# Supplementary material for: A small number of early introductions seeded widespread transmission of SARS-CoV-2 in Québec, Canada
Source: Genome Med. 2021 Oct 28;13:169. doi: 10.1186/s13073-021-00986-9 (PMC8550813; doi:10.1186/s13073-021-00986-9)
Supplement: Supplementary file 2 — Additional file 2: Table S1. List of Quebec sequence identifiers. [file 13073_2021_986_MOESM2_ESM.csv]

strain	gisaid_epi_isl	date_submitted	strain_short	FULL_ID	SHORT_ID
Canada/Qc-L00240857/2020	EPI_ISL_450306	2020-05-20	L00240857	Canada/Qc-L00240857/2020	L00240857
Canada/Qc-L00240556/2020	EPI_ISL_450302	2020-05-20	L00240556	Canada/Qc-L00240556/2020	L00240556
Canada/Qc-L00241026/2020	EPI_ISL_450309	2020-05-20	L00241026	Canada/Qc-L00241026/2020	L00241026
Canada/Qc-L00240652/2020	EPI_ISL_450304	2020-05-20	L00240652	Canada/Qc-L00240652/2020	L00240652
Canada/Qc-L00240979/2020	EPI_ISL_450308	2020-05-20	L00240979	Canada/Qc-L00240979/2020	L00240979
Canada/Qc-L00240685/2020	EPI_ISL_450305	2020-05-20	L00240685	Canada/Qc-L00240685/2020	L00240685
Canada/Qc-L00241168/2020	EPI_ISL_450311	2020-05-20	L00241168	Canada/Qc-L00241168/2020	L00241168
Canada/Qc-L00241192/2020	EPI_ISL_450312	2020-05-20	L00241192	Canada/Qc-L00241192/2020	L00241192
Canada/Qc-L00241042/2020	EPI_ISL_450310	2020-05-20	L00241042	Canada/Qc-L00241042/2020	L00241042
Canada/Qc-L00241205/2020	EPI_ISL_450313	2020-05-20	L00241205	Canada/Qc-L00241205/2020	L00241205
Canada/Qc-L00240954/2020	EPI_ISL_450307	2020-05-20	L00240954	Canada/Qc-L00240954/2020	L00240954
Canada/Qc-L00241245/2020	EPI_ISL_450315	2020-05-20	L00241245	Canada/Qc-L00241245/2020	L00241245
Canada/Qc-L00241292/2020	EPI_ISL_450316	2020-05-20	L00241292	Canada/Qc-L00241292/2020	L00241292
Canada/Qc-L00241344/2020	EPI_ISL_450317	2020-05-20	L00241344	Canada/Qc-L00241344/2020	L00241344
Canada/Qc-L00241355/2020	EPI_ISL_450318	2020-05-20	L00241355	Canada/Qc-L00241355/2020	L00241355
Canada/Qc-L00241208/2020	EPI_ISL_450314	2020-05-20	L00241208	Canada/Qc-L00241208/2020	L00241208
Canada/Qc-L00240587/2020	EPI_ISL_450303	2020-05-20	L00240587	Canada/Qc-L00240587/2020	L00240587
Canada/Qc-L00240947/2020	EPI_ISL_465693	2020-06-11	L00240947	Canada/Qc-L00240947/2020	L00240947
Canada/Qc-L00240893/2020	EPI_ISL_465692	2020-06-11	L00240893	Canada/Qc-L00240893/2020	L00240893
Canada/Qc-L00241007/2020	EPI_ISL_465694	2020-06-11	L00241007	Canada/Qc-L00241007/2020	L00241007
Canada/Qc-L00240891/2020	EPI_ISL_465691	2020-06-11	L00240891	Canada/Qc-L00240891/2020	L00240891
Canada/Qc-L00240569/2020	EPI_ISL_465679	2020-06-11	L00240569	Canada/Qc-L00240569/2020	L00240569
Canada/Qc-L00241102/2020	EPI_ISL_465696	2020-06-11	L00241102	Canada/Qc-L00241102/2020	L00241102
Canada/Qc-L00240866/2020	EPI_ISL_465690	2020-06-11	L00240866	Canada/Qc-L00240866/2020	L00240866
Canada/Qc-L00241115/2020	EPI_ISL_465698	2020-06-11	L00241115	Canada/Qc-L00241115/2020	L00241115
Canada/Qc-L00241158/2020	EPI_ISL_465699	2020-06-11	L00241158	Canada/Qc-L00241158/2020	L00241158
Canada/Qc-L00241214/2020	EPI_ISL_465700	2020-06-11	L00241214	Canada/Qc-L00241214/2020	L00241214
Canada/Qc-L00241251/2020	EPI_ISL_465701	2020-06-11	L00241251	Canada/Qc-L00241251/2020	L00241251
Canada/Qc-L00241319/2020	EPI_ISL_465702	2020-06-11	L00241319	Canada/Qc-L00241319/2020	L00241319
Canada/Qc-L00241349/2020	EPI_ISL_465703	2020-06-11	L00241349	Canada/Qc-L00241349/2020	L00241349
Canada/Qc-L00241074/2020	EPI_ISL_465695	2020-06-11	L00241074	Canada/Qc-L00241074/2020	L00241074
Canada/Qc-L00241112/2020	EPI_ISL_465697	2020-06-11	L00241112	Canada/Qc-L00241112/2020	L00241112
Canada/Qc-L00240804/2020	EPI_ISL_465687	2020-06-11	L00240804	Canada/Qc-L00240804/2020	L00240804
Canada/Qc-L00240846/2020	EPI_ISL_465688	2020-06-11	L00240846	Canada/Qc-L00240846/2020	L00240846
Canada/Qc-L00240851/2020	EPI_ISL_465689	2020-06-11	L00240851	Canada/Qc-L00240851/2020	L00240851
Canada/Qc-L00240642/2020	EPI_ISL_465681	2020-06-11	L00240642	Canada/Qc-L00240642/2020	L00240642
Canada/Qc-L00240666/2020	EPI_ISL_465682	2020-06-11	L00240666	Canada/Qc-L00240666/2020	L00240666
Canada/Qc-L00240746/2020	EPI_ISL_465683	2020-06-11	L00240746	Canada/Qc-L00240746/2020	L00240746
Canada/Qc-L00240594/2020	EPI_ISL_465680	2020-06-11	L00240594	Canada/Qc-L00240594/2020	L00240594
Canada/Qc-L00240788/2020	EPI_ISL_465685	2020-06-11	L00240788	Canada/Qc-L00240788/2020	L00240788
Canada/Qc-L00240796/2020	EPI_ISL_465686	2020-06-11	L00240796	Canada/Qc-L00240796/2020	L00240796
Canada/Qc-L00240750/2020	EPI_ISL_465684	2020-06-11	L00240750	Canada/Qc-L00240750/2020	L00240750
Canada/QC-LSPQ-L00236781/2020	EPI_ISL_536148	2020-09-15	L00236781	Canada/Qc-L00236781/2020	L00236781
Canada/QC-LSPQ-L00236598/2020	EPI_ISL_536142	2020-09-15	L00236598	Canada/Qc-L00236598/2020	L00236598
Canada/QC-LSPQ-L00236601/2020	EPI_ISL_536143	2020-09-15	L00236601	Canada/Qc-L00236601/2020	L00236601
Canada/QC-LSPQ-L00236620/2020	EPI_ISL_536144	2020-09-15	L00236620	Canada/Qc-L00236620/2020	L00236620
Canada/QC-LSPQ-L00236653/2020	EPI_ISL_536145	2020-09-15	L00236653	Canada/Qc-L00236653/2020	L00236653
Canada/QC-LSPQ-L00236657/2020	EPI_ISL_536146	2020-09-15	L00236657	Canada/Qc-L00236657/2020	L00236657
Canada/QC-LSPQ-L00236595/2020	EPI_ISL_536141	2020-09-15	L00236595	Canada/Qc-L00236595/2020	L00236595
Canada/QC-LSPQ-L00236779/2020	EPI_ISL_536147	2020-09-15	L00236779	Canada/Qc-L00236779/2020	L00236779
Canada/QC-LSPQ-L00236787/2020	EPI_ISL_536149	2020-09-15	L00236787	Canada/Qc-L00236787/2020	L00236787
Canada/QC-LSPQ-L00236940/2020	EPI_ISL_536153	2020-09-15	L00236940	Canada/Qc-L00236940/2020	L00236940
Canada/QC-LSPQ-L00236905/2020	EPI_ISL_536151	2020-09-15	L00236905	Canada/Qc-L00236905/2020	L00236905
Canada/QC-LSPQ-L00236922/2020	EPI_ISL_536152	2020-09-15	L00236922	Canada/Qc-L00236922/2020	L00236922
Canada/QC-LSPQ-L00236943/2020	EPI_ISL_536154	2020-09-15	L00236943	Canada/Qc-L00236943/2020	L00236943
Canada/QC-LSPQ-L00236965/2020	EPI_ISL_536155	2020-09-15	L00236965	Canada/Qc-L00236965/2020	L00236965
Canada/QC-LSPQ-L00236973/2020	EPI_ISL_536156	2020-09-15	L00236973	Canada/Qc-L00236973/2020	L00236973
Canada/QC-LSPQ-L00237011/2020	EPI_ISL_536157	2020-09-15	L00237011	Canada/Qc-L00237011/2020	L00237011
Canada/QC-LSPQ-L00237078/2020	EPI_ISL_536158	2020-09-15	L00237078	Canada/Qc-L00237078/2020	L00237078
Canada/QC-LSPQ-L00237080/2020	EPI_ISL_536159	2020-09-15	L00237080	Canada/Qc-L00237080/2020	L00237080
Canada/QC-LSPQ-L00236805/2020	EPI_ISL_536150	2020-09-15	L00236805	Canada/Qc-L00236805/2020	L00236805
Canada/QC-LSPQ-L00237091/2020	EPI_ISL_536160	2020-09-15	L00237091	Canada/Qc-L00237091/2020	L00237091
Canada/QC-LSPQ-L00237107/2020	EPI_ISL_536161	2020-09-15	L00237107	Canada/Qc-L00237107/2020	L00237107
Canada/QC-LSPQ-L00237108/2020	EPI_ISL_536162	2020-09-15	L00237108	Canada/Qc-L00237108/2020	L00237108
Canada/QC-LSPQ-L00237841/2020	EPI_ISL_536195	2020-09-15	L00237841	Canada/Qc-L00237841/2020	L00237841
Canada/QC-LSPQ-L00237878/2020	EPI_ISL_536196	2020-09-15	L00237878	Canada/Qc-L00237878/2020	L00237878
Canada/QC-LSPQ-L00237883/2020	EPI_ISL_536197	2020-09-15	L00237883	Canada/Qc-L00237883/2020	L00237883
Canada/QC-LSPQ-L00237886/2020	EPI_ISL_536198	2020-09-15	L00237886	Canada/Qc-L00237886/2020	L00237886
Canada/QC-LSPQ-L00237888/2020	EPI_ISL_536199	2020-09-15	L00237888	Canada/Qc-L00237888/2020	L00237888
Canada/QC-LSPQ-L00237930/2020	EPI_ISL_536200	2020-09-15	L00237930	Canada/Qc-L00237930/2020	L00237930
Canada/QC-LSPQ-L00237942/2020	EPI_ISL_536201	2020-09-15	L00237942	Canada/Qc-L00237942/2020	L00237942
Canada/QC-LSPQ-L00237972/2020	EPI_ISL_536202	2020-09-15	L00237972	Canada/Qc-L00237972/2020	L00237972
Canada/QC-LSPQ-L00238204/2020	EPI_ISL_536203	2020-09-15	L00238204	Canada/Qc-L00238204/2020	L00238204
Canada/QC-LSPQ-L00238216/2020	EPI_ISL_536204	2020-09-15	L00238216	Canada/Qc-L00238216/2020	L00238216
Canada/QC-LSPQ-L00238226/2020	EPI_ISL_536205	2020-09-15	L00238226	Canada/Qc-L00238226/2020	L00238226
Canada/QC-LSPQ-L00238246/2020	EPI_ISL_536206	2020-09-15	L00238246	Canada/Qc-L00238246/2020	L00238246
Canada/QC-LSPQ-L00238342/2020	EPI_ISL_536207	2020-09-15	L00238342	Canada/Qc-L00238342/2020	L00238342
Canada/QC-LSPQ-L00237747/2020	EPI_ISL_536194	2020-09-15	L00237747	Canada/Qc-L00237747/2020	L00237747
Canada/QC-LSPQ-L00238445/2020	EPI_ISL_536208	2020-09-15	L00238445	Canada/Qc-L00238445/2020	L00238445
Canada/QC-LSPQ-L00238539/2020	EPI_ISL_536210	2020-09-15	L00238539	Canada/Qc-L00238539/2020	L00238539
Canada/QC-LSPQ-L00238550/2020	EPI_ISL_536211	2020-09-15	L00238550	Canada/Qc-L00238550/2020	L00238550
Canada/QC-LSPQ-L00238674/2020	EPI_ISL_536212	2020-09-15	L00238674	Canada/Qc-L00238674/2020	L00238674
Canada/QC-LSPQ-L00238675/2020	EPI_ISL_536213	2020-09-15	L00238675	Canada/Qc-L00238675/2020	L00238675
Canada/QC-LSPQ-L00238697/2020	EPI_ISL_536214	2020-09-15	L00238697	Canada/Qc-L00238697/2020	L00238697
Canada/QC-LSPQ-L00238722/2020	EPI_ISL_536215	2020-09-15	L00238722	Canada/Qc-L00238722/2020	L00238722
Canada/QC-LSPQ-L00238725/2020	EPI_ISL_536216	2020-09-15	L00238725	Canada/Qc-L00238725/2020	L00238725
Canada/QC-LSPQ-L00238742/2020	EPI_ISL_536217	2020-09-15	L00238742	Canada/Qc-L00238742/2020	L00238742
Canada/QC-LSPQ-L00238793/2020	EPI_ISL_536218	2020-09-15	L00238793	Canada/Qc-L00238793/2020	L00238793
Canada/QC-LSPQ-L00238797/2020	EPI_ISL_536219	2020-09-15	L00238797	Canada/Qc-L00238797/2020	L00238797
Canada/QC-LSPQ-L00238803/2020	EPI_ISL_536220	2020-09-15	L00238803	Canada/Qc-L00238803/2020	L00238803
Canada/QC-LSPQ-L00238804/2020	EPI_ISL_536221	2020-09-15	L00238804	Canada/Qc-L00238804/2020	L00238804
Canada/QC-LSPQ-L00238812/2020	EPI_ISL_536222	2020-09-15	L00238812	Canada/Qc-L00238812/2020	L00238812
Canada/QC-LSPQ-L00238518/2020	EPI_ISL_536209	2020-09-15	L00238518	Canada/Qc-L00238518/2020	L00238518
Canada/QC-LSPQ-L00236587/2020	EPI_ISL_536140	2020-09-15	L00236587	Canada/Qc-L00236587/2020	L00236587
Canada/QC-LSPQ-L00237734/2020	EPI_ISL_536193	2020-09-15	L00237734	Canada/Qc-L00237734/2020	L00237734
Canada/QC-LSPQ-L00237636/2020	EPI_ISL_536191	2020-09-15	L00237636	Canada/Qc-L00237636/2020	L00237636
Canada/QC-LSPQ-L00237109/2020	EPI_ISL_536163	2020-09-15	L00237109	Canada/Qc-L00237109/2020	L00237109
Canada/QC-LSPQ-L00237113/2020	EPI_ISL_536164	2020-09-15	L00237113	Canada/Qc-L00237113/2020	L00237113
Canada/QC-LSPQ-L00237128/2020	EPI_ISL_536165	2020-09-15	L00237128	Canada/Qc-L00237128/2020	L00237128
Canada/QC-LSPQ-L00237135/2020	EPI_ISL_536166	2020-09-15	L00237135	Canada/Qc-L00237135/2020	L00237135
Canada/QC-LSPQ-L00237180/2020	EPI_ISL_536167	2020-09-15	L00237180	Canada/Qc-L00237180/2020	L00237180
Canada/QC-LSPQ-L00237217/2020	EPI_ISL_536168	2020-09-15	L00237217	Canada/Qc-L00237217/2020	L00237217
Canada/QC-LSPQ-L00237242/2020	EPI_ISL_536169	2020-09-15	L00237242	Canada/Qc-L00237242/2020	L00237242
Canada/QC-LSPQ-L00237267/2020	EPI_ISL_536170	2020-09-15	L00237267	Canada/Qc-L00237267/2020	L00237267
Canada/QC-LSPQ-L00237287/2020	EPI_ISL_536171	2020-09-15	L00237287	Canada/Qc-L00237287/2020	L00237287
Canada/QC-LSPQ-L00237309/2020	EPI_ISL_536172	2020-09-15	L00237309	Canada/Qc-L00237309/2020	L00237309
Canada/QC-LSPQ-L00237312/2020	EPI_ISL_536173	2020-09-15	L00237312	Canada/Qc-L00237312/2020	L00237312
Canada/QC-LSPQ-L00237340/2020	EPI_ISL_536174	2020-09-15	L00237340	Canada/Qc-L00237340/2020	L00237340
Canada/QC-LSPQ-L00237352/2020	EPI_ISL_536175	2020-09-15	L00237352	Canada/Qc-L00237352/2020	L00237352
Canada/QC-LSPQ-L00237727/2020	EPI_ISL_536192	2020-09-15	L00237727	Canada/Qc-L00237727/2020	L00237727
Canada/QC-LSPQ-L00237365/2020	EPI_ISL_536176	2020-09-15	L00237365	Canada/Qc-L00237365/2020	L00237365
Canada/QC-LSPQ-L00237372/2020	EPI_ISL_536178	2020-09-15	L00237372	Canada/Qc-L00237372/2020	L00237372
Canada/QC-LSPQ-L00237374/2020	EPI_ISL_536179	2020-09-15	L00237374	Canada/Qc-L00237374/2020	L00237374
Canada/QC-LSPQ-L00237419/2020	EPI_ISL_536180	2020-09-15	L00237419	Canada/Qc-L00237419/2020	L00237419
Canada/QC-LSPQ-L00237465/2020	EPI_ISL_536181	2020-09-15	L00237465	Canada/Qc-L00237465/2020	L00237465
Canada/QC-LSPQ-L00237503/2020	EPI_ISL_536183	2020-09-15	L00237503	Canada/Qc-L00237503/2020	L00237503
Canada/QC-LSPQ-L00237507/2020	EPI_ISL_536184	2020-09-15	L00237507	Canada/Qc-L00237507/2020	L00237507
Canada/QC-LSPQ-L00237533/2020	EPI_ISL_536185	2020-09-15	L00237533	Canada/Qc-L00237533/2020	L00237533
Canada/QC-LSPQ-L00237577/2020	EPI_ISL_536186	2020-09-15	L00237577	Canada/Qc-L00237577/2020	L00237577
Canada/QC-LSPQ-L00237589/2020	EPI_ISL_536187	2020-09-15	L00237589	Canada/Qc-L00237589/2020	L00237589
Canada/QC-LSPQ-L00237598/2020	EPI_ISL_536188	2020-09-15	L00237598	Canada/Qc-L00237598/2020	L00237598
Canada/QC-LSPQ-L00237611/2020	EPI_ISL_536189	2020-09-15	L00237611	Canada/Qc-L00237611/2020	L00237611
Canada/QC-LSPQ-L00237624/2020	EPI_ISL_536190	2020-09-15	L00237624	Canada/Qc-L00237624/2020	L00237624
Canada/QC-LSPQ-L00237371/2020	EPI_ISL_536177	2020-09-15	L00237371	Canada/Qc-L00237371/2020	L00237371
Canada/QC-LSPQ-L00236582/2020	EPI_ISL_536139	2020-09-15	L00236582	Canada/Qc-L00236582/2020	L00236582
Canada/QC-LSPQ-L00243864/2020	EPI_ISL_536381	2020-09-15	L00243864	Canada/Qc-L00243864/2020	L00243864
Canada/QC-LSPQ-L00236558/2020	EPI_ISL_536137	2020-09-15	L00236558	Canada/Qc-L00236558/2020	L00236558
Canada/QC-LSPQ-L00234883/2020	EPI_ISL_536078	2020-09-15	L00234883	Canada/Qc-L00234883/2020	L00234883
Canada/QC-LSPQ-L00234887/2020	EPI_ISL_536079	2020-09-15	L00234887	Canada/Qc-L00234887/2020	L00234887
Canada/QC-LSPQ-L00234905/2020	EPI_ISL_536080	2020-09-15	L00234905	Canada/Qc-L00234905/2020	L00234905
Canada/QC-LSPQ-L00234922/2020	EPI_ISL_536081	2020-09-15	L00234922	Canada/Qc-L00234922/2020	L00234922
Canada/QC-LSPQ-L00234990/2020	EPI_ISL_536082	2020-09-15	L00234990	Canada/Qc-L00234990/2020	L00234990
Canada/QC-LSPQ-L00235020/2020	EPI_ISL_536083	2020-09-15	L00235020	Canada/Qc-L00235020/2020	L00235020
Canada/QC-LSPQ-L00235027/2020	EPI_ISL_536084	2020-09-15	L00235027	Canada/Qc-L00235027/2020	L00235027
Canada/QC-LSPQ-L00235085/2020	EPI_ISL_536085	2020-09-15	L00235085	Canada/Qc-L00235085/2020	L00235085
Canada/QC-LSPQ-L00235107/2020	EPI_ISL_536086	2020-09-15	L00235107	Canada/Qc-L00235107/2020	L00235107
Canada/QC-LSPQ-L00235132/2020	EPI_ISL_536087	2020-09-15	L00235132	Canada/Qc-L00235132/2020	L00235132
Canada/QC-LSPQ-L00235136/2020	EPI_ISL_536088	2020-09-15	L00235136	Canada/Qc-L00235136/2020	L00235136
Canada/QC-LSPQ-L00235149/2020	EPI_ISL_536089	2020-09-15	L00235149	Canada/Qc-L00235149/2020	L00235149
Canada/QC-LSPQ-L00235218/2020	EPI_ISL_536090	2020-09-15	L00235218	Canada/Qc-L00235218/2020	L00235218
Canada/QC-LSPQ-L00235225/2020	EPI_ISL_536091	2020-09-15	L00235225	Canada/Qc-L00235225/2020	L00235225
Canada/QC-LSPQ-L00235261/2020	EPI_ISL_536092	2020-09-15	L00235261	Canada/Qc-L00235261/2020	L00235261
Canada/QC-LSPQ-L00235289/2020	EPI_ISL_536093	2020-09-15	L00235289	Canada/Qc-L00235289/2020	L00235289
Canada/QC-LSPQ-L00235295/2020	EPI_ISL_536094	2020-09-15	L00235295	Canada/Qc-L00235295/2020	L00235295
Canada/QC-LSPQ-L00234878/2020	EPI_ISL_536077	2020-09-15	L00234878	Canada/Qc-L00234878/2020	L00234878
Canada/QC-LSPQ-L00234877/2020	EPI_ISL_536076	2020-09-15	L00234877	Canada/Qc-L00234877/2020	L00234877
Canada/QC-LSPQ-L00234872/2020	EPI_ISL_536075	2020-09-15	L00234872	Canada/Qc-L00234872/2020	L00234872
Canada/QC-LSPQ-L00234871/2020	EPI_ISL_536074	2020-09-15	L00234871	Canada/Qc-L00234871/2020	L00234871
Canada/QC-LSPQ-L00234533/2020	EPI_ISL_536056	2020-09-15	L00234533	Canada/Qc-L00234533/2020	L00234533
Canada/QC-LSPQ-L00234537/2020	EPI_ISL_536057	2020-09-15	L00234537	Canada/Qc-L00234537/2020	L00234537
Canada/QC-LSPQ-L00234540/2020	EPI_ISL_536058	2020-09-15	L00234540	Canada/Qc-L00234540/2020	L00234540
Canada/QC-LSPQ-L00234574/2020	EPI_ISL_536059	2020-09-15	L00234574	Canada/Qc-L00234574/2020	L00234574
Canada/QC-LSPQ-L00234577/2020	EPI_ISL_536060	2020-09-15	L00234577	Canada/Qc-L00234577/2020	L00234577
Canada/QC-LSPQ-L00234602/2020	EPI_ISL_536061	2020-09-15	L00234602	Canada/Qc-L00234602/2020	L00234602
Canada/QC-LSPQ-L00234611/2020	EPI_ISL_536062	2020-09-15	L00234611	Canada/Qc-L00234611/2020	L00234611
Canada/QC-LSPQ-L00234621/2020	EPI_ISL_536063	2020-09-15	L00234621	Canada/Qc-L00234621/2020	L00234621
Canada/QC-LSPQ-L00235378/2020	EPI_ISL_536095	2020-09-15	L00235378	Canada/Qc-L00235378/2020	L00235378
Canada/QC-LSPQ-L00234627/2020	EPI_ISL_536064	2020-09-15	L00234627	Canada/Qc-L00234627/2020	L00234627
Canada/QC-LSPQ-L00234652/2020	EPI_ISL_536066	2020-09-15	L00234652	Canada/Qc-L00234652/2020	L00234652
Canada/QC-LSPQ-L00234655/2020	EPI_ISL_536067	2020-09-15	L00234655	Canada/Qc-L00234655/2020	L00234655
Canada/QC-LSPQ-L00234676/2020	EPI_ISL_536068	2020-09-15	L00234676	Canada/Qc-L00234676/2020	L00234676
Canada/QC-LSPQ-L00234776/2020	EPI_ISL_536069	2020-09-15	L00234776	Canada/Qc-L00234776/2020	L00234776
Canada/QC-LSPQ-L00234790/2020	EPI_ISL_536070	2020-09-15	L00234790	Canada/Qc-L00234790/2020	L00234790
Canada/QC-LSPQ-L00234851/2020	EPI_ISL_536071	2020-09-15	L00234851	Canada/Qc-L00234851/2020	L00234851
Canada/QC-LSPQ-L00234853/2020	EPI_ISL_536072	2020-09-15	L00234853	Canada/Qc-L00234853/2020	L00234853
Canada/QC-LSPQ-L00234865/2020	EPI_ISL_536073	2020-09-15	L00234865	Canada/Qc-L00234865/2020	L00234865
Canada/QC-LSPQ-L00234639/2020	EPI_ISL_536065	2020-09-15	L00234639	Canada/Qc-L00234639/2020	L00234639
Canada/QC-LSPQ-L00236573/2020	EPI_ISL_536138	2020-09-15	L00236573	Canada/Qc-L00236573/2020	L00236573
Canada/QC-LSPQ-L00235380/2020	EPI_ISL_536096	2020-09-15	L00235380	Canada/Qc-L00235380/2020	L00235380
Canada/QC-LSPQ-L00235430/2020	EPI_ISL_536098	2020-09-15	L00235430	Canada/Qc-L00235430/2020	L00235430
Canada/QC-LSPQ-L00236212/2020	EPI_ISL_536120	2020-09-15	L00236212	Canada/Qc-L00236212/2020	L00236212
Canada/QC-LSPQ-L00236215/2020	EPI_ISL_536121	2020-09-15	L00236215	Canada/Qc-L00236215/2020	L00236215
Canada/QC-LSPQ-L00236258/2020	EPI_ISL_536122	2020-09-15	L00236258	Canada/Qc-L00236258/2020	L00236258
Canada/QC-LSPQ-L00236332/2020	EPI_ISL_536123	2020-09-15	L00236332	Canada/Qc-L00236332/2020	L00236332
Canada/QC-LSPQ-L00236367/2020	EPI_ISL_536124	2020-09-15	L00236367	Canada/Qc-L00236367/2020	L00236367
Canada/QC-LSPQ-L00236385/2020	EPI_ISL_536125	2020-09-15	L00236385	Canada/Qc-L00236385/2020	L00236385
Canada/QC-LSPQ-L00236394/2020	EPI_ISL_536126	2020-09-15	L00236394	Canada/Qc-L00236394/2020	L00236394
Canada/QC-LSPQ-L00236396/2020	EPI_ISL_536127	2020-09-15	L00236396	Canada/Qc-L00236396/2020	L00236396
Canada/QC-LSPQ-L00236403/2020	EPI_ISL_536128	2020-09-15	L00236403	Canada/Qc-L00236403/2020	L00236403
Canada/QC-LSPQ-L00236426/2020	EPI_ISL_536129	2020-09-15	L00236426	Canada/Qc-L00236426/2020	L00236426
Canada/QC-LSPQ-L00236430/2020	EPI_ISL_536130	2020-09-15	L00236430	Canada/Qc-L00236430/2020	L00236430
Canada/QC-LSPQ-L00236439/2020	EPI_ISL_536131	2020-09-15	L00236439	Canada/Qc-L00236439/2020	L00236439
Canada/QC-LSPQ-L00236526/2020	EPI_ISL_536132	2020-09-15	L00236526	Canada/Qc-L00236526/2020	L00236526
Canada/QC-LSPQ-L00236528/2020	EPI_ISL_536133	2020-09-15	L00236528	Canada/Qc-L00236528/2020	L00236528
Canada/QC-LSPQ-L00236536/2020	EPI_ISL_536134	2020-09-15	L00236536	Canada/Qc-L00236536/2020	L00236536
Canada/QC-LSPQ-L00236544/2020	EPI_ISL_536135	2020-09-15	L00236544	Canada/Qc-L00236544/2020	L00236544
Canada/QC-LSPQ-L00236551/2020	EPI_ISL_536136	2020-09-15	L00236551	Canada/Qc-L00236551/2020	L00236551
Canada/QC-LSPQ-L00238819/2020	EPI_ISL_536223	2020-09-15	L00238819	Canada/Qc-L00238819/2020	L00238819
Canada/QC-LSPQ-L00236207/2020	EPI_ISL_536119	2020-09-15	L00236207	Canada/Qc-L00236207/2020	L00236207
Canada/QC-LSPQ-L00236132/2020	EPI_ISL_536118	2020-09-15	L00236132	Canada/Qc-L00236132/2020	L00236132
Canada/QC-LSPQ-L00236091/2020	EPI_ISL_536117	2020-09-15	L00236091	Canada/Qc-L00236091/2020	L00236091
Canada/QC-LSPQ-L00235552/2020	EPI_ISL_536099	2020-09-15	L00235552	Canada/Qc-L00235552/2020	L00235552
Canada/QC-LSPQ-L00235558/2020	EPI_ISL_536100	2020-09-15	L00235558	Canada/Qc-L00235558/2020	L00235558
Canada/QC-LSPQ-L00235561/2020	EPI_ISL_536101	2020-09-15	L00235561	Canada/Qc-L00235561/2020	L00235561
Canada/QC-LSPQ-L00235607/2020	EPI_ISL_536102	2020-09-15	L00235607	Canada/Qc-L00235607/2020	L00235607
Canada/QC-LSPQ-L00235638/2020	EPI_ISL_536103	2020-09-15	L00235638	Canada/Qc-L00235638/2020	L00235638
Canada/QC-LSPQ-L00235639/2020	EPI_ISL_536104	2020-09-15	L00235639	Canada/Qc-L00235639/2020	L00235639
Canada/QC-LSPQ-L00235671/2020	EPI_ISL_536105	2020-09-15	L00235671	Canada/Qc-L00235671/2020	L00235671
Canada/QC-LSPQ-L00235753/2020	EPI_ISL_536106	2020-09-15	L00235753	Canada/Qc-L00235753/2020	L00235753
Canada/QC-LSPQ-L00235424/2020	EPI_ISL_536097	2020-09-15	L00235424	Canada/Qc-L00235424/2020	L00235424
Canada/QC-LSPQ-L00235772/2020	EPI_ISL_536107	2020-09-15	L00235772	Canada/Qc-L00235772/2020	L00235772
Canada/QC-LSPQ-L00235802/2020	EPI_ISL_536109	2020-09-15	L00235802	Canada/Qc-L00235802/2020	L00235802
Canada/QC-LSPQ-L00235815/2020	EPI_ISL_536110	2020-09-15	L00235815	Canada/Qc-L00235815/2020	L00235815
Canada/QC-LSPQ-L00235849/2020	EPI_ISL_536111	2020-09-15	L00235849	Canada/Qc-L00235849/2020	L00235849
Canada/QC-LSPQ-L00235855/2020	EPI_ISL_536112	2020-09-15	L00235855	Canada/Qc-L00235855/2020	L00235855
Canada/QC-LSPQ-L00235866/2020	EPI_ISL_536113	2020-09-15	L00235866	Canada/Qc-L00235866/2020	L00235866
Canada/QC-LSPQ-L00235907/2020	EPI_ISL_536114	2020-09-15	L00235907	Canada/Qc-L00235907/2020	L00235907
Canada/QC-LSPQ-L00235965/2020	EPI_ISL_536115	2020-09-15	L00235965	Canada/Qc-L00235965/2020	L00235965
Canada/QC-LSPQ-L00236074/2020	EPI_ISL_536116	2020-09-15	L00236074	Canada/Qc-L00236074/2020	L00236074
Canada/QC-LSPQ-L00235800/2020	EPI_ISL_536108	2020-09-15	L00235800	Canada/Qc-L00235800/2020	L00235800
Canada/QC-LSPQ-L00238862/2020	EPI_ISL_536224	2020-09-15	L00238862	Canada/Qc-L00238862/2020	L00238862
Canada/QC-LSPQ-L00239391/2020	EPI_ISL_536246	2020-09-15	L00239391	Canada/Qc-L00239391/2020	L00239391
Canada/QC-LSPQ-L00238906/2020	EPI_ISL_536226	2020-09-15	L00238906	Canada/Qc-L00238906/2020	L00238906
Canada/QC-LSPQ-L00242714/2020	EPI_ISL_536335	2020-09-15	L00242714	Canada/Qc-L00242714/2020	L00242714
Canada/QC-LSPQ-L00242858/2020	EPI_ISL_536336	2020-09-15	L00242858	Canada/Qc-L00242858/2020	L00242858
Canada/QC-LSPQ-L00242867/2020	EPI_ISL_536337	2020-09-15	L00242867	Canada/Qc-L00242867/2020	L00242867
Canada/QC-LSPQ-L00242878/2020	EPI_ISL_536338	2020-09-15	L00242878	Canada/Qc-L00242878/2020	L00242878
Canada/QC-LSPQ-L00242891/2020	EPI_ISL_536339	2020-09-15	L00242891	Canada/Qc-L00242891/2020	L00242891
Canada/QC-LSPQ-L00242900/2020	EPI_ISL_536340	2020-09-15	L00242900	Canada/Qc-L00242900/2020	L00242900
Canada/QC-LSPQ-L00244359/2020	EPI_ISL_536397	2020-09-15	L00244359	Canada/Qc-L00244359/2020	L00244359
Canada/QC-LSPQ-L00244358/2020	EPI_ISL_536396	2020-09-15	L00244358	Canada/Qc-L00244358/2020	L00244358
Canada/QC-LSPQ-L00244354/2020	EPI_ISL_536395	2020-09-15	L00244354	Canada/Qc-L00244354/2020	L00244354
Canada/QC-LSPQ-L00244347/2020	EPI_ISL_536394	2020-09-15	L00244347	Canada/Qc-L00244347/2020	L00244347
Canada/QC-LSPQ-L00244338/2020	EPI_ISL_536393	2020-09-15	L00244338	Canada/Qc-L00244338/2020	L00244338
Canada/QC-LSPQ-L00244326/2020	EPI_ISL_536392	2020-09-15	L00244326	Canada/Qc-L00244326/2020	L00244326
Canada/QC-LSPQ-L00244197/2020	EPI_ISL_536391	2020-09-15	L00244197	Canada/Qc-L00244197/2020	L00244197
Canada/QC-LSPQ-L00244160/2020	EPI_ISL_536390	2020-09-15	L00244160	Canada/Qc-L00244160/2020	L00244160
Canada/QC-LSPQ-L00244094/2020	EPI_ISL_536389	2020-09-15	L00244094	Canada/Qc-L00244094/2020	L00244094
Canada/QC-LSPQ-L00244068/2020	EPI_ISL_536388	2020-09-15	L00244068	Canada/Qc-L00244068/2020	L00244068
Canada/QC-LSPQ-L00244008/2020	EPI_ISL_536387	2020-09-15	L00244008	Canada/Qc-L00244008/2020	L00244008
Canada/QC-LSPQ-L00242697/2020	EPI_ISL_536334	2020-09-15	L00242697	Canada/Qc-L00242697/2020	L00242697
Canada/QC-LSPQ-L00242687/2020	EPI_ISL_536333	2020-09-15	L00242687	Canada/Qc-L00242687/2020	L00242687
Canada/QC-LSPQ-L00242684/2020	EPI_ISL_536332	2020-09-15	L00242684	Canada/Qc-L00242684/2020	L00242684
Canada/QC-LSPQ-L00242662/2020	EPI_ISL_536331	2020-09-15	L00242662	Canada/Qc-L00242662/2020	L00242662
Canada/QC-LSPQ-L00242235/2020	EPI_ISL_536313	2020-09-15	L00242235	Canada/Qc-L00242235/2020	L00242235
Canada/QC-LSPQ-L00242238/2020	EPI_ISL_536314	2020-09-15	L00242238	Canada/Qc-L00242238/2020	L00242238
Canada/QC-LSPQ-L00242292/2020	EPI_ISL_536315	2020-09-15	L00242292	Canada/Qc-L00242292/2020	L00242292
Canada/QC-LSPQ-L00242308/2020	EPI_ISL_536316	2020-09-15	L00242308	Canada/Qc-L00242308/2020	L00242308
Canada/QC-LSPQ-L00242317/2020	EPI_ISL_536317	2020-09-15	L00242317	Canada/Qc-L00242317/2020	L00242317
Canada/QC-LSPQ-L00242370/2020	EPI_ISL_536318	2020-09-15	L00242370	Canada/Qc-L00242370/2020	L00242370
Canada/QC-LSPQ-L00242384/2020	EPI_ISL_536319	2020-09-15	L00242384	Canada/Qc-L00242384/2020	L00242384
Canada/QC-LSPQ-L00242401/2020	EPI_ISL_536320	2020-09-15	L00242401	Canada/Qc-L00242401/2020	L00242401
Canada/QC-LSPQ-L00243994/2020	EPI_ISL_536386	2020-09-15	L00243994	Canada/Qc-L00243994/2020	L00243994
Canada/QC-LSPQ-L00242447/2020	EPI_ISL_536321	2020-09-15	L00242447	Canada/Qc-L00242447/2020	L00242447
Canada/QC-LSPQ-L00242505/2020	EPI_ISL_536323	2020-09-15	L00242505	Canada/Qc-L00242505/2020	L00242505
Canada/QC-LSPQ-L00242509/2020	EPI_ISL_536324	2020-09-15	L00242509	Canada/Qc-L00242509/2020	L00242509
Canada/QC-LSPQ-L00242547/2020	EPI_ISL_536325	2020-09-15	L00242547	Canada/Qc-L00242547/2020	L00242547
Canada/QC-LSPQ-L00242558/2020	EPI_ISL_536326	2020-09-15	L00242558	Canada/Qc-L00242558/2020	L00242558
Canada/QC-LSPQ-L00242573/2020	EPI_ISL_536327	2020-09-15	L00242573	Canada/Qc-L00242573/2020	L00242573
Canada/QC-LSPQ-L00242576/2020	EPI_ISL_536328	2020-09-15	L00242576	Canada/Qc-L00242576/2020	L00242576
Canada/QC-LSPQ-L00242582/2020	EPI_ISL_536329	2020-09-15	L00242582	Canada/Qc-L00242582/2020	L00242582
Canada/QC-LSPQ-L00242623/2020	EPI_ISL_536330	2020-09-15	L00242623	Canada/Qc-L00242623/2020	L00242623
Canada/QC-LSPQ-L00242487/2020	EPI_ISL_536322	2020-09-15	L00242487	Canada/Qc-L00242487/2020	L00242487
Canada/QC-LSPQ-L00242228/2020	EPI_ISL_536312	2020-09-15	L00242228	Canada/Qc-L00242228/2020	L00242228
Canada/QC-LSPQ-L00243976/2020	EPI_ISL_536385	2020-09-15	L00243976	Canada/Qc-L00243976/2020	L00243976
Canada/QC-LSPQ-L00243875/2020	EPI_ISL_536383	2020-09-15	L00243875	Canada/Qc-L00243875/2020	L00243875
Canada/QC-LSPQ-L00243347/2020	EPI_ISL_536360	2020-09-15	L00243347	Canada/Qc-L00243347/2020	L00243347
Canada/QC-LSPQ-L00243345/2020	EPI_ISL_536359	2020-09-15	L00243345	Canada/Qc-L00243345/2020	L00243345
Canada/QC-LSPQ-L00243328/2020	EPI_ISL_536358	2020-09-15	L00243328	Canada/Qc-L00243328/2020	L00243328
Canada/QC-LSPQ-L00243325/2020	EPI_ISL_536357	2020-09-15	L00243325	Canada/Qc-L00243325/2020	L00243325
Canada/QC-LSPQ-L00243323/2020	EPI_ISL_536356	2020-09-15	L00243323	Canada/Qc-L00243323/2020	L00243323
Canada/QC-LSPQ-L00243317/2020	EPI_ISL_536355	2020-09-15	L00243317	Canada/Qc-L00243317/2020	L00243317
Canada/QC-LSPQ-L00243313/2020	EPI_ISL_536354	2020-09-15	L00243313	Canada/Qc-L00243313/2020	L00243313
Canada/QC-LSPQ-L00243284/2020	EPI_ISL_536353	2020-09-15	L00243284	Canada/Qc-L00243284/2020	L00243284
Canada/QC-LSPQ-L00243257/2020	EPI_ISL_536352	2020-09-15	L00243257	Canada/Qc-L00243257/2020	L00243257
Canada/QC-LSPQ-L00243245/2020	EPI_ISL_536351	2020-09-15	L00243245	Canada/Qc-L00243245/2020	L00243245
Canada/QC-LSPQ-L00243222/2020	EPI_ISL_536350	2020-09-15	L00243222	Canada/Qc-L00243222/2020	L00243222
Canada/QC-LSPQ-L00243118/2020	EPI_ISL_536349	2020-09-15	L00243118	Canada/Qc-L00243118/2020	L00243118
Canada/QC-LSPQ-L00243079/2020	EPI_ISL_536348	2020-09-15	L00243079	Canada/Qc-L00243079/2020	L00243079
Canada/QC-LSPQ-L00243054/2020	EPI_ISL_536347	2020-09-15	L00243054	Canada/Qc-L00243054/2020	L00243054
Canada/QC-LSPQ-L00243049/2020	EPI_ISL_536346	2020-09-15	L00243049	Canada/Qc-L00243049/2020	L00243049
Canada/QC-LSPQ-L00243036/2020	EPI_ISL_536345	2020-09-15	L00243036	Canada/Qc-L00243036/2020	L00243036
Canada/QC-LSPQ-L00243024/2020	EPI_ISL_536344	2020-09-15	L00243024	Canada/Qc-L00243024/2020	L00243024
Canada/QC-LSPQ-L00243417/2020	EPI_ISL_536361	2020-09-15	L00243417	Canada/Qc-L00243417/2020	L00243417
Canada/QC-LSPQ-L00243460/2020	EPI_ISL_536362	2020-09-15	L00243460	Canada/Qc-L00243460/2020	L00243460
Canada/QC-LSPQ-L00243560/2020	EPI_ISL_536363	2020-09-15	L00243560	Canada/Qc-L00243560/2020	L00243560
Canada/QC-LSPQ-L00243590/2020	EPI_ISL_536364	2020-09-15	L00243590	Canada/Qc-L00243590/2020	L00243590
Canada/QC-LSPQ-L00243874/2020	EPI_ISL_536382	2020-09-15	L00243874	Canada/Qc-L00243874/2020	L00243874
Canada/QC-LSPQ-L00242917/2020	EPI_ISL_536341	2020-09-15	L00242917	Canada/Qc-L00242917/2020	L00242917
Canada/QC-LSPQ-L00243862/2020	EPI_ISL_536380	2020-09-15	L00243862	Canada/Qc-L00243862/2020	L00243862
Canada/QC-LSPQ-L00243797/2020	EPI_ISL_536379	2020-09-15	L00243797	Canada/Qc-L00243797/2020	L00243797
Canada/QC-LSPQ-L00243761/2020	EPI_ISL_536378	2020-09-15	L00243761	Canada/Qc-L00243761/2020	L00243761
Canada/QC-LSPQ-L00243755/2020	EPI_ISL_536377	2020-09-15	L00243755	Canada/Qc-L00243755/2020	L00243755
Canada/QC-LSPQ-L00243751/2020	EPI_ISL_536376	2020-09-15	L00243751	Canada/Qc-L00243751/2020	L00243751
Canada/QC-LSPQ-L00243746/2020	EPI_ISL_536375	2020-09-15	L00243746	Canada/Qc-L00243746/2020	L00243746
Canada/QC-LSPQ-L00243973/2020	EPI_ISL_536384	2020-09-15	L00243973	Canada/Qc-L00243973/2020	L00243973
Canada/QC-LSPQ-L00243735/2020	EPI_ISL_536374	2020-09-15	L00243735	Canada/Qc-L00243735/2020	L00243735
Canada/QC-LSPQ-L00243708/2020	EPI_ISL_536372	2020-09-15	L00243708	Canada/Qc-L00243708/2020	L00243708
Canada/QC-LSPQ-L00243706/2020	EPI_ISL_536371	2020-09-15	L00243706	Canada/Qc-L00243706/2020	L00243706
Canada/QC-LSPQ-L00243675/2020	EPI_ISL_536370	2020-09-15	L00243675	Canada/Qc-L00243675/2020	L00243675
Canada/QC-LSPQ-L00243673/2020	EPI_ISL_536369	2020-09-15	L00243673	Canada/Qc-L00243673/2020	L00243673
Canada/QC-LSPQ-L00243646/2020	EPI_ISL_536368	2020-09-15	L00243646	Canada/Qc-L00243646/2020	L00243646
Canada/QC-LSPQ-L00243608/2020	EPI_ISL_536367	2020-09-15	L00243608	Canada/Qc-L00243608/2020	L00243608
Canada/QC-LSPQ-L00243607/2020	EPI_ISL_536366	2020-09-15	L00243607	Canada/Qc-L00243607/2020	L00243607
Canada/QC-LSPQ-L00243603/2020	EPI_ISL_536365	2020-09-15	L00243603	Canada/Qc-L00243603/2020	L00243603
Canada/QC-LSPQ-L00243710/2020	EPI_ISL_536373	2020-09-15	L00243710	Canada/Qc-L00243710/2020	L00243710
Canada/QC-LSPQ-L00238888/2020	EPI_ISL_536225	2020-09-15	L00238888	Canada/Qc-L00238888/2020	L00238888
Canada/QC-LSPQ-L00242214/2020	EPI_ISL_536311	2020-09-15	L00242214	Canada/Qc-L00242214/2020	L00242214
Canada/QC-LSPQ-L00242105/2020	EPI_ISL_536309	2020-09-15	L00242105	Canada/Qc-L00242105/2020	L00242105
Canada/QC-LSPQ-L00239402/2020	EPI_ISL_536249	2020-09-15	L00239402	Canada/Qc-L00239402/2020	L00239402
Canada/QC-LSPQ-L00239407/2020	EPI_ISL_536250	2020-09-15	L00239407	Canada/Qc-L00239407/2020	L00239407
Canada/QC-LSPQ-L00239412/2020	EPI_ISL_536251	2020-09-15	L00239412	Canada/Qc-L00239412/2020	L00239412
Canada/QC-LSPQ-L00239413/2020	EPI_ISL_536252	2020-09-15	L00239413	Canada/Qc-L00239413/2020	L00239413
Canada/QC-LSPQ-L00239440/2020	EPI_ISL_536253	2020-09-15	L00239440	Canada/Qc-L00239440/2020	L00239440
Canada/QC-LSPQ-L00239501/2020	EPI_ISL_536254	2020-09-15	L00239501	Canada/Qc-L00239501/2020	L00239501
Canada/QC-LSPQ-L00239612/2020	EPI_ISL_536255	2020-09-15	L00239612	Canada/Qc-L00239612/2020	L00239612
Canada/QC-LSPQ-L00239865/2020	EPI_ISL_536257	2020-09-15	L00239865	Canada/Qc-L00239865/2020	L00239865
Canada/QC-LSPQ-L00239920/2020	EPI_ISL_536258	2020-09-15	L00239920	Canada/Qc-L00239920/2020	L00239920
Canada/QC-LSPQ-L00239981/2020	EPI_ISL_536259	2020-09-15	L00239981	Canada/Qc-L00239981/2020	L00239981
Canada/QC-LSPQ-L00239991/2020	EPI_ISL_536260	2020-09-15	L00239991	Canada/Qc-L00239991/2020	L00239991
Canada/QC-LSPQ-L00240029/2020	EPI_ISL_536261	2020-09-15	L00240029	Canada/Qc-L00240029/2020	L00240029
Canada/QC-LSPQ-L00240070/2020	EPI_ISL_536262	2020-09-15	L00240070	Canada/Qc-L00240070/2020	L00240070
Canada/QC-LSPQ-L00240113/2020	EPI_ISL_536263	2020-09-15	L00240113	Canada/Qc-L00240113/2020	L00240113
Canada/QC-LSPQ-L00240115/2020	EPI_ISL_536264	2020-09-15	L00240115	Canada/Qc-L00240115/2020	L00240115
Canada/QC-LSPQ-L00240158/2020	EPI_ISL_536265	2020-09-15	L00240158	Canada/Qc-L00240158/2020	L00240158
Canada/QC-LSPQ-L00239397/2020	EPI_ISL_536248	2020-09-15	L00239397	Canada/Qc-L00239397/2020	L00239397
Canada/QC-LSPQ-L00239396/2020	EPI_ISL_536247	2020-09-15	L00239396	Canada/Qc-L00239396/2020	L00239396
Canada/QC-LSPQ-L00234460/2020	EPI_ISL_536055	2020-09-15	L00234460	Canada/Qc-L00234460/2020	L00234460
Canada/QC-LSPQ-L00239332/2020	EPI_ISL_536245	2020-09-15	L00239332	Canada/Qc-L00239332/2020	L00239332
Canada/QC-LSPQ-L00238920/2020	EPI_ISL_536227	2020-09-15	L00238920	Canada/Qc-L00238920/2020	L00238920
Canada/QC-LSPQ-L00238922/2020	EPI_ISL_536228	2020-09-15	L00238922	Canada/Qc-L00238922/2020	L00238922
Canada/QC-LSPQ-L00238978/2020	EPI_ISL_536229	2020-09-15	L00238978	Canada/Qc-L00238978/2020	L00238978
Canada/QC-LSPQ-L00239009/2020	EPI_ISL_536230	2020-09-15	L00239009	Canada/Qc-L00239009/2020	L00239009
Canada/QC-LSPQ-L00239061/2020	EPI_ISL_536231	2020-09-15	L00239061	Canada/Qc-L00239061/2020	L00239061
Canada/QC-LSPQ-L00239077/2020	EPI_ISL_536232	2020-09-15	L00239077	Canada/Qc-L00239077/2020	L00239077
Canada/QC-LSPQ-L00239086/2020	EPI_ISL_536233	2020-09-15	L00239086	Canada/Qc-L00239086/2020	L00239086
Canada/QC-LSPQ-L00239134/2020	EPI_ISL_536234	2020-09-15	L00239134	Canada/Qc-L00239134/2020	L00239134
Canada/QC-LSPQ-L00240197/2020	EPI_ISL_536266	2020-09-15	L00240197	Canada/Qc-L00240197/2020	L00240197
Canada/QC-LSPQ-L00239182/2020	EPI_ISL_536235	2020-09-15	L00239182	Canada/Qc-L00239182/2020	L00239182
Canada/QC-LSPQ-L00239194/2020	EPI_ISL_536237	2020-09-15	L00239194	Canada/Qc-L00239194/2020	L00239194
Canada/QC-LSPQ-L00239209/2020	EPI_ISL_536238	2020-09-15	L00239209	Canada/Qc-L00239209/2020	L00239209
Canada/QC-LSPQ-L00239235/2020	EPI_ISL_536239	2020-09-15	L00239235	Canada/Qc-L00239235/2020	L00239235
Canada/QC-LSPQ-L00239249/2020	EPI_ISL_536240	2020-09-15	L00239249	Canada/Qc-L00239249/2020	L00239249
Canada/QC-LSPQ-L00239255/2020	EPI_ISL_536241	2020-09-15	L00239255	Canada/Qc-L00239255/2020	L00239255
Canada/QC-LSPQ-L00239272/2020	EPI_ISL_536242	2020-09-15	L00239272	Canada/Qc-L00239272/2020	L00239272
Canada/QC-LSPQ-L00239296/2020	EPI_ISL_536243	2020-09-15	L00239296	Canada/Qc-L00239296/2020	L00239296
Canada/QC-LSPQ-L00239298/2020	EPI_ISL_536244	2020-09-15	L00239298	Canada/Qc-L00239298/2020	L00239298
Canada/QC-LSPQ-L00239192/2020	EPI_ISL_536236	2020-09-15	L00239192	Canada/Qc-L00239192/2020	L00239192
Canada/QC-LSPQ-L00242152/2020	EPI_ISL_536310	2020-09-15	L00242152	Canada/Qc-L00242152/2020	L00242152
Canada/QC-LSPQ-L00240217/2020	EPI_ISL_536267	2020-09-15	L00240217	Canada/Qc-L00240217/2020	L00240217
Canada/QC-LSPQ-L00240404/2020	EPI_ISL_536269	2020-09-15	L00240404	Canada/Qc-L00240404/2020	L00240404
Canada/QC-LSPQ-L00241900/2020	EPI_ISL_536292	2020-09-15	L00241900	Canada/Qc-L00241900/2020	L00241900
Canada/QC-LSPQ-L00241901/2020	EPI_ISL_536293	2020-09-15	L00241901	Canada/Qc-L00241901/2020	L00241901
Canada/QC-LSPQ-L00241907/2020	EPI_ISL_536294	2020-09-15	L00241907	Canada/Qc-L00241907/2020	L00241907
Canada/QC-LSPQ-L00241909/2020	EPI_ISL_536295	2020-09-15	L00241909	Canada/Qc-L00241909/2020	L00241909
Canada/QC-LSPQ-L00241924/2020	EPI_ISL_536296	2020-09-15	L00241924	Canada/Qc-L00241924/2020	L00241924
Canada/QC-LSPQ-L00241945/2020	EPI_ISL_536297	2020-09-15	L00241945	Canada/Qc-L00241945/2020	L00241945
Canada/QC-LSPQ-L00241948/2020	EPI_ISL_536298	2020-09-15	L00241948	Canada/Qc-L00241948/2020	L00241948
Canada/QC-LSPQ-L00241959/2020	EPI_ISL_536299	2020-09-15	L00241959	Canada/Qc-L00241959/2020	L00241959
Canada/QC-LSPQ-L00241965/2020	EPI_ISL_536300	2020-09-15	L00241965	Canada/Qc-L00241965/2020	L00241965
Canada/QC-LSPQ-L00241993/2020	EPI_ISL_536301	2020-09-15	L00241993	Canada/Qc-L00241993/2020	L00241993
Canada/QC-LSPQ-L00242011/2020	EPI_ISL_536302	2020-09-15	L00242011	Canada/Qc-L00242011/2020	L00242011
Canada/QC-LSPQ-L00242018/2020	EPI_ISL_536303	2020-09-15	L00242018	Canada/Qc-L00242018/2020	L00242018
Canada/QC-LSPQ-L00242019/2020	EPI_ISL_536304	2020-09-15	L00242019	Canada/Qc-L00242019/2020	L00242019
Canada/QC-LSPQ-L00242033/2020	EPI_ISL_536305	2020-09-15	L00242033	Canada/Qc-L00242033/2020	L00242033
Canada/QC-LSPQ-L00242035/2020	EPI_ISL_536306	2020-09-15	L00242035	Canada/Qc-L00242035/2020	L00242035
Canada/QC-LSPQ-L00242049/2020	EPI_ISL_536307	2020-09-15	L00242049	Canada/Qc-L00242049/2020	L00242049
Canada/QC-LSPQ-L00242051/2020	EPI_ISL_536308	2020-09-15	L00242051	Canada/Qc-L00242051/2020	L00242051
Canada/QC-LSPQ-L00241862/2020	EPI_ISL_536291	2020-09-15	L00241862	Canada/Qc-L00241862/2020	L00241862
Canada/QC-LSPQ-L00241782/2020	EPI_ISL_536290	2020-09-15	L00241782	Canada/Qc-L00241782/2020	L00241782
Canada/QC-LSPQ-L00241753/2020	EPI_ISL_536289	2020-09-15	L00241753	Canada/Qc-L00241753/2020	L00241753
Canada/QC-LSPQ-L00241670/2020	EPI_ISL_536288	2020-09-15	L00241670	Canada/Qc-L00241670/2020	L00241670
Canada/QC-LSPQ-L00240414/2020	EPI_ISL_536270	2020-09-15	L00240414	Canada/Qc-L00240414/2020	L00240414
Canada/QC-LSPQ-L00240444/2020	EPI_ISL_536271	2020-09-15	L00240444	Canada/Qc-L00240444/2020	L00240444
Canada/QC-LSPQ-L00240479/2020	EPI_ISL_536272	2020-09-15	L00240479	Canada/Qc-L00240479/2020	L00240479
Canada/QC-LSPQ-L00240536/2020	EPI_ISL_536273	2020-09-15	L00240536	Canada/Qc-L00240536/2020	L00240536
Canada/QC-LSPQ-L00240552/2020	EPI_ISL_536274	2020-09-15	L00240552	Canada/Qc-L00240552/2020	L00240552
Canada/QC-LSPQ-L00240811/2020	EPI_ISL_536275	2020-09-15	L00240811	Canada/Qc-L00240811/2020	L00240811
Canada/QC-LSPQ-L00241242/2020	EPI_ISL_536276	2020-09-15	L00241242	Canada/Qc-L00241242/2020	L00241242
Canada/QC-LSPQ-L00241376/2020	EPI_ISL_536277	2020-09-15	L00241376	Canada/Qc-L00241376/2020	L00241376
Canada/QC-LSPQ-L00240292/2020	EPI_ISL_536268	2020-09-15	L00240292	Canada/Qc-L00240292/2020	L00240292
Canada/QC-LSPQ-L00241406/2020	EPI_ISL_536278	2020-09-15	L00241406	Canada/Qc-L00241406/2020	L00241406
Canada/QC-LSPQ-L00241435/2020	EPI_ISL_536280	2020-09-15	L00241435	Canada/Qc-L00241435/2020	L00241435
Canada/QC-LSPQ-L00241439/2020	EPI_ISL_536281	2020-09-15	L00241439	Canada/Qc-L00241439/2020	L00241439
Canada/QC-LSPQ-L00241444/2020	EPI_ISL_536282	2020-09-15	L00241444	Canada/Qc-L00241444/2020	L00241444
Canada/QC-LSPQ-L00241514/2020	EPI_ISL_536283	2020-09-15	L00241514	Canada/Qc-L00241514/2020	L00241514
Canada/QC-LSPQ-L00241602/2020	EPI_ISL_536284	2020-09-15	L00241602	Canada/Qc-L00241602/2020	L00241602
Canada/QC-LSPQ-L00241610/2020	EPI_ISL_536285	2020-09-15	L00241610	Canada/Qc-L00241610/2020	L00241610
Canada/QC-LSPQ-L00241648/2020	EPI_ISL_536286	2020-09-15	L00241648	Canada/Qc-L00241648/2020	L00241648
Canada/QC-LSPQ-L00241659/2020	EPI_ISL_536287	2020-09-15	L00241659	Canada/Qc-L00241659/2020	L00241659
Canada/QC-LSPQ-L00241433/2020	EPI_ISL_536279	2020-09-15	L00241433	Canada/Qc-L00241433/2020	L00241433
Canada/QC-LSPQ-L00234442/2020	EPI_ISL_536054	2020-09-15	L00234442	Canada/Qc-L00234442/2020	L00234442
Canada/QC-LSPQ-L00233683/2020	EPI_ISL_536033	2020-09-15	L00233683	Canada/Qc-L00233683/2020	L00233683
Canada/QC-LSPQ-L00234347/2020	EPI_ISL_536052	2020-09-15	L00234347	Canada/Qc-L00234347/2020	L00234347
Canada/QC-LSPQ-L00224795/2020	EPI_ISL_535823	2020-09-15	L00224795	Canada/Qc-L00224795/2020	L00224795
Canada/QC-LSPQ-L00224812/2020	EPI_ISL_535824	2020-09-15	L00224812	Canada/Qc-L00224812/2020	L00224812
Canada/QC-LSPQ-L00224827/2020	EPI_ISL_535825	2020-09-15	L00224827	Canada/Qc-L00224827/2020	L00224827
Canada/QC-LSPQ-L00224868/2020	EPI_ISL_535826	2020-09-15	L00224868	Canada/Qc-L00224868/2020	L00224868
Canada/QC-LSPQ-L00224967/2020	EPI_ISL_535827	2020-09-15	L00224967	Canada/Qc-L00224967/2020	L00224967
Canada/QC-LSPQ-L00225045/2020	EPI_ISL_535828	2020-09-15	L00225045	Canada/Qc-L00225045/2020	L00225045
Canada/QC-LSPQ-L00225185/2020	EPI_ISL_535829	2020-09-15	L00225185	Canada/Qc-L00225185/2020	L00225185
Canada/QC-LSPQ-L00225484/2020	EPI_ISL_535830	2020-09-15	L00225484	Canada/Qc-L00225484/2020	L00225484
Canada/QC-LSPQ-L00225500/2020	EPI_ISL_535831	2020-09-15	L00225500	Canada/Qc-L00225500/2020	L00225500
Canada/QC-LSPQ-L00225515/2020	EPI_ISL_535832	2020-09-15	L00225515	Canada/Qc-L00225515/2020	L00225515
Canada/QC-LSPQ-L00225655/2020	EPI_ISL_535833	2020-09-15	L00225655	Canada/Qc-L00225655/2020	L00225655
Canada/QC-LSPQ-L00225662/2020	EPI_ISL_535834	2020-09-15	L00225662	Canada/Qc-L00225662/2020	L00225662
Canada/QC-LSPQ-L00225667/2020	EPI_ISL_535835	2020-09-15	L00225667	Canada/Qc-L00225667/2020	L00225667
Canada/QC-LSPQ-L00225685/2020	EPI_ISL_535836	2020-09-15	L00225685	Canada/Qc-L00225685/2020	L00225685
Canada/QC-LSPQ-L00225800/2020	EPI_ISL_535837	2020-09-15	L00225800	Canada/Qc-L00225800/2020	L00225800
Canada/QC-LSPQ-L00225808/2020	EPI_ISL_535838	2020-09-15	L00225808	Canada/Qc-L00225808/2020	L00225808
Canada/QC-LSPQ-L00225894/2020	EPI_ISL_535839	2020-09-15	L00225894	Canada/Qc-L00225894/2020	L00225894
Canada/QC-LSPQ-L00224793/2020	EPI_ISL_535822	2020-09-15	L00224793	Canada/Qc-L00224793/2020	L00224793
Canada/QC-LSPQ-L00225956/2020	EPI_ISL_535840	2020-09-15	L00225956	Canada/Qc-L00225956/2020	L00225956
Canada/QC-LSPQ-L00224745/2020	EPI_ISL_535821	2020-09-15	L00224745	Canada/Qc-L00224745/2020	L00224745
Canada/QC-LSPQ-L00222823/2020	EPI_ISL_535819	2020-09-15	L00222823	Canada/Qc-L00222823/2020	L00222823
Canada/QC-LSPQ-L00220736/2020	EPI_ISL_535802	2020-09-15	L00220736	Canada/Qc-L00220736/2020	L00220736
Canada/QC-LSPQ-L00220827/2020	EPI_ISL_535803	2020-09-15	L00220827	Canada/Qc-L00220827/2020	L00220827
Canada/QC-LSPQ-L00220832/2020	EPI_ISL_535804	2020-09-15	L00220832	Canada/Qc-L00220832/2020	L00220832
Canada/QC-LSPQ-L00220897/2020	EPI_ISL_535805	2020-09-15	L00220897	Canada/Qc-L00220897/2020	L00220897
Canada/QC-LSPQ-L00220933/2020	EPI_ISL_535806	2020-09-15	L00220933	Canada/Qc-L00220933/2020	L00220933
Canada/QC-LSPQ-L00221340/2020	EPI_ISL_535807	2020-09-15	L00221340	Canada/Qc-L00221340/2020	L00221340
Canada/QC-LSPQ-L00221391/2020	EPI_ISL_535808	2020-09-15	L00221391	Canada/Qc-L00221391/2020	L00221391
Canada/QC-LSPQ-L00221605/2020	EPI_ISL_535809	2020-09-15	L00221605	Canada/Qc-L00221605/2020	L00221605
Canada/QC-LSPQ-L00221627/2020	EPI_ISL_535810	2020-09-15	L00221627	Canada/Qc-L00221627/2020	L00221627
Canada/QC-LSPQ-L00221852/2020	EPI_ISL_535811	2020-09-15	L00221852	Canada/Qc-L00221852/2020	L00221852
Canada/QC-LSPQ-L00221945/2020	EPI_ISL_535812	2020-09-15	L00221945	Canada/Qc-L00221945/2020	L00221945
Canada/QC-LSPQ-L00222020/2020	EPI_ISL_535813	2020-09-15	L00222020	Canada/Qc-L00222020/2020	L00222020
Canada/QC-LSPQ-L00222022/2020	EPI_ISL_535814	2020-09-15	L00222022	Canada/Qc-L00222022/2020	L00222022
Canada/QC-LSPQ-L00222035/2020	EPI_ISL_535815	2020-09-15	L00222035	Canada/Qc-L00222035/2020	L00222035
Canada/QC-LSPQ-L00222448/2020	EPI_ISL_535816	2020-09-15	L00222448	Canada/Qc-L00222448/2020	L00222448
Canada/QC-LSPQ-L00222575/2020	EPI_ISL_535817	2020-09-15	L00222575	Canada/Qc-L00222575/2020	L00222575
Canada/QC-LSPQ-L00222731/2020	EPI_ISL_535818	2020-09-15	L00222731	Canada/Qc-L00222731/2020	L00222731
Canada/QC-LSPQ-L00224744/2020	EPI_ISL_535820	2020-09-15	L00224744	Canada/Qc-L00224744/2020	L00224744
Canada/QC-LSPQ-L00226107/2020	EPI_ISL_535841	2020-09-15	L00226107	Canada/Qc-L00226107/2020	L00226107
Canada/QC-LSPQ-L00226142/2020	EPI_ISL_535842	2020-09-15	L00226142	Canada/Qc-L00226142/2020	L00226142
Canada/QC-LSPQ-L00226159/2020	EPI_ISL_535843	2020-09-15	L00226159	Canada/Qc-L00226159/2020	L00226159
Canada/QC-LSPQ-L00227663/2020	EPI_ISL_535866	2020-09-15	L00227663	Canada/Qc-L00227663/2020	L00227663
Canada/QC-LSPQ-L00227703/2020	EPI_ISL_535867	2020-09-15	L00227703	Canada/Qc-L00227703/2020	L00227703
Canada/QC-LSPQ-L00227830/2020	EPI_ISL_535868	2020-09-15	L00227830	Canada/Qc-L00227830/2020	L00227830
Canada/QC-LSPQ-L00227996/2020	EPI_ISL_535869	2020-09-15	L00227996	Canada/Qc-L00227996/2020	L00227996
Canada/QC-LSPQ-L00228138/2020	EPI_ISL_535870	2020-09-15	L00228138	Canada/Qc-L00228138/2020	L00228138
Canada/QC-LSPQ-L00228149/2020	EPI_ISL_535871	2020-09-15	L00228149	Canada/Qc-L00228149/2020	L00228149
Canada/QC-LSPQ-L00228225/2020	EPI_ISL_535872	2020-09-15	L00228225	Canada/Qc-L00228225/2020	L00228225
Canada/QC-LSPQ-L00228231/2020	EPI_ISL_535873	2020-09-15	L00228231	Canada/Qc-L00228231/2020	L00228231
Canada/QC-LSPQ-L00228636/2020	EPI_ISL_535874	2020-09-15	L00228636	Canada/Qc-L00228636/2020	L00228636
Canada/QC-LSPQ-L00228687/2020	EPI_ISL_535875	2020-09-15	L00228687	Canada/Qc-L00228687/2020	L00228687
Canada/QC-LSPQ-L00228787/2020	EPI_ISL_535876	2020-09-15	L00228787	Canada/Qc-L00228787/2020	L00228787
Canada/QC-LSPQ-L00228790/2020	EPI_ISL_535877	2020-09-15	L00228790	Canada/Qc-L00228790/2020	L00228790
Canada/QC-LSPQ-L00228839/2020	EPI_ISL_535878	2020-09-15	L00228839	Canada/Qc-L00228839/2020	L00228839
Canada/QC-LSPQ-L00228862/2020	EPI_ISL_535879	2020-09-15	L00228862	Canada/Qc-L00228862/2020	L00228862
Canada/QC-LSPQ-L00228950/2020	EPI_ISL_535881	2020-09-15	L00228950	Canada/Qc-L00228950/2020	L00228950
Canada/QC-LSPQ-L00228954/2020	EPI_ISL_535882	2020-09-15	L00228954	Canada/Qc-L00228954/2020	L00228954
Canada/QC-LSPQ-L00227528/2020	EPI_ISL_535864	2020-09-15	L00227528	Canada/Qc-L00227528/2020	L00227528
Canada/QC-LSPQ-L00227481/2020	EPI_ISL_535863	2020-09-15	L00227481	Canada/Qc-L00227481/2020	L00227481
Canada/QC-LSPQ-L00227476/2020	EPI_ISL_535862	2020-09-15	L00227476	Canada/Qc-L00227476/2020	L00227476
Canada/QC-LSPQ-L00226167/2020	EPI_ISL_535844	2020-09-15	L00226167	Canada/Qc-L00226167/2020	L00226167
Canada/QC-LSPQ-L00226364/2020	EPI_ISL_535845	2020-09-15	L00226364	Canada/Qc-L00226364/2020	L00226364
Canada/QC-LSPQ-L00226390/2020	EPI_ISL_535846	2020-09-15	L00226390	Canada/Qc-L00226390/2020	L00226390
Canada/QC-LSPQ-L00226474/2020	EPI_ISL_535847	2020-09-15	L00226474	Canada/Qc-L00226474/2020	L00226474
Canada/QC-LSPQ-L00226547/2020	EPI_ISL_535848	2020-09-15	L00226547	Canada/Qc-L00226547/2020	L00226547
Canada/QC-LSPQ-L00226589/2020	EPI_ISL_535849	2020-09-15	L00226589	Canada/Qc-L00226589/2020	L00226589
Canada/QC-LSPQ-L00220733/2020	EPI_ISL_535801	2020-09-15	L00220733	Canada/Qc-L00220733/2020	L00220733
Canada/QC-LSPQ-L00226861/2020	EPI_ISL_535852	2020-09-15	L00226861	Canada/Qc-L00226861/2020	L00226861
Canada/QC-LSPQ-L00226938/2020	EPI_ISL_535854	2020-09-15	L00226938	Canada/Qc-L00226938/2020	L00226938
Canada/QC-LSPQ-L00226950/2020	EPI_ISL_535855	2020-09-15	L00226950	Canada/Qc-L00226950/2020	L00226950
Canada/QC-LSPQ-L00227048/2020	EPI_ISL_535856	2020-09-15	L00227048	Canada/Qc-L00227048/2020	L00227048
Canada/QC-LSPQ-L00227094/2020	EPI_ISL_535857	2020-09-15	L00227094	Canada/Qc-L00227094/2020	L00227094
Canada/QC-LSPQ-L00227147/2020	EPI_ISL_535858	2020-09-15	L00227147	Canada/Qc-L00227147/2020	L00227147
Canada/QC-LSPQ-L00227316/2020	EPI_ISL_535859	2020-09-15	L00227316	Canada/Qc-L00227316/2020	L00227316
Canada/QC-LSPQ-L00227376/2020	EPI_ISL_535860	2020-09-15	L00227376	Canada/Qc-L00227376/2020	L00227376
Canada/QC-LSPQ-L00227457/2020	EPI_ISL_535861	2020-09-15	L00227457	Canada/Qc-L00227457/2020	L00227457
Canada/QC-LSPQ-L00226912/2020	EPI_ISL_535853	2020-09-15	L00226912	Canada/Qc-L00226912/2020	L00226912
Canada/QC-LSPQ-L00220634/2020	EPI_ISL_535800	2020-09-15	L00220634	Canada/Qc-L00220634/2020	L00220634
Canada/QC-LSPQ-L00220546/2020	EPI_ISL_535799	2020-09-15	L00220546	Canada/Qc-L00220546/2020	L00220546
Canada/QC-LSPQ-L00220369/2020	EPI_ISL_535798	2020-09-15	L00220369	Canada/Qc-L00220369/2020	L00220369
Canada/QC-LSPQ-L00215812/2020	EPI_ISL_535738	2020-09-15	L00215812	Canada/Qc-L00215812/2020	L00215812
Canada/QC-LSPQ-L00215858/2020	EPI_ISL_535740	2020-09-15	L00215858	Canada/Qc-L00215858/2020	L00215858
Canada/QC-LSPQ-L00215879/2020	EPI_ISL_535741	2020-09-15	L00215879	Canada/Qc-L00215879/2020	L00215879
Canada/QC-LSPQ-L00215977/2020	EPI_ISL_535742	2020-09-15	L00215977	Canada/Qc-L00215977/2020	L00215977
Canada/QC-LSPQ-L00215981/2020	EPI_ISL_535743	2020-09-15	L00215981	Canada/Qc-L00215981/2020	L00215981
Canada/QC-LSPQ-L00216190/2020	EPI_ISL_535744	2020-09-15	L00216190	Canada/Qc-L00216190/2020	L00216190
Canada/QC-LSPQ-L00216197/2020	EPI_ISL_535745	2020-09-15	L00216197	Canada/Qc-L00216197/2020	L00216197
Canada/QC-LSPQ-L00216427/2020	EPI_ISL_535747	2020-09-15	L00216427	Canada/Qc-L00216427/2020	L00216427
Canada/QC-LSPQ-L00216432/2020	EPI_ISL_535748	2020-09-15	L00216432	Canada/Qc-L00216432/2020	L00216432
Canada/QC-LSPQ-L00216478/2020	EPI_ISL_535749	2020-09-15	L00216478	Canada/Qc-L00216478/2020	L00216478
Canada/QC-LSPQ-L00216503/2020	EPI_ISL_535750	2020-09-15	L00216503	Canada/Qc-L00216503/2020	L00216503
Canada/QC-LSPQ-L00216532/2020	EPI_ISL_535751	2020-09-15	L00216532	Canada/Qc-L00216532/2020	L00216532
Canada/QC-LSPQ-L00216731/2020	EPI_ISL_535752	2020-09-15	L00216731	Canada/Qc-L00216731/2020	L00216731
Canada/QC-LSPQ-L00216909/2020	EPI_ISL_535753	2020-09-15	L00216909	Canada/Qc-L00216909/2020	L00216909
Canada/QC-LSPQ-L00216920/2020	EPI_ISL_535754	2020-09-15	L00216920	Canada/Qc-L00216920/2020	L00216920
Canada/QC-LSPQ-L00215798/2020	EPI_ISL_535737	2020-09-15	L00215798	Canada/Qc-L00215798/2020	L00215798
Canada/QC-LSPQ-L00215713/2020	EPI_ISL_535736	2020-09-15	L00215713	Canada/Qc-L00215713/2020	L00215713
Canada/QC-LSPQ-L00215711/2020	EPI_ISL_535735	2020-09-15	L00215711	Canada/Qc-L00215711/2020	L00215711
Canada/QC-LSPQ-L00215628/2020	EPI_ISL_535734	2020-09-15	L00215628	Canada/Qc-L00215628/2020	L00215628
Canada/QC-LSPQ-L00210314/2020	EPI_ISL_535716	2020-09-15	L00210314	Canada/Qc-L00210314/2020	L00210314
Canada/QC-LSPQ-L00213013/2020	EPI_ISL_535718	2020-09-15	L00213013	Canada/Qc-L00213013/2020	L00213013
Canada/QC-LSPQ-L00213312/2020	EPI_ISL_535719	2020-09-15	L00213312	Canada/Qc-L00213312/2020	L00213312
Canada/QC-LSPQ-L00213733/2020	EPI_ISL_535720	2020-09-15	L00213733	Canada/Qc-L00213733/2020	L00213733
Canada/QC-LSPQ-L00213861/2020	EPI_ISL_535721	2020-09-15	L00213861	Canada/Qc-L00213861/2020	L00213861
Canada/QC-LSPQ-L00213981/2020	EPI_ISL_535722	2020-09-15	L00213981	Canada/Qc-L00213981/2020	L00213981
Canada/QC-LSPQ-L00214023/2020	EPI_ISL_535723	2020-09-15	L00214023	Canada/Qc-L00214023/2020	L00214023
Canada/QC-LSPQ-L00216993/2020	EPI_ISL_535755	2020-09-15	L00216993	Canada/Qc-L00216993/2020	L00216993
Canada/QC-LSPQ-L00214050/2020	EPI_ISL_535724	2020-09-15	L00214050	Canada/Qc-L00214050/2020	L00214050
Canada/QC-LSPQ-L00214237/2020	EPI_ISL_535726	2020-09-15	L00214237	Canada/Qc-L00214237/2020	L00214237
Canada/QC-LSPQ-L00214488/2020	EPI_ISL_535727	2020-09-15	L00214488	Canada/Qc-L00214488/2020	L00214488
Canada/QC-LSPQ-L00214517/2020	EPI_ISL_535728	2020-09-15	L00214517	Canada/Qc-L00214517/2020	L00214517
Canada/QC-LSPQ-L00214546/2020	EPI_ISL_535729	2020-09-15	L00214546	Canada/Qc-L00214546/2020	L00214546
Canada/QC-LSPQ-L00214634/2020	EPI_ISL_535730	2020-09-15	L00214634	Canada/Qc-L00214634/2020	L00214634
Canada/QC-LSPQ-L00215022/2020	EPI_ISL_535731	2020-09-15	L00215022	Canada/Qc-L00215022/2020	L00215022
Canada/QC-LSPQ-L00215586/2020	EPI_ISL_535732	2020-09-15	L00215586	Canada/Qc-L00215586/2020	L00215586
Canada/QC-LSPQ-L00215627/2020	EPI_ISL_535733	2020-09-15	L00215627	Canada/Qc-L00215627/2020	L00215627
Canada/QC-LSPQ-L00214081/2020	EPI_ISL_535725	2020-09-15	L00214081	Canada/Qc-L00214081/2020	L00214081
Canada/QC-LSPQ-L00228964/2020	EPI_ISL_535883	2020-09-15	L00228964	Canada/Qc-L00228964/2020	L00228964
Canada/QC-LSPQ-L00217024/2020	EPI_ISL_535756	2020-09-15	L00217024	Canada/Qc-L00217024/2020	L00217024
Canada/QC-LSPQ-L00218472/2020	EPI_ISL_535781	2020-09-15	L00218472	Canada/Qc-L00218472/2020	L00218472
Canada/QC-LSPQ-L00218475/2020	EPI_ISL_535782	2020-09-15	L00218475	Canada/Qc-L00218475/2020	L00218475
Canada/QC-LSPQ-L00218477/2020	EPI_ISL_535783	2020-09-15	L00218477	Canada/Qc-L00218477/2020	L00218477
Canada/QC-LSPQ-L00218534/2020	EPI_ISL_535784	2020-09-15	L00218534	Canada/Qc-L00218534/2020	L00218534
Canada/QC-LSPQ-L00218559/2020	EPI_ISL_535785	2020-09-15	L00218559	Canada/Qc-L00218559/2020	L00218559
Canada/QC-LSPQ-L00219020/2020	EPI_ISL_535786	2020-09-15	L00219020	Canada/Qc-L00219020/2020	L00219020
Canada/QC-LSPQ-L00219039/2020	EPI_ISL_535787	2020-09-15	L00219039	Canada/Qc-L00219039/2020	L00219039
Canada/QC-LSPQ-L00219049/2020	EPI_ISL_535788	2020-09-15	L00219049	Canada/Qc-L00219049/2020	L00219049
Canada/QC-LSPQ-L00219066/2020	EPI_ISL_535789	2020-09-15	L00219066	Canada/Qc-L00219066/2020	L00219066
Canada/QC-LSPQ-L00219089/2020	EPI_ISL_535790	2020-09-15	L00219089	Canada/Qc-L00219089/2020	L00219089
Canada/QC-LSPQ-L00219335/2020	EPI_ISL_535791	2020-09-15	L00219335	Canada/Qc-L00219335/2020	L00219335
Canada/QC-LSPQ-L00219340/2020	EPI_ISL_535792	2020-09-15	L00219340	Canada/Qc-L00219340/2020	L00219340
Canada/QC-LSPQ-L00219533/2020	EPI_ISL_535793	2020-09-15	L00219533	Canada/Qc-L00219533/2020	L00219533
Canada/QC-LSPQ-L00219618/2020	EPI_ISL_535794	2020-09-15	L00219618	Canada/Qc-L00219618/2020	L00219618
Canada/QC-LSPQ-L00219619/2020	EPI_ISL_535795	2020-09-15	L00219619	Canada/Qc-L00219619/2020	L00219619
Canada/QC-LSPQ-L00219966/2020	EPI_ISL_535796	2020-09-15	L00219966	Canada/Qc-L00219966/2020	L00219966
Canada/QC-LSPQ-L00220289/2020	EPI_ISL_535797	2020-09-15	L00220289	Canada/Qc-L00220289/2020	L00220289
Canada/QC-LSPQ-L00218371/2020	EPI_ISL_535780	2020-09-15	L00218371	Canada/Qc-L00218371/2020	L00218371
Canada/QC-LSPQ-L00218353/2020	EPI_ISL_535779	2020-09-15	L00218353	Canada/Qc-L00218353/2020	L00218353
Canada/QC-LSPQ-L00218350/2020	EPI_ISL_535778	2020-09-15	L00218350	Canada/Qc-L00218350/2020	L00218350
Canada/QC-LSPQ-L00218337/2020	EPI_ISL_535777	2020-09-15	L00218337	Canada/Qc-L00218337/2020	L00218337
Canada/QC-LSPQ-L00217098/2020	EPI_ISL_535759	2020-09-15	L00217098	Canada/Qc-L00217098/2020	L00217098
Canada/QC-LSPQ-L00217527/2020	EPI_ISL_535762	2020-09-15	L00217527	Canada/Qc-L00217527/2020	L00217527
Canada/QC-LSPQ-L00217534/2020	EPI_ISL_535763	2020-09-15	L00217534	Canada/Qc-L00217534/2020	L00217534
Canada/QC-LSPQ-L00217559/2020	EPI_ISL_535764	2020-09-15	L00217559	Canada/Qc-L00217559/2020	L00217559
Canada/QC-LSPQ-L00217574/2020	EPI_ISL_535765	2020-09-15	L00217574	Canada/Qc-L00217574/2020	L00217574
Canada/QC-LSPQ-L00217586/2020	EPI_ISL_535766	2020-09-15	L00217586	Canada/Qc-L00217586/2020	L00217586
Canada/QC-LSPQ-L00217032/2020	EPI_ISL_535757	2020-09-15	L00217032	Canada/Qc-L00217032/2020	L00217032
Canada/QC-LSPQ-L00217831/2020	EPI_ISL_535767	2020-09-15	L00217831	Canada/Qc-L00217831/2020	L00217831
Canada/QC-LSPQ-L00218011/2020	EPI_ISL_535769	2020-09-15	L00218011	Canada/Qc-L00218011/2020	L00218011
Canada/QC-LSPQ-L00218056/2020	EPI_ISL_535770	2020-09-15	L00218056	Canada/Qc-L00218056/2020	L00218056
Canada/QC-LSPQ-L00218090/2020	EPI_ISL_535771	2020-09-15	L00218090	Canada/Qc-L00218090/2020	L00218090
Canada/QC-LSPQ-L00218268/2020	EPI_ISL_535772	2020-09-15	L00218268	Canada/Qc-L00218268/2020	L00218268
Canada/QC-LSPQ-L00218269/2020	EPI_ISL_535773	2020-09-15	L00218269	Canada/Qc-L00218269/2020	L00218269
Canada/QC-LSPQ-L00218308/2020	EPI_ISL_535774	2020-09-15	L00218308	Canada/Qc-L00218308/2020	L00218308
Canada/QC-LSPQ-L00218310/2020	EPI_ISL_535775	2020-09-15	L00218310	Canada/Qc-L00218310/2020	L00218310
Canada/QC-LSPQ-L00218334/2020	EPI_ISL_535776	2020-09-15	L00218334	Canada/Qc-L00218334/2020	L00218334
Canada/QC-LSPQ-L00217833/2020	EPI_ISL_535768	2020-09-15	L00217833	Canada/Qc-L00217833/2020	L00217833
Canada/QC-LSPQ-L00234397/2020	EPI_ISL_536053	2020-09-15	L00234397	Canada/Qc-L00234397/2020	L00234397
Canada/QC-LSPQ-L00229065/2020	EPI_ISL_535884	2020-09-15	L00229065	Canada/Qc-L00229065/2020	L00229065
Canada/QC-LSPQ-L00229172/2020	EPI_ISL_535886	2020-09-15	L00229172	Canada/Qc-L00229172/2020	L00229172
Canada/QC-LSPQ-L00232688/2020	EPI_ISL_535993	2020-09-15	L00232688	Canada/Qc-L00232688/2020	L00232688
Canada/QC-LSPQ-L00232723/2020	EPI_ISL_535994	2020-09-15	L00232723	Canada/Qc-L00232723/2020	L00232723
Canada/QC-LSPQ-L00232726/2020	EPI_ISL_535995	2020-09-15	L00232726	Canada/Qc-L00232726/2020	L00232726
Canada/QC-LSPQ-L00232810/2020	EPI_ISL_535996	2020-09-15	L00232810	Canada/Qc-L00232810/2020	L00232810
Canada/QC-LSPQ-L00232813/2020	EPI_ISL_535997	2020-09-15	L00232813	Canada/Qc-L00232813/2020	L00232813
Canada/QC-LSPQ-L00232822/2020	EPI_ISL_535998	2020-09-15	L00232822	Canada/Qc-L00232822/2020	L00232822
Canada/QC-LSPQ-L00232866/2020	EPI_ISL_535999	2020-09-15	L00232866	Canada/Qc-L00232866/2020	L00232866
Canada/QC-LSPQ-L00232917/2020	EPI_ISL_536000	2020-09-15	L00232917	Canada/Qc-L00232917/2020	L00232917
Canada/QC-LSPQ-L00232925/2020	EPI_ISL_536001	2020-09-15	L00232925	Canada/Qc-L00232925/2020	L00232925
Canada/QC-LSPQ-L00232941/2020	EPI_ISL_536002	2020-09-15	L00232941	Canada/Qc-L00232941/2020	L00232941
Canada/QC-LSPQ-L00232949/2020	EPI_ISL_536003	2020-09-15	L00232949	Canada/Qc-L00232949/2020	L00232949
Canada/QC-LSPQ-L00232952/2020	EPI_ISL_536004	2020-09-15	L00232952	Canada/Qc-L00232952/2020	L00232952
Canada/QC-LSPQ-L00232955/2020	EPI_ISL_536005	2020-09-15	L00232955	Canada/Qc-L00232955/2020	L00232955
Canada/QC-LSPQ-L00233003/2020	EPI_ISL_536006	2020-09-15	L00233003	Canada/Qc-L00233003/2020	L00233003
Canada/QC-LSPQ-L00233038/2020	EPI_ISL_536007	2020-09-15	L00233038	Canada/Qc-L00233038/2020	L00233038
Canada/QC-LSPQ-L00233063/2020	EPI_ISL_536008	2020-09-15	L00233063	Canada/Qc-L00233063/2020	L00233063
Canada/QC-LSPQ-L00233115/2020	EPI_ISL_536009	2020-09-15	L00233115	Canada/Qc-L00233115/2020	L00233115
Canada/QC-LSPQ-L00232614/2020	EPI_ISL_535992	2020-09-15	L00232614	Canada/Qc-L00232614/2020	L00232614
Canada/QC-LSPQ-L00233169/2020	EPI_ISL_536010	2020-09-15	L00233169	Canada/Qc-L00233169/2020	L00233169
Canada/QC-LSPQ-L00232609/2020	EPI_ISL_535991	2020-09-15	L00232609	Canada/Qc-L00232609/2020	L00232609
Canada/QC-LSPQ-L00232601/2020	EPI_ISL_535989	2020-09-15	L00232601	Canada/Qc-L00232601/2020	L00232601
Canada/QC-LSPQ-L00232080/2020	EPI_ISL_535974	2020-09-15	L00232080	Canada/Qc-L00232080/2020	L00232080
Canada/QC-LSPQ-L00232097/2020	EPI_ISL_535975	2020-09-15	L00232097	Canada/Qc-L00232097/2020	L00232097
Canada/QC-LSPQ-L00232098/2020	EPI_ISL_535976	2020-09-15	L00232098	Canada/Qc-L00232098/2020	L00232098
Canada/QC-LSPQ-L00232101/2020	EPI_ISL_535977	2020-09-15	L00232101	Canada/Qc-L00232101/2020	L00232101
Canada/QC-LSPQ-L00232107/2020	EPI_ISL_535978	2020-09-15	L00232107	Canada/Qc-L00232107/2020	L00232107
Canada/QC-LSPQ-L00232113/2020	EPI_ISL_535979	2020-09-15	L00232113	Canada/Qc-L00232113/2020	L00232113
Canada/QC-LSPQ-L00232148/2020	EPI_ISL_535980	2020-09-15	L00232148	Canada/Qc-L00232148/2020	L00232148
Canada/QC-LSPQ-L00232187/2020	EPI_ISL_535981	2020-09-15	L00232187	Canada/Qc-L00232187/2020	L00232187
Canada/QC-LSPQ-L00232239/2020	EPI_ISL_535982	2020-09-15	L00232239	Canada/Qc-L00232239/2020	L00232239
Canada/QC-LSPQ-L00232271/2020	EPI_ISL_535983	2020-09-15	L00232271	Canada/Qc-L00232271/2020	L00232271
Canada/QC-LSPQ-L00232310/2020	EPI_ISL_535984	2020-09-15	L00232310	Canada/Qc-L00232310/2020	L00232310
Canada/QC-LSPQ-L00232405/2020	EPI_ISL_535985	2020-09-15	L00232405	Canada/Qc-L00232405/2020	L00232405
Canada/QC-LSPQ-L00232439/2020	EPI_ISL_535986	2020-09-15	L00232439	Canada/Qc-L00232439/2020	L00232439
Canada/QC-LSPQ-L00232447/2020	EPI_ISL_535987	2020-09-15	L00232447	Canada/Qc-L00232447/2020	L00232447
Canada/QC-LSPQ-L00232511/2020	EPI_ISL_535988	2020-09-15	L00232511	Canada/Qc-L00232511/2020	L00232511
Canada/QC-LSPQ-L00232603/2020	EPI_ISL_535990	2020-09-15	L00232603	Canada/Qc-L00232603/2020	L00232603
Canada/QC-LSPQ-L00229136/2020	EPI_ISL_535885	2020-09-15	L00229136	Canada/Qc-L00229136/2020	L00229136
Canada/QC-LSPQ-L00233171/2020	EPI_ISL_536011	2020-09-15	L00233171	Canada/Qc-L00233171/2020	L00233171
Canada/QC-LSPQ-L00233253/2020	EPI_ISL_536013	2020-09-15	L00233253	Canada/Qc-L00233253/2020	L00233253
Canada/QC-LSPQ-L00233702/2020	EPI_ISL_536035	2020-09-15	L00233702	Canada/Qc-L00233702/2020	L00233702
Canada/QC-LSPQ-L00233714/2020	EPI_ISL_536036	2020-09-15	L00233714	Canada/Qc-L00233714/2020	L00233714
Canada/QC-LSPQ-L00233721/2020	EPI_ISL_536037	2020-09-15	L00233721	Canada/Qc-L00233721/2020	L00233721
Canada/QC-LSPQ-L00233734/2020	EPI_ISL_536038	2020-09-15	L00233734	Canada/Qc-L00233734/2020	L00233734
Canada/QC-LSPQ-L00233793/2020	EPI_ISL_536039	2020-09-15	L00233793	Canada/Qc-L00233793/2020	L00233793
Canada/QC-LSPQ-L00233812/2020	EPI_ISL_536040	2020-09-15	L00233812	Canada/Qc-L00233812/2020	L00233812
Canada/QC-LSPQ-L00233835/2020	EPI_ISL_536041	2020-09-15	L00233835	Canada/Qc-L00233835/2020	L00233835
Canada/QC-LSPQ-L00233849/2020	EPI_ISL_536042	2020-09-15	L00233849	Canada/Qc-L00233849/2020	L00233849
Canada/QC-LSPQ-L00233853/2020	EPI_ISL_536043	2020-09-15	L00233853	Canada/Qc-L00233853/2020	L00233853
Canada/QC-LSPQ-L00233870/2020	EPI_ISL_536045	2020-09-15	L00233870	Canada/Qc-L00233870/2020	L00233870
Canada/QC-LSPQ-L00233970/2020	EPI_ISL_536046	2020-09-15	L00233970	Canada/Qc-L00233970/2020	L00233970
Canada/QC-LSPQ-L00234248/2020	EPI_ISL_536047	2020-09-15	L00234248	Canada/Qc-L00234248/2020	L00234248
Canada/QC-LSPQ-L00234260/2020	EPI_ISL_536048	2020-09-15	L00234260	Canada/Qc-L00234260/2020	L00234260
Canada/QC-LSPQ-L00234287/2020	EPI_ISL_536049	2020-09-15	L00234287	Canada/Qc-L00234287/2020	L00234287
Canada/QC-LSPQ-L00234302/2020	EPI_ISL_536050	2020-09-15	L00234302	Canada/Qc-L00234302/2020	L00234302
Canada/QC-LSPQ-L00234333/2020	EPI_ISL_536051	2020-09-15	L00234333	Canada/Qc-L00234333/2020	L00234333
Canada/QC-LSPQ-L00233695/2020	EPI_ISL_536034	2020-09-15	L00233695	Canada/Qc-L00233695/2020	L00233695
Canada/QC-LSPQ-L00233222/2020	EPI_ISL_536012	2020-09-15	L00233222	Canada/Qc-L00233222/2020	L00233222
Canada/QC-LSPQ-L00242991/2020	EPI_ISL_536343	2020-09-15	L00242991	Canada/Qc-L00242991/2020	L00242991
Canada/QC-LSPQ-L00233661/2020	EPI_ISL_536031	2020-09-15	L00233661	Canada/Qc-L00233661/2020	L00233661
Canada/QC-LSPQ-L00233281/2020	EPI_ISL_536014	2020-09-15	L00233281	Canada/Qc-L00233281/2020	L00233281
Canada/QC-LSPQ-L00233316/2020	EPI_ISL_536015	2020-09-15	L00233316	Canada/Qc-L00233316/2020	L00233316
Canada/QC-LSPQ-L00233323/2020	EPI_ISL_536016	2020-09-15	L00233323	Canada/Qc-L00233323/2020	L00233323
Canada/QC-LSPQ-L00233333/2020	EPI_ISL_536017	2020-09-15	L00233333	Canada/Qc-L00233333/2020	L00233333
Canada/QC-LSPQ-L00233340/2020	EPI_ISL_536018	2020-09-15	L00233340	Canada/Qc-L00233340/2020	L00233340
Canada/QC-LSPQ-L00233346/2020	EPI_ISL_536019	2020-09-15	L00233346	Canada/Qc-L00233346/2020	L00233346
Canada/QC-LSPQ-L00233357/2020	EPI_ISL_536020	2020-09-15	L00233357	Canada/Qc-L00233357/2020	L00233357
Canada/QC-LSPQ-L00233380/2020	EPI_ISL_536021	2020-09-15	L00233380	Canada/Qc-L00233380/2020	L00233380
Canada/QC-LSPQ-L00233398/2020	EPI_ISL_536022	2020-09-15	L00233398	Canada/Qc-L00233398/2020	L00233398
Canada/QC-LSPQ-L00233422/2020	EPI_ISL_536023	2020-09-15	L00233422	Canada/Qc-L00233422/2020	L00233422
Canada/QC-LSPQ-L00233493/2020	EPI_ISL_536024	2020-09-15	L00233493	Canada/Qc-L00233493/2020	L00233493
Canada/QC-LSPQ-L00233496/2020	EPI_ISL_536025	2020-09-15	L00233496	Canada/Qc-L00233496/2020	L00233496
Canada/QC-LSPQ-L00233527/2020	EPI_ISL_536026	2020-09-15	L00233527	Canada/Qc-L00233527/2020	L00233527
Canada/QC-LSPQ-L00233561/2020	EPI_ISL_536027	2020-09-15	L00233561	Canada/Qc-L00233561/2020	L00233561
Canada/QC-LSPQ-L00233567/2020	EPI_ISL_536028	2020-09-15	L00233567	Canada/Qc-L00233567/2020	L00233567
Canada/QC-LSPQ-L00233585/2020	EPI_ISL_536029	2020-09-15	L00233585	Canada/Qc-L00233585/2020	L00233585
Canada/QC-LSPQ-L00233633/2020	EPI_ISL_536030	2020-09-15	L00233633	Canada/Qc-L00233633/2020	L00233633
Canada/QC-LSPQ-L00233681/2020	EPI_ISL_536032	2020-09-15	L00233681	Canada/Qc-L00233681/2020	L00233681
Canada/QC-LSPQ-L00232064/2020	EPI_ISL_535971	2020-09-15	L00232064	Canada/Qc-L00232064/2020	L00232064
Canada/QC-LSPQ-L00230020/2020	EPI_ISL_535909	2020-09-15	L00230020	Canada/Qc-L00230020/2020	L00230020
Canada/QC-LSPQ-L00230110/2020	EPI_ISL_535910	2020-09-15	L00230110	Canada/Qc-L00230110/2020	L00230110
Canada/QC-LSPQ-L00230159/2020	EPI_ISL_535911	2020-09-15	L00230159	Canada/Qc-L00230159/2020	L00230159
Canada/QC-LSPQ-L00230189/2020	EPI_ISL_535912	2020-09-15	L00230189	Canada/Qc-L00230189/2020	L00230189
Canada/QC-LSPQ-L00230315/2020	EPI_ISL_535914	2020-09-15	L00230315	Canada/Qc-L00230315/2020	L00230315
Canada/QC-LSPQ-L00230444/2020	EPI_ISL_535917	2020-09-15	L00230444	Canada/Qc-L00230444/2020	L00230444
Canada/QC-LSPQ-L00230472/2020	EPI_ISL_535919	2020-09-15	L00230472	Canada/Qc-L00230472/2020	L00230472
Canada/QC-LSPQ-L00230473/2020	EPI_ISL_535920	2020-09-15	L00230473	Canada/Qc-L00230473/2020	L00230473
Canada/QC-LSPQ-L00230536/2020	EPI_ISL_535923	2020-09-15	L00230536	Canada/Qc-L00230536/2020	L00230536
Canada/QC-LSPQ-L00230637/2020	EPI_ISL_535925	2020-09-15	L00230637	Canada/Qc-L00230637/2020	L00230637
Canada/QC-LSPQ-L00230018/2020	EPI_ISL_535908	2020-09-15	L00230018	Canada/Qc-L00230018/2020	L00230018
Canada/QC-LSPQ-L00229952/2020	EPI_ISL_535907	2020-09-15	L00229952	Canada/Qc-L00229952/2020	L00229952
Canada/QC-LSPQ-L00229943/2020	EPI_ISL_535906	2020-09-15	L00229943	Canada/Qc-L00229943/2020	L00229943
Canada/QC-LSPQ-L00229929/2020	EPI_ISL_535905	2020-09-15	L00229929	Canada/Qc-L00229929/2020	L00229929
Canada/QC-LSPQ-L00229212/2020	EPI_ISL_535887	2020-09-15	L00229212	Canada/Qc-L00229212/2020	L00229212
Canada/QC-LSPQ-L00229288/2020	EPI_ISL_535888	2020-09-15	L00229288	Canada/Qc-L00229288/2020	L00229288
Canada/QC-LSPQ-L00229319/2020	EPI_ISL_535889	2020-09-15	L00229319	Canada/Qc-L00229319/2020	L00229319
Canada/QC-LSPQ-L00229326/2020	EPI_ISL_535890	2020-09-15	L00229326	Canada/Qc-L00229326/2020	L00229326
Canada/QC-LSPQ-L00229363/2020	EPI_ISL_535891	2020-09-15	L00229363	Canada/Qc-L00229363/2020	L00229363
Canada/QC-LSPQ-L00229384/2020	EPI_ISL_535892	2020-09-15	L00229384	Canada/Qc-L00229384/2020	L00229384
Canada/QC-LSPQ-L00229410/2020	EPI_ISL_535893	2020-09-15	L00229410	Canada/Qc-L00229410/2020	L00229410
Canada/QC-LSPQ-L00229443/2020	EPI_ISL_535894	2020-09-15	L00229443	Canada/Qc-L00229443/2020	L00229443
Canada/QC-LSPQ-L00230647/2020	EPI_ISL_535926	2020-09-15	L00230647	Canada/Qc-L00230647/2020	L00230647
Canada/QC-LSPQ-L00229450/2020	EPI_ISL_535895	2020-09-15	L00229450	Canada/Qc-L00229450/2020	L00229450
Canada/QC-LSPQ-L00229615/2020	EPI_ISL_535897	2020-09-15	L00229615	Canada/Qc-L00229615/2020	L00229615
Canada/QC-LSPQ-L00229648/2020	EPI_ISL_535898	2020-09-15	L00229648	Canada/Qc-L00229648/2020	L00229648
Canada/QC-LSPQ-L00229671/2020	EPI_ISL_535899	2020-09-15	L00229671	Canada/Qc-L00229671/2020	L00229671
Canada/QC-LSPQ-L00229727/2020	EPI_ISL_535901	2020-09-15	L00229727	Canada/Qc-L00229727/2020	L00229727
Canada/QC-LSPQ-L00229741/2020	EPI_ISL_535902	2020-09-15	L00229741	Canada/Qc-L00229741/2020	L00229741
Canada/QC-LSPQ-L00229794/2020	EPI_ISL_535903	2020-09-15	L00229794	Canada/Qc-L00229794/2020	L00229794
Canada/QC-LSPQ-L00229796/2020	EPI_ISL_535904	2020-09-15	L00229796	Canada/Qc-L00229796/2020	L00229796
Canada/QC-LSPQ-L00229554/2020	EPI_ISL_535896	2020-09-15	L00229554	Canada/Qc-L00229554/2020	L00229554
Canada/QC-LSPQ-L00232004/2020	EPI_ISL_535969	2020-09-15	L00232004	Canada/Qc-L00232004/2020	L00232004
Canada/QC-LSPQ-L00230666/2020	EPI_ISL_535927	2020-09-15	L00230666	Canada/Qc-L00230666/2020	L00230666
Canada/QC-LSPQ-L00230720/2020	EPI_ISL_535929	2020-09-15	L00230720	Canada/Qc-L00230720/2020	L00230720
Canada/QC-LSPQ-L00231277/2020	EPI_ISL_535950	2020-09-15	L00231277	Canada/Qc-L00231277/2020	L00231277
Canada/QC-LSPQ-L00231289/2020	EPI_ISL_535951	2020-09-15	L00231289	Canada/Qc-L00231289/2020	L00231289
Canada/QC-LSPQ-L00231296/2020	EPI_ISL_535952	2020-09-15	L00231296	Canada/Qc-L00231296/2020	L00231296
Canada/QC-LSPQ-L00231415/2020	EPI_ISL_535954	2020-09-15	L00231415	Canada/Qc-L00231415/2020	L00231415
Canada/QC-LSPQ-L00231416/2020	EPI_ISL_535955	2020-09-15	L00231416	Canada/Qc-L00231416/2020	L00231416
Canada/QC-LSPQ-L00231569/2020	EPI_ISL_535957	2020-09-15	L00231569	Canada/Qc-L00231569/2020	L00231569
Canada/QC-LSPQ-L00230676/2020	EPI_ISL_535928	2020-09-15	L00230676	Canada/Qc-L00230676/2020	L00230676
Canada/QC-LSPQ-L00231805/2020	EPI_ISL_535963	2020-09-15	L00231805	Canada/Qc-L00231805/2020	L00231805
Canada/QC-LSPQ-L00231860/2020	EPI_ISL_535965	2020-09-15	L00231860	Canada/Qc-L00231860/2020	L00231860
Canada/QC-LSPQ-L00231966/2020	EPI_ISL_535967	2020-09-15	L00231966	Canada/Qc-L00231966/2020	L00231966
Canada/QC-LSPQ-L00231249/2020	EPI_ISL_535948	2020-09-15	L00231249	Canada/Qc-L00231249/2020	L00231249
Canada/QC-LSPQ-L00231158/2020	EPI_ISL_535946	2020-09-15	L00231158	Canada/Qc-L00231158/2020	L00231158
Canada/QC-LSPQ-L00230755/2020	EPI_ISL_535930	2020-09-15	L00230755	Canada/Qc-L00230755/2020	L00230755
Canada/QC-LSPQ-L00230787/2020	EPI_ISL_535931	2020-09-15	L00230787	Canada/Qc-L00230787/2020	L00230787
Canada/QC-LSPQ-L00230796/2020	EPI_ISL_535932	2020-09-15	L00230796	Canada/Qc-L00230796/2020	L00230796
Canada/QC-LSPQ-L00230798/2020	EPI_ISL_535933	2020-09-15	L00230798	Canada/Qc-L00230798/2020	L00230798
Canada/QC-LSPQ-L00230813/2020	EPI_ISL_535934	2020-09-15	L00230813	Canada/Qc-L00230813/2020	L00230813
Canada/QC-LSPQ-L00230821/2020	EPI_ISL_535935	2020-09-15	L00230821	Canada/Qc-L00230821/2020	L00230821
Canada/QC-LSPQ-L00230881/2020	EPI_ISL_535936	2020-09-15	L00230881	Canada/Qc-L00230881/2020	L00230881
Canada/QC-LSPQ-L00231230/2020	EPI_ISL_535947	2020-09-15	L00231230	Canada/Qc-L00231230/2020	L00231230
Canada/QC-LSPQ-L00230895/2020	EPI_ISL_535938	2020-09-15	L00230895	Canada/Qc-L00230895/2020	L00230895
Canada/QC-LSPQ-L00230948/2020	EPI_ISL_535940	2020-09-15	L00230948	Canada/Qc-L00230948/2020	L00230948
Canada/QC-LSPQ-L00230998/2020	EPI_ISL_535941	2020-09-15	L00230998	Canada/Qc-L00230998/2020	L00230998
Canada/QC-LSPQ-L00231068/2020	EPI_ISL_535943	2020-09-15	L00231068	Canada/Qc-L00231068/2020	L00231068
Canada/QC-LSPQ-L00231139/2020	EPI_ISL_535944	2020-09-15	L00231139	Canada/Qc-L00231139/2020	L00231139
Canada/QC-LSPQ-L00231156/2020	EPI_ISL_535945	2020-09-15	L00231156	Canada/Qc-L00231156/2020	L00231156
Canada/QC-LSPQ-L00242918/2020	EPI_ISL_536342	2020-09-15	L00242918	Canada/Qc-L00242918/2020	L00242918
Canada/QC-LSPQ-L00234169/2020	EPI_ISL_560415	2020-09-29	L00234169	Canada/Qc-L00234169/2020	L00234169
Canada/QC-LSPQ-L00232710/2020	EPI_ISL_560414	2020-09-29	L00232710	Canada/Qc-L00232710/2020	L00232710
Canada/QC-LSPQ-L00232672/2020	EPI_ISL_560413	2020-09-29	L00232672	Canada/Qc-L00232672/2020	L00232672
Canada/Qc-JEW-Q9151928/2020	EPI_ISL_826216	2021-01-15	JEW-Q9151928	Canada/Qc-JEW-Q9151928/2020	JEW-Q9151928
Canada/Qc-JEW-Q9151939/2020	EPI_ISL_826220	2021-01-15	JEW-Q9151939	Canada/Qc-JEW-Q9151939/2020	JEW-Q9151939
Canada/Qc-JEW-Q9152027/2020	EPI_ISL_826214	2021-01-15	JEW-Q9152027	Canada/Qc-JEW-Q9152027/2020	JEW-Q9152027
Canada/Qc-JEW-Q9152100/2020	EPI_ISL_826143	2021-01-15	JEW-Q9152100	Canada/Qc-JEW-Q9152100/2020	JEW-Q9152100
Canada/Qc-JEW-Q9152140/2020	EPI_ISL_826209	2021-01-15	JEW-Q9152140	Canada/Qc-JEW-Q9152140/2020	JEW-Q9152140
Canada/Qc-JEW-Q9152159/2020	EPI_ISL_826210	2021-01-15	JEW-Q9152159	Canada/Qc-JEW-Q9152159/2020	JEW-Q9152159
Canada/Qc-JEW-Q9152311/2020	EPI_ISL_826213	2021-01-15	JEW-Q9152311	Canada/Qc-JEW-Q9152311/2020	JEW-Q9152311
Canada/Qc-JEW-Q9152338/2020	EPI_ISL_826133	2021-01-15	JEW-Q9152338	Canada/Qc-JEW-Q9152338/2020	JEW-Q9152338
Canada/Qc-JEW-Q9152503/2020	EPI_ISL_826211	2021-01-15	JEW-Q9152503	Canada/Qc-JEW-Q9152503/2020	JEW-Q9152503
Canada/Qc-JEW-Q9160816/2020	EPI_ISL_826208	2021-01-15	JEW-Q9160816	Canada/Qc-JEW-Q9160816/2020	JEW-Q9160816
Canada/Qc-JEW-Q9160955/2020	EPI_ISL_826225	2021-01-15	JEW-Q9160955	Canada/Qc-JEW-Q9160955/2020	JEW-Q9160955
Canada/Qc-JEW-Q9161246/2020	EPI_ISL_826137	2021-01-15	JEW-Q9161246	Canada/Qc-JEW-Q9161246/2020	JEW-Q9161246
Canada/Qc-JEW-Q9161922/2020	EPI_ISL_826224	2021-01-15	JEW-Q9161922	Canada/Qc-JEW-Q9161922/2020	JEW-Q9161922
Canada/Qc-JEW-Q9170237/2020	EPI_ISL_826222	2021-01-15	JEW-Q9170237	Canada/Qc-JEW-Q9170237/2020	JEW-Q9170237
Canada/Qc-JEW-Q9170656/2020	EPI_ISL_826223	2021-01-15	JEW-Q9170656	Canada/Qc-JEW-Q9170656/2020	JEW-Q9170656
Canada/Qc-JEW-Q9151926/2020	EPI_ISL_826215	2021-01-15	JEW-Q9151926	Canada/Qc-JEW-Q9151926/2020	JEW-Q9151926
Canada/Qc-JEW-Q9151922/2020	EPI_ISL_826217	2021-01-15	JEW-Q9151922	Canada/Qc-JEW-Q9151922/2020	JEW-Q9151922
Canada/Qc-JEW-Q9151884/2020	EPI_ISL_826218	2021-01-15	JEW-Q9151884	Canada/Qc-JEW-Q9151884/2020	JEW-Q9151884
Canada/Qc-JEW-Q9151867/2020	EPI_ISL_826212	2021-01-15	JEW-Q9151867	Canada/Qc-JEW-Q9151867/2020	JEW-Q9151867
Canada/Qc-JEW-Q9142130/2020	EPI_ISL_826149	2021-01-15	JEW-Q9142130	Canada/Qc-JEW-Q9142130/2020	JEW-Q9142130
Canada/Qc-JEW-Q9142190/2020	EPI_ISL_826189	2021-01-15	JEW-Q9142190	Canada/Qc-JEW-Q9142190/2020	JEW-Q9142190
Canada/Qc-JEW-Q9142380/2020	EPI_ISL_826145	2021-01-15	JEW-Q9142380	Canada/Qc-JEW-Q9142380/2020	JEW-Q9142380
Canada/Qc-JEW-Q9142389/2020	EPI_ISL_826206	2021-01-15	JEW-Q9142389	Canada/Qc-JEW-Q9142389/2020	JEW-Q9142389
Canada/Qc-JEW-Q9142456/2020	EPI_ISL_826187	2021-01-15	JEW-Q9142456	Canada/Qc-JEW-Q9142456/2020	JEW-Q9142456
Canada/Qc-JEW-Q9142481/2020	EPI_ISL_826207	2021-01-15	JEW-Q9142481	Canada/Qc-JEW-Q9142481/2020	JEW-Q9142481
Canada/Qc-JEW-Q9170838/2020	EPI_ISL_826221	2021-01-15	JEW-Q9170838	Canada/Qc-JEW-Q9170838/2020	JEW-Q9170838
Canada/Qc-JEW-Q9142484/2020	EPI_ISL_826205	2021-01-15	JEW-Q9142484	Canada/Qc-JEW-Q9142484/2020	JEW-Q9142484
Canada/Qc-JEW-Q9142728/2020	EPI_ISL_826203	2021-01-15	JEW-Q9142728	Canada/Qc-JEW-Q9142728/2020	JEW-Q9142728
Canada/Qc-JEW-Q9142871/2020	EPI_ISL_826202	2021-01-15	JEW-Q9142871	Canada/Qc-JEW-Q9142871/2020	JEW-Q9142871
Canada/Qc-JEW-Q9143033/2020	EPI_ISL_826201	2021-01-15	JEW-Q9143033	Canada/Qc-JEW-Q9143033/2020	JEW-Q9143033
Canada/Qc-JEW-Q9151497/2020	EPI_ISL_826200	2021-01-15	JEW-Q9151497	Canada/Qc-JEW-Q9151497/2020	JEW-Q9151497
Canada/Qc-JEW-Q9151543/2020	EPI_ISL_826199	2021-01-15	JEW-Q9151543	Canada/Qc-JEW-Q9151543/2020	JEW-Q9151543
Canada/Qc-JEW-Q9151735/2020	EPI_ISL_826198	2021-01-15	JEW-Q9151735	Canada/Qc-JEW-Q9151735/2020	JEW-Q9151735
Canada/Qc-JEW-Q9151829/2020	EPI_ISL_826219	2021-01-15	JEW-Q9151829	Canada/Qc-JEW-Q9151829/2020	JEW-Q9151829
Canada/Qc-JEW-Q9142656/2020	EPI_ISL_826204	2021-01-15	JEW-Q9142656	Canada/Qc-JEW-Q9142656/2020	JEW-Q9142656
Canada/Qc-JEW-Q9142109/2020	EPI_ISL_826135	2021-01-15	JEW-Q9142109	Canada/Qc-JEW-Q9142109/2020	JEW-Q9142109
Canada/Qc-JEW-Q9171021/2020	EPI_ISL_826234	2021-01-15	JEW-Q9171021	Canada/Qc-JEW-Q9171021/2020	JEW-Q9171021
Canada/Qc-JEW-Q9171182/2020	EPI_ISL_826232	2021-01-15	JEW-Q9171182	Canada/Qc-JEW-Q9171182/2020	JEW-Q9171182
Canada/Qc-JEW-Q9211794/2020	EPI_ISL_826250	2021-01-15	JEW-Q9211794	Canada/Qc-JEW-Q9211794/2020	JEW-Q9211794
Canada/Qc-JEW-Q9211914/2020	EPI_ISL_826248	2021-01-15	JEW-Q9211914	Canada/Qc-JEW-Q9211914/2020	JEW-Q9211914
Canada/Qc-JEW-Q9212145/2020	EPI_ISL_826247	2021-01-15	JEW-Q9212145	Canada/Qc-JEW-Q9212145/2020	JEW-Q9212145
Canada/Qc-JEW-Q9212336/2020	EPI_ISL_826252	2021-01-15	JEW-Q9212336	Canada/Qc-JEW-Q9212336/2020	JEW-Q9212336
Canada/Qc-JEW-Q9212566/2020	EPI_ISL_826251	2021-01-15	JEW-Q9212566	Canada/Qc-JEW-Q9212566/2020	JEW-Q9212566
Canada/Qc-JEW-Q9213231/2020	EPI_ISL_826144	2021-01-15	JEW-Q9213231	Canada/Qc-JEW-Q9213231/2020	JEW-Q9213231
Canada/Qc-JEW-Q9211143/2020	EPI_ISL_826242	2021-01-15	JEW-Q9211143	Canada/Qc-JEW-Q9211143/2020	JEW-Q9211143
Canada/Qc-JEW-Q9203386/2020	EPI_ISL_826246	2021-01-15	JEW-Q9203386	Canada/Qc-JEW-Q9203386/2020	JEW-Q9203386
Canada/Qc-JEW-Q9202982/2020	EPI_ISL_826245	2021-01-15	JEW-Q9202982	Canada/Qc-JEW-Q9202982/2020	JEW-Q9202982
Canada/Qc-JEW-Q9202532/2020	EPI_ISL_826243	2021-01-15	JEW-Q9202532	Canada/Qc-JEW-Q9202532/2020	JEW-Q9202532
Canada/Qc-JEW-Q9171231/2020	EPI_ISL_826233	2021-01-15	JEW-Q9171231	Canada/Qc-JEW-Q9171231/2020	JEW-Q9171231
Canada/Qc-JEW-Q9180135/2020	EPI_ISL_826230	2021-01-15	JEW-Q9180135	Canada/Qc-JEW-Q9180135/2020	JEW-Q9180135
Canada/Qc-JEW-Q9181173/2020	EPI_ISL_826229	2021-01-15	JEW-Q9181173	Canada/Qc-JEW-Q9181173/2020	JEW-Q9181173
Canada/Qc-JEW-Q9181274/2020	EPI_ISL_826226	2021-01-15	JEW-Q9181274	Canada/Qc-JEW-Q9181274/2020	JEW-Q9181274
Canada/Qc-JEW-Q9181289/2020	EPI_ISL_826228	2021-01-15	JEW-Q9181289	Canada/Qc-JEW-Q9181289/2020	JEW-Q9181289
Canada/Qc-JEW-Q9181319/2020	EPI_ISL_826227	2021-01-15	JEW-Q9181319	Canada/Qc-JEW-Q9181319/2020	JEW-Q9181319
Canada/Qc-JEW-Q9181520/2020	EPI_ISL_826236	2021-01-15	JEW-Q9181520	Canada/Qc-JEW-Q9181520/2020	JEW-Q9181520
Canada/Qc-JEW-Q9171100/2020	EPI_ISL_826231	2021-01-15	JEW-Q9171100	Canada/Qc-JEW-Q9171100/2020	JEW-Q9171100
Canada/Qc-JEW-Q9190220/2020	EPI_ISL_826235	2021-01-15	JEW-Q9190220	Canada/Qc-JEW-Q9190220/2020	JEW-Q9190220
Canada/Qc-JEW-Q9193069/2020	EPI_ISL_826238	2021-01-15	JEW-Q9193069	Canada/Qc-JEW-Q9193069/2020	JEW-Q9193069
Canada/Qc-JEW-Q9193132/2020	EPI_ISL_826240	2021-01-15	JEW-Q9193132	Canada/Qc-JEW-Q9193132/2020	JEW-Q9193132
Canada/Qc-JEW-Q9193142/2020	EPI_ISL_826237	2021-01-15	JEW-Q9193142	Canada/Qc-JEW-Q9193142/2020	JEW-Q9193142
Canada/Qc-JEW-Q9201272/2020	EPI_ISL_826148	2021-01-15	JEW-Q9201272	Canada/Qc-JEW-Q9201272/2020	JEW-Q9201272
Canada/Qc-JEW-Q9201473/2020	EPI_ISL_826241	2021-01-15	JEW-Q9201473	Canada/Qc-JEW-Q9201473/2020	JEW-Q9201473
Canada/Qc-JEW-Q9202339/2020	EPI_ISL_826244	2021-01-15	JEW-Q9202339	Canada/Qc-JEW-Q9202339/2020	JEW-Q9202339
Canada/Qc-JEW-Q9202391/2020	EPI_ISL_826249	2021-01-15	JEW-Q9202391	Canada/Qc-JEW-Q9202391/2020	JEW-Q9202391
Canada/Qc-JEW-Q9191726/2020	EPI_ISL_826239	2021-01-15	JEW-Q9191726	Canada/Qc-JEW-Q9191726/2020	JEW-Q9191726
Canada/Qc-JEW-Q9142094/2020	EPI_ISL_826194	2021-01-15	JEW-Q9142094	Canada/Qc-JEW-Q9142094/2020	JEW-Q9142094
Canada/Qc-JEW-Q9142088/2020	EPI_ISL_826197	2021-01-15	JEW-Q9142088	Canada/Qc-JEW-Q9142088/2020	JEW-Q9142088
Canada/Qc-JEW-Q9142047/2020	EPI_ISL_826196	2021-01-15	JEW-Q9142047	Canada/Qc-JEW-Q9142047/2020	JEW-Q9142047
Canada/Qc-JEW-Q9081421/2020	EPI_ISL_826165	2021-01-15	JEW-Q9081421	Canada/Qc-JEW-Q9081421/2020	JEW-Q9081421
Canada/Qc-JEW-Q9081433/2020	EPI_ISL_826164	2021-01-15	JEW-Q9081433	Canada/Qc-JEW-Q9081433/2020	JEW-Q9081433
Canada/Qc-JEW-Q9081676/2020	EPI_ISL_826161	2021-01-15	JEW-Q9081676	Canada/Qc-JEW-Q9081676/2020	JEW-Q9081676
Canada/Qc-JEW-Q9081752/2020	EPI_ISL_826159	2021-01-15	JEW-Q9081752	Canada/Qc-JEW-Q9081752/2020	JEW-Q9081752
Canada/Qc-JEW-Q9081772/2020	EPI_ISL_825954	2021-01-15	JEW-Q9081772	Canada/Qc-JEW-Q9081772/2020	JEW-Q9081772
Canada/Qc-JEW-Q9081932/2020	EPI_ISL_826160	2021-01-15	JEW-Q9081932	Canada/Qc-JEW-Q9081932/2020	JEW-Q9081932
Canada/Qc-JEW-Q9082083/2020	EPI_ISL_826157	2021-01-15	JEW-Q9082083	Canada/Qc-JEW-Q9082083/2020	JEW-Q9082083
Canada/Qc-JEW-Q9082193/2020	EPI_ISL_826142	2021-01-15	JEW-Q9082193	Canada/Qc-JEW-Q9082193/2020	JEW-Q9082193
Canada/Qc-JEW-Q9082197/2020	EPI_ISL_826158	2021-01-15	JEW-Q9082197	Canada/Qc-JEW-Q9082197/2020	JEW-Q9082197
Canada/Qc-JEW-Q9090665/2020	EPI_ISL_826069	2021-01-15	JEW-Q9090665	Canada/Qc-JEW-Q9090665/2020	JEW-Q9090665
Canada/Qc-JEW-Q9090667/2020	EPI_ISL_825961	2021-01-15	JEW-Q9090667	Canada/Qc-JEW-Q9090667/2020	JEW-Q9090667
Canada/Qc-JEW-Q9090670/2020	EPI_ISL_826068	2021-01-15	JEW-Q9090670	Canada/Qc-JEW-Q9090670/2020	JEW-Q9090670
Canada/Qc-JEW-Q9090672/2020	EPI_ISL_826067	2021-01-15	JEW-Q9090672	Canada/Qc-JEW-Q9090672/2020	JEW-Q9090672
Canada/Qc-JEW-Q9090683/2020	EPI_ISL_826070	2021-01-15	JEW-Q9090683	Canada/Qc-JEW-Q9090683/2020	JEW-Q9090683
Canada/Qc-JEW-Q9090694/2020	EPI_ISL_825953	2021-01-15	JEW-Q9090694	Canada/Qc-JEW-Q9090694/2020	JEW-Q9090694
Canada/Qc-JEW-Q9081416/2020	EPI_ISL_826163	2021-01-15	JEW-Q9081416	Canada/Qc-JEW-Q9081416/2020	JEW-Q9081416
Canada/Qc-JEW-Q9081405/2020	EPI_ISL_826162	2021-01-15	JEW-Q9081405	Canada/Qc-JEW-Q9081405/2020	JEW-Q9081405
Canada/Qc-JEW-Q9081389/2020	EPI_ISL_826166	2021-01-15	JEW-Q9081389	Canada/Qc-JEW-Q9081389/2020	JEW-Q9081389
Canada/Qc-JEW-Q9081347/2020	EPI_ISL_826168	2021-01-15	JEW-Q9081347	Canada/Qc-JEW-Q9081347/2020	JEW-Q9081347
Canada/Qc-JEW-Q9071108/2020	EPI_ISL_825955	2021-01-15	JEW-Q9071108	Canada/Qc-JEW-Q9071108/2020	JEW-Q9071108
Canada/Qc-JEW-Q9071159/2020	EPI_ISL_826049	2021-01-15	JEW-Q9071159	Canada/Qc-JEW-Q9071159/2020	JEW-Q9071159
Canada/Qc-JEW-Q9071214/2020	EPI_ISL_826050	2021-01-15	JEW-Q9071214	Canada/Qc-JEW-Q9071214/2020	JEW-Q9071214
Canada/Qc-JEW-Q9071440/2020	EPI_ISL_825964	2021-01-15	JEW-Q9071440	Canada/Qc-JEW-Q9071440/2020	JEW-Q9071440
Canada/Qc-JEW-Q9071774/2020	EPI_ISL_826059	2021-01-15	JEW-Q9071774	Canada/Qc-JEW-Q9071774/2020	JEW-Q9071774
Canada/Qc-JEW-Q9071806/2020	EPI_ISL_826057	2021-01-15	JEW-Q9071806	Canada/Qc-JEW-Q9071806/2020	JEW-Q9071806
Canada/Qc-JEW-Q9071810/2020	EPI_ISL_826058	2021-01-15	JEW-Q9071810	Canada/Qc-JEW-Q9071810/2020	JEW-Q9071810
Canada/Qc-JEW-Q9090900/2020	EPI_ISL_826066	2021-01-15	JEW-Q9090900	Canada/Qc-JEW-Q9090900/2020	JEW-Q9090900
Canada/Qc-JEW-Q9071880/2020	EPI_ISL_826060	2021-01-15	JEW-Q9071880	Canada/Qc-JEW-Q9071880/2020	JEW-Q9071880
Canada/Qc-JEW-Q9072046/2020	EPI_ISL_826153	2021-01-15	JEW-Q9072046	Canada/Qc-JEW-Q9072046/2020	JEW-Q9072046
Canada/Qc-JEW-Q9072228/2020	EPI_ISL_826151	2021-01-15	JEW-Q9072228	Canada/Qc-JEW-Q9072228/2020	JEW-Q9072228
Canada/Qc-JEW-Q9072282/2020	EPI_ISL_826154	2021-01-15	JEW-Q9072282	Canada/Qc-JEW-Q9072282/2020	JEW-Q9072282
Canada/Qc-JEW-Q9072540/2020	EPI_ISL_826134	2021-01-15	JEW-Q9072540	Canada/Qc-JEW-Q9072540/2020	JEW-Q9072540
Canada/Qc-JEW-Q9080809/2020	EPI_ISL_826155	2021-01-15	JEW-Q9080809	Canada/Qc-JEW-Q9080809/2020	JEW-Q9080809
Canada/Qc-JEW-Q9081030/2020	EPI_ISL_826156	2021-01-15	JEW-Q9081030	Canada/Qc-JEW-Q9081030/2020	JEW-Q9081030
Canada/Qc-JEW-Q9081334/2020	EPI_ISL_826167	2021-01-15	JEW-Q9081334	Canada/Qc-JEW-Q9081334/2020	JEW-Q9081334
Canada/Qc-JEW-Q9071967/2020	EPI_ISL_826152	2021-01-15	JEW-Q9071967	Canada/Qc-JEW-Q9071967/2020	JEW-Q9071967
Canada/Qc-JEW-Q9091167/2020	EPI_ISL_826065	2021-01-15	JEW-Q9091167	Canada/Qc-JEW-Q9091167/2020	JEW-Q9091167
Canada/Qc-JEW-Q9091169/2020	EPI_ISL_826061	2021-01-15	JEW-Q9091169	Canada/Qc-JEW-Q9091169/2020	JEW-Q9091169
Canada/Qc-JEW-Q9091279/2020	EPI_ISL_826064	2021-01-15	JEW-Q9091279	Canada/Qc-JEW-Q9091279/2020	JEW-Q9091279
Canada/Qc-JEW-Q9122898/2020	EPI_ISL_826180	2021-01-15	JEW-Q9122898	Canada/Qc-JEW-Q9122898/2020	JEW-Q9122898
Canada/Qc-JEW-Q9131572/2020	EPI_ISL_826181	2021-01-15	JEW-Q9131572	Canada/Qc-JEW-Q9131572/2020	JEW-Q9131572
Canada/Qc-JEW-Q9131619/2020	EPI_ISL_826141	2021-01-15	JEW-Q9131619	Canada/Qc-JEW-Q9131619/2020	JEW-Q9131619
Canada/Qc-JEW-Q9132194/2020	EPI_ISL_826185	2021-01-15	JEW-Q9132194	Canada/Qc-JEW-Q9132194/2020	JEW-Q9132194
Canada/Qc-JEW-Q9132272/2020	EPI_ISL_826183	2021-01-15	JEW-Q9132272	Canada/Qc-JEW-Q9132272/2020	JEW-Q9132272
Canada/Qc-JEW-Q9132386/2020	EPI_ISL_826182	2021-01-15	JEW-Q9132386	Canada/Qc-JEW-Q9132386/2020	JEW-Q9132386
Canada/Qc-JEW-Q9132449/2020	EPI_ISL_826150	2021-01-15	JEW-Q9132449	Canada/Qc-JEW-Q9132449/2020	JEW-Q9132449
Canada/Qc-JEW-Q9122576/2020	EPI_ISL_826177	2021-01-15	JEW-Q9122576	Canada/Qc-JEW-Q9122576/2020	JEW-Q9122576
Canada/Qc-JEW-Q9140220/2020	EPI_ISL_826186	2021-01-15	JEW-Q9140220	Canada/Qc-JEW-Q9140220/2020	JEW-Q9140220
Canada/Qc-JEW-Q9141577/2020	EPI_ISL_826136	2021-01-15	JEW-Q9141577	Canada/Qc-JEW-Q9141577/2020	JEW-Q9141577
Canada/Qc-JEW-Q9141620/2020	EPI_ISL_826190	2021-01-15	JEW-Q9141620	Canada/Qc-JEW-Q9141620/2020	JEW-Q9141620
Canada/Qc-JEW-Q9141679/2020	EPI_ISL_826195	2021-01-15	JEW-Q9141679	Canada/Qc-JEW-Q9141679/2020	JEW-Q9141679
Canada/Qc-JEW-Q9141802/2020	EPI_ISL_826147	2021-01-15	JEW-Q9141802	Canada/Qc-JEW-Q9141802/2020	JEW-Q9141802
Canada/Qc-JEW-Q9141825/2020	EPI_ISL_826191	2021-01-15	JEW-Q9141825	Canada/Qc-JEW-Q9141825/2020	JEW-Q9141825
Canada/Qc-JEW-Q9142023/2020	EPI_ISL_826193	2021-01-15	JEW-Q9142023	Canada/Qc-JEW-Q9142023/2020	JEW-Q9142023
Canada/Qc-JEW-Q9142032/2020	EPI_ISL_826192	2021-01-15	JEW-Q9142032	Canada/Qc-JEW-Q9142032/2020	JEW-Q9142032
Canada/Qc-JEW-Q9141103/2020	EPI_ISL_826140	2021-01-15	JEW-Q9141103	Canada/Qc-JEW-Q9141103/2020	JEW-Q9141103
Canada/Qc-JEW-Q9122133/2020	EPI_ISL_826176	2021-01-15	JEW-Q9122133	Canada/Qc-JEW-Q9122133/2020	JEW-Q9122133
Canada/Qc-JEW-Q9122098/2020	EPI_ISL_826179	2021-01-15	JEW-Q9122098	Canada/Qc-JEW-Q9122098/2020	JEW-Q9122098
Canada/Qc-JEW-Q9091358/2020	EPI_ISL_826063	2021-01-15	JEW-Q9091358	Canada/Qc-JEW-Q9091358/2020	JEW-Q9091358
Canada/Qc-JEW-Q9091425/2020	EPI_ISL_826062	2021-01-15	JEW-Q9091425	Canada/Qc-JEW-Q9091425/2020	JEW-Q9091425
Canada/Qc-JEW-Q9100058/2020	EPI_ISL_826170	2021-01-15	JEW-Q9100058	Canada/Qc-JEW-Q9100058/2020	JEW-Q9100058
Canada/Qc-JEW-Q9100158/2020	EPI_ISL_826169	2021-01-15	JEW-Q9100158	Canada/Qc-JEW-Q9100158/2020	JEW-Q9100158
Canada/Qc-JEW-Q9100984/2020	EPI_ISL_826073	2021-01-15	JEW-Q9100984	Canada/Qc-JEW-Q9100984/2020	JEW-Q9100984
Canada/Qc-JEW-Q9101078/2020	EPI_ISL_826072	2021-01-15	JEW-Q9101078	Canada/Qc-JEW-Q9101078/2020	JEW-Q9101078
Canada/Qc-JEW-Q9101294/2020	EPI_ISL_826074	2021-01-15	JEW-Q9101294	Canada/Qc-JEW-Q9101294/2020	JEW-Q9101294
Canada/Qc-JEW-Q9122109/2020	EPI_ISL_826178	2021-01-15	JEW-Q9122109	Canada/Qc-JEW-Q9122109/2020	JEW-Q9122109
Canada/Qc-JEW-Q9101486/2020	EPI_ISL_826071	2021-01-15	JEW-Q9101486	Canada/Qc-JEW-Q9101486/2020	JEW-Q9101486
Canada/Qc-JEW-Q9111275/2020	EPI_ISL_826076	2021-01-15	JEW-Q9111275	Canada/Qc-JEW-Q9111275/2020	JEW-Q9111275
Canada/Qc-JEW-Q9111882/2020	EPI_ISL_826175	2021-01-15	JEW-Q9111882	Canada/Qc-JEW-Q9111882/2020	JEW-Q9111882
Canada/Qc-JEW-Q9112113/2020	EPI_ISL_826173	2021-01-15	JEW-Q9112113	Canada/Qc-JEW-Q9112113/2020	JEW-Q9112113
Canada/Qc-JEW-Q9120206/2020	EPI_ISL_826174	2021-01-15	JEW-Q9120206	Canada/Qc-JEW-Q9120206/2020	JEW-Q9120206
Canada/Qc-JEW-Q9121152/2020	EPI_ISL_826171	2021-01-15	JEW-Q9121152	Canada/Qc-JEW-Q9121152/2020	JEW-Q9121152
Canada/Qc-JEW-Q9121223/2020	EPI_ISL_826172	2021-01-15	JEW-Q9121223	Canada/Qc-JEW-Q9121223/2020	JEW-Q9121223
Canada/Qc-JEW-Q9121605/2020	EPI_ISL_826139	2021-01-15	JEW-Q9121605	Canada/Qc-JEW-Q9121605/2020	JEW-Q9121605
Canada/Qc-JEW-Q9111169/2020	EPI_ISL_826075	2021-01-15	JEW-Q9111169	Canada/Qc-JEW-Q9111169/2020	JEW-Q9111169
Canada/Qc-JEW-Q9252476/2020	EPI_ISL_826146	2021-01-15	JEW-Q9252476	Canada/Qc-JEW-Q9252476/2020	JEW-Q9252476
Canada/Qc-JEW-Q9253357/2020	EPI_ISL_826253	2021-01-15	JEW-Q9253357	Canada/Qc-JEW-Q9253357/2020	JEW-Q9253357
Canada/Qc-L00259902/2020	EPI_ISL_826094	2021-01-15	L00259902	Canada/Qc-L00259902/2020	L00259902
Canada/Qc-L00259907/2020	EPI_ISL_825968	2021-01-15	L00259907	Canada/Qc-L00259907/2020	L00259907
Canada/Qc-L00259910/2020	EPI_ISL_825974	2021-01-15	L00259910	Canada/Qc-L00259910/2020	L00259910
Canada/Qc-L00259911/2020	EPI_ISL_826093	2021-01-15	L00259911	Canada/Qc-L00259911/2020	L00259911
Canada/Qc-L00259912/2020	EPI_ISL_826092	2021-01-15	L00259912	Canada/Qc-L00259912/2020	L00259912
Canada/Qc-L00259918/2020	EPI_ISL_826091	2021-01-15	L00259918	Canada/Qc-L00259918/2020	L00259918
Canada/Qc-L00259921/2020	EPI_ISL_826095	2021-01-15	L00259921	Canada/Qc-L00259921/2020	L00259921
Canada/Qc-L00259923/2020	EPI_ISL_825952	2021-01-15	L00259923	Canada/Qc-L00259923/2020	L00259923
Canada/Qc-L00259937/2020	EPI_ISL_826090	2021-01-15	L00259937	Canada/Qc-L00259937/2020	L00259937
Canada/Qc-L00259940/2020	EPI_ISL_825969	2021-01-15	L00259940	Canada/Qc-L00259940/2020	L00259940
Canada/Qc-L00259946/2020	EPI_ISL_825970	2021-01-15	L00259946	Canada/Qc-L00259946/2020	L00259946
Canada/Qc-L00259965/2020	EPI_ISL_826089	2021-01-15	L00259965	Canada/Qc-L00259965/2020	L00259965
Canada/Qc-L00259999/2020	EPI_ISL_826088	2021-01-15	L00259999	Canada/Qc-L00259999/2020	L00259999
Canada/Qc-L00260008/2020	EPI_ISL_826086	2021-01-15	L00260008	Canada/Qc-L00260008/2020	L00260008
Canada/Qc-L00260044/2020	EPI_ISL_826087	2021-01-15	L00260044	Canada/Qc-L00260044/2020	L00260044
Canada/Qc-L00259899/2020	EPI_ISL_825971	2021-01-15	L00259899	Canada/Qc-L00259899/2020	L00259899
Canada/Qc-L00259784/2020	EPI_ISL_826085	2021-01-15	L00259784	Canada/Qc-L00259784/2020	L00259784
Canada/Qc-L00259406/2020	EPI_ISL_826080	2021-01-15	L00259406	Canada/Qc-L00259406/2020	L00259406
Canada/Qc-L00260081/2020	EPI_ISL_826096	2021-01-15	L00260081	Canada/Qc-L00260081/2020	L00260081
Canada/Qc-L00259313/2020	EPI_ISL_826082	2021-01-15	L00259313	Canada/Qc-L00259313/2020	L00259313
Canada/Qc-L00259319/2020	EPI_ISL_826081	2021-01-15	L00259319	Canada/Qc-L00259319/2020	L00259319
Canada/Qc-L00259338/2020	EPI_ISL_826079	2021-01-15	L00259338	Canada/Qc-L00259338/2020	L00259338
Canada/Qc-L00259346/2020	EPI_ISL_826078	2021-01-15	L00259346	Canada/Qc-L00259346/2020	L00259346
Canada/Qc-L00259351/2020	EPI_ISL_826083	2021-01-15	L00259351	Canada/Qc-L00259351/2020	L00259351
Canada/Qc-L00260089/2020	EPI_ISL_826097	2021-01-15	L00260089	Canada/Qc-L00260089/2020	L00260089
Canada/Qc-L00260129/2020	EPI_ISL_826098	2021-01-15	L00260129	Canada/Qc-L00260129/2020	L00260129
Canada/Qc-L00260284/2020	EPI_ISL_825972	2021-01-15	L00260284	Canada/Qc-L00260284/2020	L00260284
Canada/Qc-L00263406/2020	EPI_ISL_826116	2021-01-15	L00263406	Canada/Qc-L00263406/2020	L00263406
Canada/Qc-L00263421/2020	EPI_ISL_826115	2021-01-15	L00263421	Canada/Qc-L00263421/2020	L00263421
Canada/Qc-L00263923/2020	EPI_ISL_826117	2021-01-15	L00263923	Canada/Qc-L00263923/2020	L00263923
Canada/Qc-L00263277/2020	EPI_ISL_825975	2021-01-15	L00263277	Canada/Qc-L00263277/2020	L00263277
Canada/Qc-L00262871/2020	EPI_ISL_826114	2021-01-15	L00262871	Canada/Qc-L00262871/2020	L00262871
Canada/Qc-L00262395/2020	EPI_ISL_826113	2021-01-15	L00262395	Canada/Qc-L00262395/2020	L00262395
Canada/Qc-L00260287/2020	EPI_ISL_826099	2021-01-15	L00260287	Canada/Qc-L00260287/2020	L00260287
Canada/Qc-L00260288/2020	EPI_ISL_826100	2021-01-15	L00260288	Canada/Qc-L00260288/2020	L00260288
Canada/Qc-L00260322/2020	EPI_ISL_826101	2021-01-15	L00260322	Canada/Qc-L00260322/2020	L00260322
Canada/Qc-L00260782/2020	EPI_ISL_825967	2021-01-15	L00260782	Canada/Qc-L00260782/2020	L00260782
Canada/Qc-L00260991/2020	EPI_ISL_826102	2021-01-15	L00260991	Canada/Qc-L00260991/2020	L00260991
Canada/Qc-L00261028/2020	EPI_ISL_826103	2021-01-15	L00261028	Canada/Qc-L00261028/2020	L00261028
Canada/Qc-L00261055/2020	EPI_ISL_826104	2021-01-15	L00261055	Canada/Qc-L00261055/2020	L00261055
Canada/Qc-L00262400/2020	EPI_ISL_826111	2021-01-15	L00262400	Canada/Qc-L00262400/2020	L00262400
Canada/Qc-L00261083/2020	EPI_ISL_826105	2021-01-15	L00261083	Canada/Qc-L00261083/2020	L00261083
Canada/Qc-L00262017/2020	EPI_ISL_826108	2021-01-15	L00262017	Canada/Qc-L00262017/2020	L00262017
Canada/Qc-L00262019/2020	EPI_ISL_826109	2021-01-15	L00262019	Canada/Qc-L00262019/2020	L00262019
Canada/Qc-L00262022/2020	EPI_ISL_826107	2021-01-15	L00262022	Canada/Qc-L00262022/2020	L00262022
Canada/Qc-L00262023/2020	EPI_ISL_825976	2021-01-15	L00262023	Canada/Qc-L00262023/2020	L00262023
Canada/Qc-L00262173/2020	EPI_ISL_825973	2021-01-15	L00262173	Canada/Qc-L00262173/2020	L00262173
Canada/Qc-L00262237/2020	EPI_ISL_826110	2021-01-15	L00262237	Canada/Qc-L00262237/2020	L00262237
Canada/Qc-L00262383/2020	EPI_ISL_826112	2021-01-15	L00262383	Canada/Qc-L00262383/2020	L00262383
Canada/Qc-L00261666/2020	EPI_ISL_826106	2021-01-15	L00261666	Canada/Qc-L00261666/2020	L00261666
Canada/Qc-JEW-Q9062730/2020	EPI_ISL_825958	2021-01-15	JEW-Q9062730	Canada/Qc-JEW-Q9062730/2020	JEW-Q9062730
Canada/Qc-JEW-Q9262360/2020	EPI_ISL_826255	2021-01-15	JEW-Q9262360	Canada/Qc-JEW-Q9262360/2020	JEW-Q9262360
Canada/Qc-JEW-Q9262500/2020	EPI_ISL_826184	2021-01-15	JEW-Q9262500	Canada/Qc-JEW-Q9262500/2020	JEW-Q9262500
Canada/Qc-JEW-Q9262703/2020	EPI_ISL_826254	2021-01-15	JEW-Q9262703	Canada/Qc-JEW-Q9262703/2020	JEW-Q9262703
Canada/Qc-JEW-R0013103/2020	EPI_ISL_826259	2021-01-15	JEW-R0013103	Canada/Qc-JEW-R0013103/2020	JEW-R0013103
Canada/Qc-JEW-R0013104/2020	EPI_ISL_826260	2021-01-15	JEW-R0013104	Canada/Qc-JEW-R0013104/2020	JEW-R0013104
Canada/Qc-JEW-Q9062614/2020	EPI_ISL_826051	2021-01-15	JEW-Q9062614	Canada/Qc-JEW-Q9062614/2020	JEW-Q9062614
Canada/Qc-JEW-Q9071871/2020	EPI_ISL_825957	2021-01-15	JEW-Q9071871	Canada/Qc-JEW-Q9071871/2020	JEW-Q9071871
Canada/Qc-JEW-Q9062009/2020	EPI_ISL_826052	2021-01-15	JEW-Q9062009	Canada/Qc-JEW-Q9062009/2020	JEW-Q9062009
Canada/Qc-JEW-Q9062020/2020	EPI_ISL_825963	2021-01-15	JEW-Q9062020	Canada/Qc-JEW-Q9062020/2020	JEW-Q9062020
Canada/Qc-JEW-Q9012177/2020	EPI_ISL_825989	2021-01-15	JEW-Q9012177	Canada/Qc-JEW-Q9012177/2020	JEW-Q9012177
Canada/Qc-JEW-Q9012225/2020	EPI_ISL_825990	2021-01-15	JEW-Q9012225	Canada/Qc-JEW-Q9012225/2020	JEW-Q9012225
Canada/Qc-JEW-Q9020857/2020	EPI_ISL_826005	2021-01-15	JEW-Q9020857	Canada/Qc-JEW-Q9020857/2020	JEW-Q9020857
Canada/Qc-JEW-Q9020970/2020	EPI_ISL_826001	2021-01-15	JEW-Q9020970	Canada/Qc-JEW-Q9020970/2020	JEW-Q9020970
Canada/Qc-JEW-Q9020985/2020	EPI_ISL_825997	2021-01-15	JEW-Q9020985	Canada/Qc-JEW-Q9020985/2020	JEW-Q9020985
Canada/Qc-JEW-Q9021180/2020	EPI_ISL_826004	2021-01-15	JEW-Q9021180	Canada/Qc-JEW-Q9021180/2020	JEW-Q9021180
Canada/Qc-JEW-Q9030279/2020	EPI_ISL_826002	2021-01-15	JEW-Q9030279	Canada/Qc-JEW-Q9030279/2020	JEW-Q9030279
Canada/Qc-JEW-Q9030747/2020	EPI_ISL_825998	2021-01-15	JEW-Q9030747	Canada/Qc-JEW-Q9030747/2020	JEW-Q9030747
Canada/Qc-JEW-Q9030778/2020	EPI_ISL_825977	2021-01-15	JEW-Q9030778	Canada/Qc-JEW-Q9030778/2020	JEW-Q9030778
Canada/Qc-JEW-Q9030895/2020	EPI_ISL_825996	2021-01-15	JEW-Q9030895	Canada/Qc-JEW-Q9030895/2020	JEW-Q9030895
Canada/Qc-JEW-Q9030914/2020	EPI_ISL_825995	2021-01-15	JEW-Q9030914	Canada/Qc-JEW-Q9030914/2020	JEW-Q9030914
Canada/Qc-JEW-Q9030958/2020	EPI_ISL_826010	2021-01-15	JEW-Q9030958	Canada/Qc-JEW-Q9030958/2020	JEW-Q9030958
Canada/Qc-JEW-Q9030968/2020	EPI_ISL_825962	2021-01-15	JEW-Q9030968	Canada/Qc-JEW-Q9030968/2020	JEW-Q9030968
Canada/Qc-JEW-Q9030978/2020	EPI_ISL_826000	2021-01-15	JEW-Q9030978	Canada/Qc-JEW-Q9030978/2020	JEW-Q9030978
Canada/Qc-JEW-Q9030979/2020	EPI_ISL_826003	2021-01-15	JEW-Q9030979	Canada/Qc-JEW-Q9030979/2020	JEW-Q9030979
Canada/Qc-JEW-Q9012106/2020	EPI_ISL_825986	2021-01-15	JEW-Q9012106	Canada/Qc-JEW-Q9012106/2020	JEW-Q9012106
Canada/Qc-JEW-Q9012105/2020	EPI_ISL_825960	2021-01-15	JEW-Q9012105	Canada/Qc-JEW-Q9012105/2020	JEW-Q9012105
Canada/Qc-JEW-Q9012104/2020	EPI_ISL_825988	2021-01-15	JEW-Q9012104	Canada/Qc-JEW-Q9012104/2020	JEW-Q9012104
Canada/Qc-JEW-Q9012004/2020	EPI_ISL_825993	2021-01-15	JEW-Q9012004	Canada/Qc-JEW-Q9012004/2020	JEW-Q9012004
Canada/Qc-JEW-Q8292345/2020	EPI_ISL_826022	2021-01-15	JEW-Q8292345	Canada/Qc-JEW-Q8292345/2020	JEW-Q8292345
Canada/Qc-JEW-Q8292502/2020	EPI_ISL_826017	2021-01-15	JEW-Q8292502	Canada/Qc-JEW-Q8292502/2020	JEW-Q8292502
Canada/Qc-JEW-Q8301049/2020	EPI_ISL_826023	2021-01-15	JEW-Q8301049	Canada/Qc-JEW-Q8301049/2020	JEW-Q8301049
Canada/Qc-JEW-Q8301110/2020	EPI_ISL_825984	2021-01-15	JEW-Q8301110	Canada/Qc-JEW-Q8301110/2020	JEW-Q8301110
Canada/Qc-JEW-Q8301441/2020	EPI_ISL_825979	2021-01-15	JEW-Q8301441	Canada/Qc-JEW-Q8301441/2020	JEW-Q8301441
Canada/Qc-JEW-Q8301447/2020	EPI_ISL_825951	2021-01-15	JEW-Q8301447	Canada/Qc-JEW-Q8301447/2020	JEW-Q8301447
Canada/Qc-JEW-Q8301648/2020	EPI_ISL_825980	2021-01-15	JEW-Q8301648	Canada/Qc-JEW-Q8301648/2020	JEW-Q8301648
Canada/Qc-JEW-Q9030985/2020	EPI_ISL_825999	2021-01-15	JEW-Q9030985	Canada/Qc-JEW-Q9030985/2020	JEW-Q9030985
Canada/Qc-JEW-Q8301824/2020	EPI_ISL_825983	2021-01-15	JEW-Q8301824	Canada/Qc-JEW-Q8301824/2020	JEW-Q8301824
Canada/Qc-JEW-Q9010899/2020	EPI_ISL_825985	2021-01-15	JEW-Q9010899	Canada/Qc-JEW-Q9010899/2020	JEW-Q9010899
Canada/Qc-JEW-Q9011070/2020	EPI_ISL_825992	2021-01-15	JEW-Q9011070	Canada/Qc-JEW-Q9011070/2020	JEW-Q9011070
Canada/Qc-JEW-Q9011089/2020	EPI_ISL_825991	2021-01-15	JEW-Q9011089	Canada/Qc-JEW-Q9011089/2020	JEW-Q9011089
Canada/Qc-JEW-Q9011398/2020	EPI_ISL_825966	2021-01-15	JEW-Q9011398	Canada/Qc-JEW-Q9011398/2020	JEW-Q9011398
Canada/Qc-JEW-Q9011710/2020	EPI_ISL_825994	2021-01-15	JEW-Q9011710	Canada/Qc-JEW-Q9011710/2020	JEW-Q9011710
Canada/Qc-JEW-Q9011773/2020	EPI_ISL_825987	2021-01-15	JEW-Q9011773	Canada/Qc-JEW-Q9011773/2020	JEW-Q9011773
Canada/Qc-JEW-Q8301801/2020	EPI_ISL_825981	2021-01-15	JEW-Q8301801	Canada/Qc-JEW-Q8301801/2020	JEW-Q8301801
Canada/Qc-JEW-Q9031098/2020	EPI_ISL_826013	2021-01-15	JEW-Q9031098	Canada/Qc-JEW-Q9031098/2020	JEW-Q9031098
Canada/Qc-JEW-Q9031111/2020	EPI_ISL_826012	2021-01-15	JEW-Q9031111	Canada/Qc-JEW-Q9031111/2020	JEW-Q9031111
Canada/Qc-JEW-Q9031244/2020	EPI_ISL_826009	2021-01-15	JEW-Q9031244	Canada/Qc-JEW-Q9031244/2020	JEW-Q9031244
Canada/Qc-JEW-Q9052054/2020	EPI_ISL_826048	2021-01-15	JEW-Q9052054	Canada/Qc-JEW-Q9052054/2020	JEW-Q9052054
Canada/Qc-JEW-Q9052122/2020	EPI_ISL_826047	2021-01-15	JEW-Q9052122	Canada/Qc-JEW-Q9052122/2020	JEW-Q9052122
Canada/Qc-JEW-Q9052370/2020	EPI_ISL_826041	2021-01-15	JEW-Q9052370	Canada/Qc-JEW-Q9052370/2020	JEW-Q9052370
Canada/Qc-JEW-Q9052394/2020	EPI_ISL_826042	2021-01-15	JEW-Q9052394	Canada/Qc-JEW-Q9052394/2020	JEW-Q9052394
Canada/Qc-JEW-Q9052430/2020	EPI_ISL_826043	2021-01-15	JEW-Q9052430	Canada/Qc-JEW-Q9052430/2020	JEW-Q9052430
Canada/Qc-JEW-Q9060754/2020	EPI_ISL_825965	2021-01-15	JEW-Q9060754	Canada/Qc-JEW-Q9060754/2020	JEW-Q9060754
Canada/Qc-JEW-Q9061101/2020	EPI_ISL_826039	2021-01-15	JEW-Q9061101	Canada/Qc-JEW-Q9061101/2020	JEW-Q9061101
Canada/Qc-JEW-Q9052007/2020	EPI_ISL_826040	2021-01-15	JEW-Q9052007	Canada/Qc-JEW-Q9052007/2020	JEW-Q9052007
Canada/Qc-JEW-Q9061406/2020	EPI_ISL_826053	2021-01-15	JEW-Q9061406	Canada/Qc-JEW-Q9061406/2020	JEW-Q9061406
Canada/Qc-JEW-Q9061581/2020	EPI_ISL_826035	2021-01-15	JEW-Q9061581	Canada/Qc-JEW-Q9061581/2020	JEW-Q9061581
Canada/Qc-JEW-Q9061662/2020	EPI_ISL_826036	2021-01-15	JEW-Q9061662	Canada/Qc-JEW-Q9061662/2020	JEW-Q9061662
Canada/Qc-JEW-Q9061676/2020	EPI_ISL_826037	2021-01-15	JEW-Q9061676	Canada/Qc-JEW-Q9061676/2020	JEW-Q9061676
Canada/Qc-JEW-Q9061708/2020	EPI_ISL_826056	2021-01-15	JEW-Q9061708	Canada/Qc-JEW-Q9061708/2020	JEW-Q9061708
Canada/Qc-JEW-Q9061718/2020	EPI_ISL_826054	2021-01-15	JEW-Q9061718	Canada/Qc-JEW-Q9061718/2020	JEW-Q9061718
Canada/Qc-JEW-Q9061739/2020	EPI_ISL_826055	2021-01-15	JEW-Q9061739	Canada/Qc-JEW-Q9061739/2020	JEW-Q9061739
Canada/Qc-JEW-Q9061868/2020	EPI_ISL_826038	2021-01-15	JEW-Q9061868	Canada/Qc-JEW-Q9061868/2020	JEW-Q9061868
Canada/Qc-JEW-Q9061459/2020	EPI_ISL_825978	2021-01-15	JEW-Q9061459	Canada/Qc-JEW-Q9061459/2020	JEW-Q9061459
Canada/Qc-JEW-Q8292297/2020	EPI_ISL_826016	2021-01-15	JEW-Q8292297	Canada/Qc-JEW-Q8292297/2020	JEW-Q8292297
Canada/Qc-JEW-Q9051974/2020	EPI_ISL_826044	2021-01-15	JEW-Q9051974	Canada/Qc-JEW-Q9051974/2020	JEW-Q9051974
Canada/Qc-JEW-Q9051969/2020	EPI_ISL_826045	2021-01-15	JEW-Q9051969	Canada/Qc-JEW-Q9051969/2020	JEW-Q9051969
Canada/Qc-JEW-Q9031255/2020	EPI_ISL_826011	2021-01-15	JEW-Q9031255	Canada/Qc-JEW-Q9031255/2020	JEW-Q9031255
Canada/Qc-JEW-Q9041527/2020	EPI_ISL_826006	2021-01-15	JEW-Q9041527	Canada/Qc-JEW-Q9041527/2020	JEW-Q9041527
Canada/Qc-JEW-Q9041534/2020	EPI_ISL_826007	2021-01-15	JEW-Q9041534	Canada/Qc-JEW-Q9041534/2020	JEW-Q9041534
Canada/Qc-JEW-Q9042140/2020	EPI_ISL_826008	2021-01-15	JEW-Q9042140	Canada/Qc-JEW-Q9042140/2020	JEW-Q9042140
Canada/Qc-JEW-Q9042358/2020	EPI_ISL_826025	2021-01-15	JEW-Q9042358	Canada/Qc-JEW-Q9042358/2020	JEW-Q9042358
Canada/Qc-JEW-Q9042360/2020	EPI_ISL_826026	2021-01-15	JEW-Q9042360	Canada/Qc-JEW-Q9042360/2020	JEW-Q9042360
Canada/Qc-JEW-Q9042646/2020	EPI_ISL_826027	2021-01-15	JEW-Q9042646	Canada/Qc-JEW-Q9042646/2020	JEW-Q9042646
Canada/Qc-JEW-Q9051970/2020	EPI_ISL_826046	2021-01-15	JEW-Q9051970	Canada/Qc-JEW-Q9051970/2020	JEW-Q9051970
Canada/Qc-JEW-Q9050147/2020	EPI_ISL_826024	2021-01-15	JEW-Q9050147	Canada/Qc-JEW-Q9050147/2020	JEW-Q9050147
Canada/Qc-JEW-Q9051497/2020	EPI_ISL_825950	2021-01-15	JEW-Q9051497	Canada/Qc-JEW-Q9051497/2020	JEW-Q9051497
Canada/Qc-JEW-Q9051751/2020	EPI_ISL_826031	2021-01-15	JEW-Q9051751	Canada/Qc-JEW-Q9051751/2020	JEW-Q9051751
Canada/Qc-JEW-Q9051861/2020	EPI_ISL_826030	2021-01-15	JEW-Q9051861	Canada/Qc-JEW-Q9051861/2020	JEW-Q9051861
Canada/Qc-JEW-Q9051883/2020	EPI_ISL_826029	2021-01-15	JEW-Q9051883	Canada/Qc-JEW-Q9051883/2020	JEW-Q9051883
Canada/Qc-JEW-Q9051897/2020	EPI_ISL_826034	2021-01-15	JEW-Q9051897	Canada/Qc-JEW-Q9051897/2020	JEW-Q9051897
Canada/Qc-JEW-Q9051906/2020	EPI_ISL_826033	2021-01-15	JEW-Q9051906	Canada/Qc-JEW-Q9051906/2020	JEW-Q9051906
Canada/Qc-JEW-Q9051967/2020	EPI_ISL_826032	2021-01-15	JEW-Q9051967	Canada/Qc-JEW-Q9051967/2020	JEW-Q9051967
Canada/Qc-JEW-Q9051212/2020	EPI_ISL_826028	2021-01-15	JEW-Q9051212	Canada/Qc-JEW-Q9051212/2020	JEW-Q9051212
Canada/Qc-JEW-Q8291861/2020	EPI_ISL_826015	2021-01-15	JEW-Q8291861	Canada/Qc-JEW-Q8291861/2020	JEW-Q8291861
Canada/Qc-JEW-Q8301697/2020	EPI_ISL_825982	2021-01-15	JEW-Q8301697	Canada/Qc-JEW-Q8301697/2020	JEW-Q8301697
Canada/Qc-JEW-Q8291757/2020	EPI_ISL_826020	2021-01-15	JEW-Q8291757	Canada/Qc-JEW-Q8291757/2020	JEW-Q8291757
Canada/Qc-JEW-Q8291780/2020	EPI_ISL_825959	2021-01-15	JEW-Q8291780	Canada/Qc-JEW-Q8291780/2020	JEW-Q8291780
Canada/Qc-JEW-Q8151330/2020	EPI_ISL_826262	2021-01-15	JEW-Q8151330	Canada/Qc-JEW-Q8151330/2020	JEW-Q8151330
Canada/Qc-JEW-Q8251009/2020	EPI_ISL_826265	2021-01-15	JEW-Q8251009	Canada/Qc-JEW-Q8251009/2020	JEW-Q8251009
Canada/Qc-JEW-Q8251318/2020	EPI_ISL_826268	2021-01-15	JEW-Q8251318	Canada/Qc-JEW-Q8251318/2020	JEW-Q8251318
Canada/Qc-JEW-Q8260052/2020	EPI_ISL_826264	2021-01-15	JEW-Q8260052	Canada/Qc-JEW-Q8260052/2020	JEW-Q8260052
Canada/Qc-JEW-Q8250057/2020	EPI_ISL_826267	2021-01-15	JEW-Q8250057	Canada/Qc-JEW-Q8250057/2020	JEW-Q8250057
Canada/Qc-JEW-Q8261296/2020	EPI_ISL_826263	2021-01-15	JEW-Q8261296	Canada/Qc-JEW-Q8261296/2020	JEW-Q8261296
Canada/Qc-JEW-Q8261578/2020	EPI_ISL_826266	2021-01-15	JEW-Q8261578	Canada/Qc-JEW-Q8261578/2020	JEW-Q8261578
Canada/Qc-JEW-Q8290912/2020	EPI_ISL_826014	2021-01-15	JEW-Q8290912	Canada/Qc-JEW-Q8290912/2020	JEW-Q8290912
Canada/Qc-JEW-Q8291074/2020	EPI_ISL_826021	2021-01-15	JEW-Q8291074	Canada/Qc-JEW-Q8291074/2020	JEW-Q8291074
Canada/Qc-JEW-Q8291436/2020	EPI_ISL_825956	2021-01-15	JEW-Q8291436	Canada/Qc-JEW-Q8291436/2020	JEW-Q8291436
Canada/Qc-JEW-Q8291667/2020	EPI_ISL_826019	2021-01-15	JEW-Q8291667	Canada/Qc-JEW-Q8291667/2020	JEW-Q8291667
Canada/Qc-JEW-Q8291714/2020	EPI_ISL_826018	2021-01-15	JEW-Q8291714	Canada/Qc-JEW-Q8291714/2020	JEW-Q8291714
Canada/QC-L00266930/2020	EPI_ISL_853413	2021-01-20	L00266930	Canada/Qc-L00266930/2020	L00266930
Canada/QC-L00266931/2020	EPI_ISL_852840	2021-01-20	L00266931	Canada/Qc-L00266931/2020	L00266931
Canada/QC-L00266933/2020	EPI_ISL_853409	2021-01-20	L00266933	Canada/Qc-L00266933/2020	L00266933
Canada/QC-L00266934/2020	EPI_ISL_853414	2021-01-20	L00266934	Canada/Qc-L00266934/2020	L00266934
Canada/QC-L00266935/2020	EPI_ISL_852839	2021-01-20	L00266935	Canada/Qc-L00266935/2020	L00266935
Canada/QC-L00266937/2020	EPI_ISL_853415	2021-01-20	L00266937	Canada/Qc-L00266937/2020	L00266937
Canada/QC-L00266938/2020	EPI_ISL_853412	2021-01-20	L00266938	Canada/Qc-L00266938/2020	L00266938
Canada/QC-L00266940/2020	EPI_ISL_853406	2021-01-20	L00266940	Canada/Qc-L00266940/2020	L00266940
Canada/QC-L00266948/2020	EPI_ISL_852837	2021-01-20	L00266948	Canada/Qc-L00266948/2020	L00266948
Canada/QC-L00266942/2020	EPI_ISL_853411	2021-01-20	L00266942	Canada/Qc-L00266942/2020	L00266942
Canada/QC-L00266946/2020	EPI_ISL_853408	2021-01-20	L00266946	Canada/Qc-L00266946/2020	L00266946
Canada/QC-L00266929/2020	EPI_ISL_852841	2021-01-20	L00266929	Canada/Qc-L00266929/2020	L00266929
Canada/QC-L00266949/2020	EPI_ISL_852836	2021-01-20	L00266949	Canada/Qc-L00266949/2020	L00266949
Canada/QC-L00266951/2020	EPI_ISL_853407	2021-01-20	L00266951	Canada/Qc-L00266951/2020	L00266951
Canada/QC-L00266952/2020	EPI_ISL_852834	2021-01-20	L00266952	Canada/Qc-L00266952/2020	L00266952
Canada/QC-L00266954/2020	EPI_ISL_852835	2021-01-20	L00266954	Canada/Qc-L00266954/2020	L00266954
Canada/QC-L00267093/2020	EPI_ISL_853405	2021-01-20	L00267093	Canada/Qc-L00267093/2020	L00267093
Canada/QC-L00266941/2020	EPI_ISL_852838	2021-01-20	L00266941	Canada/Qc-L00266941/2020	L00266941
Canada/QC-L00267097/2020	EPI_ISL_853410	2021-01-20	L00267097	Canada/Qc-L00267097/2020	L00267097
Canada/QC-HGA-T30420212D/2020	EPI_ISL_890033	2021-01-28	HGA-T30420212D	Canada/Qc-HGA-T30420212D/2020	HGA-T30420212D
Canada/QC-JUS-V5312053/2020	EPI_ISL_889928	2021-01-28	JUS-V5312053	Canada/Qc-JUS-V5312053/2020	JUS-V5312053
Canada/QC-JUS-V5311297/2020	EPI_ISL_889973	2021-01-28	JUS-V5311297	Canada/Qc-JUS-V5311297/2020	JUS-V5311297
Canada/QC-JUS-V5311291/2020	EPI_ISL_889971	2021-01-28	JUS-V5311291	Canada/Qc-JUS-V5311291/2020	JUS-V5311291
Canada/QC-JUS-V5311236/2020	EPI_ISL_889814	2021-01-28	JUS-V5311236	Canada/Qc-JUS-V5311236/2020	JUS-V5311236
Canada/QC-JUS-V5311178/2020	EPI_ISL_889910	2021-01-28	JUS-V5311178	Canada/Qc-JUS-V5311178/2020	JUS-V5311178
Canada/QC-JUS-V5311172/2020	EPI_ISL_889825	2021-01-28	JUS-V5311172	Canada/Qc-JUS-V5311172/2020	JUS-V5311172
Canada/QC-JUS-V5311163/2020	EPI_ISL_889924	2021-01-28	JUS-V5311163	Canada/Qc-JUS-V5311163/2020	JUS-V5311163
Canada/QC-JUS-V5311129/2020	EPI_ISL_889907	2021-01-28	JUS-V5311129	Canada/Qc-JUS-V5311129/2020	JUS-V5311129
Canada/QC-JUS-V5311059/2020	EPI_ISL_889990	2021-01-28	JUS-V5311059	Canada/Qc-JUS-V5311059/2020	JUS-V5311059
Canada/QC-JUS-V5311043/2020	EPI_ISL_889925	2021-01-28	JUS-V5311043	Canada/Qc-JUS-V5311043/2020	JUS-V5311043
Canada/QC-JUS-V5311005/2020	EPI_ISL_889906	2021-01-28	JUS-V5311005	Canada/Qc-JUS-V5311005/2020	JUS-V5311005
Canada/QC-JUS-V5311348/2020	EPI_ISL_889916	2021-01-28	JUS-V5311348	Canada/Qc-JUS-V5311348/2020	JUS-V5311348
Canada/QC-JUS-V5311004/2020	EPI_ISL_889952	2021-01-28	JUS-V5311004	Canada/Qc-JUS-V5311004/2020	JUS-V5311004
Canada/QC-JUS-V5310928/2020	EPI_ISL_889836	2021-01-28	JUS-V5310928	Canada/Qc-JUS-V5310928/2020	JUS-V5310928
Canada/QC-JUS-V5310874/2020	EPI_ISL_889976	2021-01-28	JUS-V5310874	Canada/Qc-JUS-V5310874/2020	JUS-V5310874
Canada/QC-JUS-V5310839/2020	EPI_ISL_889909	2021-01-28	JUS-V5310839	Canada/Qc-JUS-V5310839/2020	JUS-V5310839
Canada/QC-JUS-V5310822/2020	EPI_ISL_889985	2021-01-28	JUS-V5310822	Canada/Qc-JUS-V5310822/2020	JUS-V5310822
Canada/QC-JUS-V5310788/2020	EPI_ISL_889951	2021-01-28	JUS-V5310788	Canada/Qc-JUS-V5310788/2020	JUS-V5310788
Canada/QC-JUS-V5310758/2020	EPI_ISL_889979	2021-01-28	JUS-V5310758	Canada/Qc-JUS-V5310758/2020	JUS-V5310758
Canada/QC-JUS-V5310714/2020	EPI_ISL_889986	2021-01-28	JUS-V5310714	Canada/Qc-JUS-V5310714/2020	JUS-V5310714
Canada/QC-JUS-V5310701/2020	EPI_ISL_889987	2021-01-28	JUS-V5310701	Canada/Qc-JUS-V5310701/2020	JUS-V5310701
Canada/QC-JUS-V5310659/2020	EPI_ISL_889803	2021-01-28	JUS-V5310659	Canada/Qc-JUS-V5310659/2020	JUS-V5310659
Canada/QC-JUS-V5310582/2020	EPI_ISL_889915	2021-01-28	JUS-V5310582	Canada/Qc-JUS-V5310582/2020	JUS-V5310582
Canada/QC-JUS-V5310540/2020	EPI_ISL_889892	2021-01-28	JUS-V5310540	Canada/Qc-JUS-V5310540/2020	JUS-V5310540
Canada/QC-JUS-V5310956/2020	EPI_ISL_889957	2021-01-28	JUS-V5310956	Canada/Qc-JUS-V5310956/2020	JUS-V5310956
Canada/QC-JUS-V5311365/2020	EPI_ISL_889966	2021-01-28	JUS-V5311365	Canada/Qc-JUS-V5311365/2020	JUS-V5311365
Canada/QC-JUS-V5311397/2020	EPI_ISL_889922	2021-01-28	JUS-V5311397	Canada/Qc-JUS-V5311397/2020	JUS-V5311397
Canada/QC-JUS-V5311405/2020	EPI_ISL_889984	2021-01-28	JUS-V5311405	Canada/Qc-JUS-V5311405/2020	JUS-V5311405
Canada/QC-JUS-V5311947/2020	EPI_ISL_889889	2021-01-28	JUS-V5311947	Canada/Qc-JUS-V5311947/2020	JUS-V5311947
Canada/QC-JUS-V5311886/2020	EPI_ISL_889822	2021-01-28	JUS-V5311886	Canada/Qc-JUS-V5311886/2020	JUS-V5311886
Canada/QC-JUS-V5311856/2020	EPI_ISL_889974	2021-01-28	JUS-V5311856	Canada/Qc-JUS-V5311856/2020	JUS-V5311856
Canada/QC-JUS-V5311846/2020	EPI_ISL_889999	2021-01-28	JUS-V5311846	Canada/Qc-JUS-V5311846/2020	JUS-V5311846
Canada/QC-JUS-V5311818/2020	EPI_ISL_889988	2021-01-28	JUS-V5311818	Canada/Qc-JUS-V5311818/2020	JUS-V5311818
Canada/QC-JUS-V5311808/2020	EPI_ISL_889989	2021-01-28	JUS-V5311808	Canada/Qc-JUS-V5311808/2020	JUS-V5311808
Canada/QC-JUS-V5311793/2020	EPI_ISL_889954	2021-01-28	JUS-V5311793	Canada/Qc-JUS-V5311793/2020	JUS-V5311793
Canada/QC-JUS-V5311787/2020	EPI_ISL_889958	2021-01-28	JUS-V5311787	Canada/Qc-JUS-V5311787/2020	JUS-V5311787
Canada/QC-JUS-V5311758/2020	EPI_ISL_889975	2021-01-28	JUS-V5311758	Canada/Qc-JUS-V5311758/2020	JUS-V5311758
Canada/QC-JUS-V5311756/2020	EPI_ISL_889977	2021-01-28	JUS-V5311756	Canada/Qc-JUS-V5311756/2020	JUS-V5311756
Canada/QC-JUS-V5311728/2020	EPI_ISL_889835	2021-01-28	JUS-V5311728	Canada/Qc-JUS-V5311728/2020	JUS-V5311728
Canada/QC-JUS-V5311725/2020	EPI_ISL_889935	2021-01-28	JUS-V5311725	Canada/Qc-JUS-V5311725/2020	JUS-V5311725
Canada/QC-JUS-V5311718/2020	EPI_ISL_889981	2021-01-28	JUS-V5311718	Canada/Qc-JUS-V5311718/2020	JUS-V5311718
Canada/QC-JUS-V5311713/2020	EPI_ISL_889902	2021-01-28	JUS-V5311713	Canada/Qc-JUS-V5311713/2020	JUS-V5311713
Canada/QC-JUS-V5311697/2020	EPI_ISL_889978	2021-01-28	JUS-V5311697	Canada/Qc-JUS-V5311697/2020	JUS-V5311697
Canada/QC-JUS-V5311681/2020	EPI_ISL_889826	2021-01-28	JUS-V5311681	Canada/Qc-JUS-V5311681/2020	JUS-V5311681
Canada/QC-JUS-V5311655/2020	EPI_ISL_889953	2021-01-28	JUS-V5311655	Canada/Qc-JUS-V5311655/2020	JUS-V5311655
Canada/QC-JUS-V5311647/2020	EPI_ISL_889921	2021-01-28	JUS-V5311647	Canada/Qc-JUS-V5311647/2020	JUS-V5311647
Canada/QC-JUS-V5311642/2020	EPI_ISL_889819	2021-01-28	JUS-V5311642	Canada/Qc-JUS-V5311642/2020	JUS-V5311642
Canada/QC-JUS-V5311546/2020	EPI_ISL_889813	2021-01-28	JUS-V5311546	Canada/Qc-JUS-V5311546/2020	JUS-V5311546
Canada/QC-JUS-V5311461/2020	EPI_ISL_889904	2021-01-28	JUS-V5311461	Canada/Qc-JUS-V5311461/2020	JUS-V5311461
Canada/QC-JUS-V5311451/2020	EPI_ISL_889991	2021-01-28	JUS-V5311451	Canada/Qc-JUS-V5311451/2020	JUS-V5311451
Canada/QC-JUS-V5311417/2020	EPI_ISL_889911	2021-01-28	JUS-V5311417	Canada/Qc-JUS-V5311417/2020	JUS-V5311417
Canada/QC-JUS-V5310533/2020	EPI_ISL_889891	2021-01-28	JUS-V5310533	Canada/Qc-JUS-V5310533/2020	JUS-V5310533
Canada/QC-JUS-V5310465/2020	EPI_ISL_889908	2021-01-28	JUS-V5310465	Canada/Qc-JUS-V5310465/2020	JUS-V5310465
Canada/QC-JUS-V5310458/2020	EPI_ISL_889809	2021-01-28	JUS-V5310458	Canada/Qc-JUS-V5310458/2020	JUS-V5310458
Canada/QC-JUS-V5300612/2020	EPI_ISL_889807	2021-01-28	JUS-V5300612	Canada/Qc-JUS-V5300612/2020	JUS-V5300612
Canada/QC-JUS-V5300607/2020	EPI_ISL_889893	2021-01-28	JUS-V5300607	Canada/Qc-JUS-V5300607/2020	JUS-V5300607
Canada/QC-JUS-V5300597/2020	EPI_ISL_889969	2021-01-28	JUS-V5300597	Canada/Qc-JUS-V5300597/2020	JUS-V5300597
Canada/QC-JUS-V5300590/2020	EPI_ISL_889950	2021-01-28	JUS-V5300590	Canada/Qc-JUS-V5300590/2020	JUS-V5300590
Canada/QC-JUS-V5300486/2020	EPI_ISL_889949	2021-01-28	JUS-V5300486	Canada/Qc-JUS-V5300486/2020	JUS-V5300486
Canada/QC-JUS-V5300283/2020	EPI_ISL_889895	2021-01-28	JUS-V5300283	Canada/Qc-JUS-V5300283/2020	JUS-V5300283
Canada/QC-JUS-V5300273/2020	EPI_ISL_889818	2021-01-28	JUS-V5300273	Canada/Qc-JUS-V5300273/2020	JUS-V5300273
Canada/QC-JUS-V5300261/2020	EPI_ISL_889894	2021-01-28	JUS-V5300261	Canada/Qc-JUS-V5300261/2020	JUS-V5300261
Canada/QC-JUS-V5291222/2020	EPI_ISL_889811	2021-01-28	JUS-V5291222	Canada/Qc-JUS-V5291222/2020	JUS-V5291222
Canada/QC-JUS-V5290754/2020	EPI_ISL_889899	2021-01-28	JUS-V5290754	Canada/Qc-JUS-V5290754/2020	JUS-V5290754
Canada/QC-JUS-V5290635/2020	EPI_ISL_889874	2021-01-28	JUS-V5290635	Canada/Qc-JUS-V5290635/2020	JUS-V5290635
Canada/QC-JUS-V5290618/2020	EPI_ISL_889873	2021-01-28	JUS-V5290618	Canada/Qc-JUS-V5290618/2020	JUS-V5290618
Canada/QC-JUS-V5281643/2020	EPI_ISL_889890	2021-01-28	JUS-V5281643	Canada/Qc-JUS-V5281643/2020	JUS-V5281643
Canada/QC-JUS-V5281610/2020	EPI_ISL_889897	2021-01-28	JUS-V5281610	Canada/Qc-JUS-V5281610/2020	JUS-V5281610
Canada/QC-JUS-V5281600/2020	EPI_ISL_889896	2021-01-28	JUS-V5281600	Canada/Qc-JUS-V5281600/2020	JUS-V5281600
Canada/QC-JUS-V5280862/2020	EPI_ISL_889884	2021-01-28	JUS-V5280862	Canada/Qc-JUS-V5280862/2020	JUS-V5280862
Canada/QC-JUS-V5280612/2020	EPI_ISL_889812	2021-01-28	JUS-V5280612	Canada/Qc-JUS-V5280612/2020	JUS-V5280612
Canada/QC-JUS-V5280459/2020	EPI_ISL_889885	2021-01-28	JUS-V5280459	Canada/Qc-JUS-V5280459/2020	JUS-V5280459
Canada/QC-JUS-V5280176/2020	EPI_ISL_889806	2021-01-28	JUS-V5280176	Canada/Qc-JUS-V5280176/2020	JUS-V5280176
Canada/QC-JUS-V5272537/2020	EPI_ISL_889816	2021-01-28	JUS-V5272537	Canada/Qc-JUS-V5272537/2020	JUS-V5272537
Canada/QC-JUS-V5272515/2020	EPI_ISL_889817	2021-01-28	JUS-V5272515	Canada/Qc-JUS-V5272515/2020	JUS-V5272515
Canada/QC-JUS-V6011470/2020	EPI_ISL_889860	2021-01-28	JUS-V6011470	Canada/Qc-JUS-V6011470/2020	JUS-V6011470
Canada/QC-JUS-V5300792/2020	EPI_ISL_889967	2021-01-28	JUS-V5300792	Canada/Qc-JUS-V5300792/2020	JUS-V5300792
Canada/QC-JUS-V5311977/2020	EPI_ISL_889913	2021-01-28	JUS-V5311977	Canada/Qc-JUS-V5311977/2020	JUS-V5311977
Canada/QC-JUS-V5300928/2020	EPI_ISL_889964	2021-01-28	JUS-V5300928	Canada/Qc-JUS-V5300928/2020	JUS-V5300928
Canada/QC-JUS-V5301012/2020	EPI_ISL_889867	2021-01-28	JUS-V5301012	Canada/Qc-JUS-V5301012/2020	JUS-V5301012
Canada/QC-JUS-V5310155/2020	EPI_ISL_889810	2021-01-28	JUS-V5310155	Canada/Qc-JUS-V5310155/2020	JUS-V5310155
Canada/QC-JUS-V5302207/2020	EPI_ISL_889917	2021-01-28	JUS-V5302207	Canada/Qc-JUS-V5302207/2020	JUS-V5302207
Canada/QC-JUS-V5302179/2020	EPI_ISL_889955	2021-01-28	JUS-V5302179	Canada/Qc-JUS-V5302179/2020	JUS-V5302179
Canada/QC-JUS-V5302015/2020	EPI_ISL_889881	2021-01-28	JUS-V5302015	Canada/Qc-JUS-V5302015/2020	JUS-V5302015
Canada/QC-JUS-V5302007/2020	EPI_ISL_889882	2021-01-28	JUS-V5302007	Canada/Qc-JUS-V5302007/2020	JUS-V5302007
Canada/QC-JUS-V5301994/2020	EPI_ISL_889878	2021-01-28	JUS-V5301994	Canada/Qc-JUS-V5301994/2020	JUS-V5301994
Canada/QC-JUS-V5301979/2020	EPI_ISL_889879	2021-01-28	JUS-V5301979	Canada/Qc-JUS-V5301979/2020	JUS-V5301979
Canada/QC-JUS-V5301970/2020	EPI_ISL_889875	2021-01-28	JUS-V5301970	Canada/Qc-JUS-V5301970/2020	JUS-V5301970
Canada/QC-JUS-V5301873/2020	EPI_ISL_889883	2021-01-28	JUS-V5301873	Canada/Qc-JUS-V5301873/2020	JUS-V5301873
Canada/QC-JUS-V5301853/2020	EPI_ISL_889961	2021-01-28	JUS-V5301853	Canada/Qc-JUS-V5301853/2020	JUS-V5301853
Canada/QC-JUS-V5301791/2020	EPI_ISL_889880	2021-01-28	JUS-V5301791	Canada/Qc-JUS-V5301791/2020	JUS-V5301791
Canada/QC-JUS-V5301731/2020	EPI_ISL_889968	2021-01-28	JUS-V5301731	Canada/Qc-JUS-V5301731/2020	JUS-V5301731
Canada/QC-JUS-V5301677/2020	EPI_ISL_889970	2021-01-28	JUS-V5301677	Canada/Qc-JUS-V5301677/2020	JUS-V5301677
Canada/QC-JUS-V5301500/2020	EPI_ISL_889888	2021-01-28	JUS-V5301500	Canada/Qc-JUS-V5301500/2020	JUS-V5301500
Canada/QC-JUS-V5301468/2020	EPI_ISL_889962	2021-01-28	JUS-V5301468	Canada/Qc-JUS-V5301468/2020	JUS-V5301468
Canada/QC-JUS-V5301459/2020	EPI_ISL_889901	2021-01-28	JUS-V5301459	Canada/Qc-JUS-V5301459/2020	JUS-V5301459
Canada/QC-JUS-V5301268/2020	EPI_ISL_889947	2021-01-28	JUS-V5301268	Canada/Qc-JUS-V5301268/2020	JUS-V5301268
Canada/QC-JUS-V5301213/2020	EPI_ISL_889876	2021-01-28	JUS-V5301213	Canada/Qc-JUS-V5301213/2020	JUS-V5301213
Canada/QC-JUS-V5301083/2020	EPI_ISL_889948	2021-01-28	JUS-V5301083	Canada/Qc-JUS-V5301083/2020	JUS-V5301083
Canada/QC-JUS-V5301070/2020	EPI_ISL_889965	2021-01-28	JUS-V5301070	Canada/Qc-JUS-V5301070/2020	JUS-V5301070
Canada/QC-JUS-V5301052/2020	EPI_ISL_889871	2021-01-28	JUS-V5301052	Canada/Qc-JUS-V5301052/2020	JUS-V5301052
Canada/QC-JUS-V5301030/2020	EPI_ISL_889870	2021-01-28	JUS-V5301030	Canada/Qc-JUS-V5301030/2020	JUS-V5301030
Canada/QC-JUS-V5301025/2020	EPI_ISL_889869	2021-01-28	JUS-V5301025	Canada/Qc-JUS-V5301025/2020	JUS-V5301025
Canada/QC-JUS-V5301021/2020	EPI_ISL_889868	2021-01-28	JUS-V5301021	Canada/Qc-JUS-V5301021/2020	JUS-V5301021
Canada/QC-JUS-V5301016/2020	EPI_ISL_889963	2021-01-28	JUS-V5301016	Canada/Qc-JUS-V5301016/2020	JUS-V5301016
Canada/QC-JUS-V5300961/2020	EPI_ISL_889877	2021-01-28	JUS-V5300961	Canada/Qc-JUS-V5300961/2020	JUS-V5300961
Canada/QC-JUS-V5311987/2020	EPI_ISL_889914	2021-01-28	JUS-V5311987	Canada/Qc-JUS-V5311987/2020	JUS-V5311987
Canada/QC-JUS-V5312010/2020	EPI_ISL_889903	2021-01-28	JUS-V5312010	Canada/Qc-JUS-V5312010/2020	JUS-V5312010
Canada/QC-JUS-V5312014/2020	EPI_ISL_889905	2021-01-28	JUS-V5312014	Canada/Qc-JUS-V5312014/2020	JUS-V5312014
Canada/QC-JUS-V6011198/2020	EPI_ISL_889960	2021-01-28	JUS-V6011198	Canada/Qc-JUS-V6011198/2020	JUS-V6011198
Canada/QC-JUS-V6012196/2020	EPI_ISL_889843	2021-01-28	JUS-V6012196	Canada/Qc-JUS-V6012196/2020	JUS-V6012196
Canada/QC-JUS-V6011193/2020	EPI_ISL_889918	2021-01-28	JUS-V6011193	Canada/Qc-JUS-V6011193/2020	JUS-V6011193
Canada/QC-JUS-V6012219/2020	EPI_ISL_890013	2021-01-28	JUS-V6012219	Canada/Qc-JUS-V6012219/2020	JUS-V6012219
Canada/QC-JUS-V6012289/2020	EPI_ISL_889842	2021-01-28	JUS-V6012289	Canada/Qc-JUS-V6012289/2020	JUS-V6012289
Canada/QC-JUS-V6012313/2020	EPI_ISL_890015	2021-01-28	JUS-V6012313	Canada/Qc-JUS-V6012313/2020	JUS-V6012313
Canada/QC-JUS-V6012345/2020	EPI_ISL_889837	2021-01-28	JUS-V6012345	Canada/Qc-JUS-V6012345/2020	JUS-V6012345
Canada/QC-JUS-V6020210/2020	EPI_ISL_890023	2021-01-28	JUS-V6020210	Canada/Qc-JUS-V6020210/2020	JUS-V6020210
Canada/QC-JUS-V6020365/2020	EPI_ISL_889849	2021-01-28	JUS-V6020365	Canada/Qc-JUS-V6020365/2020	JUS-V6020365
Canada/QC-JUS-V6020374/2020	EPI_ISL_890024	2021-01-28	JUS-V6020374	Canada/Qc-JUS-V6020374/2020	JUS-V6020374
Canada/QC-JUS-V6020411/2020	EPI_ISL_890022	2021-01-28	JUS-V6020411	Canada/Qc-JUS-V6020411/2020	JUS-V6020411
Canada/QC-JUS-V6011120/2020	EPI_ISL_889858	2021-01-28	JUS-V6011120	Canada/Qc-JUS-V6011120/2020	JUS-V6011120
Canada/QC-JUS-V6020524/2020	EPI_ISL_890021	2021-01-28	JUS-V6020524	Canada/Qc-JUS-V6020524/2020	JUS-V6020524
Canada/QC-JUS-V6020542/2020	EPI_ISL_889845	2021-01-28	JUS-V6020542	Canada/Qc-JUS-V6020542/2020	JUS-V6020542
Canada/QC-JUS-V6020569/2020	EPI_ISL_890025	2021-01-28	JUS-V6020569	Canada/Qc-JUS-V6020569/2020	JUS-V6020569
Canada/QC-JUS-V6011098/2020	EPI_ISL_889857	2021-01-28	JUS-V6011098	Canada/Qc-JUS-V6011098/2020	JUS-V6011098
Canada/QC-JUS-V6011090/2020	EPI_ISL_889802	2021-01-28	JUS-V6011090	Canada/Qc-JUS-V6011090/2020	JUS-V6011090
Canada/QC-JUS-V6011021/2020	EPI_ISL_889823	2021-01-28	JUS-V6011021	Canada/Qc-JUS-V6011021/2020	JUS-V6011021
Canada/QC-JUS-V6020745/2020	EPI_ISL_890028	2021-01-28	JUS-V6020745	Canada/Qc-JUS-V6020745/2020	JUS-V6020745
Canada/QC-JUS-V6020817/2020	EPI_ISL_889852	2021-01-28	JUS-V6020817	Canada/Qc-JUS-V6020817/2020	JUS-V6020817
Canada/QC-JUS-V6020858/2020	EPI_ISL_890030	2021-01-28	JUS-V6020858	Canada/Qc-JUS-V6020858/2020	JUS-V6020858
Canada/QC-JUS-V6010927/2020	EPI_ISL_889866	2021-01-28	JUS-V6010927	Canada/Qc-JUS-V6010927/2020	JUS-V6010927
Canada/QC-JUS-V6020873/2020	EPI_ISL_889850	2021-01-28	JUS-V6020873	Canada/Qc-JUS-V6020873/2020	JUS-V6020873
Canada/QC-JUS-V6012062/2020	EPI_ISL_889995	2021-01-28	JUS-V6012062	Canada/Qc-JUS-V6012062/2020	JUS-V6012062
Canada/QC-JUS-V6020930/2020	EPI_ISL_890031	2021-01-28	JUS-V6020930	Canada/Qc-JUS-V6020930/2020	JUS-V6020930
Canada/QC-JUS-V6012000/2020	EPI_ISL_889840	2021-01-28	JUS-V6012000	Canada/Qc-JUS-V6012000/2020	JUS-V6012000
Canada/QC-JUS-V6011941/2020	EPI_ISL_889838	2021-01-28	JUS-V6011941	Canada/Qc-JUS-V6011941/2020	JUS-V6011941
Canada/QC-JUS-V6011554/2020	EPI_ISL_889934	2021-01-28	JUS-V6011554	Canada/Qc-JUS-V6011554/2020	JUS-V6011554
Canada/QC-JUS-V6011426/2020	EPI_ISL_889993	2021-01-28	JUS-V6011426	Canada/Qc-JUS-V6011426/2020	JUS-V6011426
Canada/QC-JUS-V6011568/2020	EPI_ISL_889808	2021-01-28	JUS-V6011568	Canada/Qc-JUS-V6011568/2020	JUS-V6011568
Canada/QC-JUS-V6011588/2020	EPI_ISL_889821	2021-01-28	JUS-V6011588	Canada/Qc-JUS-V6011588/2020	JUS-V6011588
Canada/QC-JUS-V6011633/2020	EPI_ISL_889992	2021-01-28	JUS-V6011633	Canada/Qc-JUS-V6011633/2020	JUS-V6011633
Canada/QC-JUS-V6011352/2020	EPI_ISL_889859	2021-01-28	JUS-V6011352	Canada/Qc-JUS-V6011352/2020	JUS-V6011352
Canada/QC-JUS-V6011698/2020	EPI_ISL_889872	2021-01-28	JUS-V6011698	Canada/Qc-JUS-V6011698/2020	JUS-V6011698
Canada/QC-JUS-V6011317/2020	EPI_ISL_889939	2021-01-28	JUS-V6011317	Canada/Qc-JUS-V6011317/2020	JUS-V6011317
Canada/QC-JUS-V6011712/2020	EPI_ISL_889815	2021-01-28	JUS-V6011712	Canada/Qc-JUS-V6011712/2020	JUS-V6011712
Canada/QC-JUS-V6011714/2020	EPI_ISL_889856	2021-01-28	JUS-V6011714	Canada/Qc-JUS-V6011714/2020	JUS-V6011714
Canada/QC-JUS-V6011307/2020	EPI_ISL_889841	2021-01-28	JUS-V6011307	Canada/Qc-JUS-V6011307/2020	JUS-V6011307
Canada/QC-JUS-V6011719/2020	EPI_ISL_890007	2021-01-28	JUS-V6011719	Canada/Qc-JUS-V6011719/2020	JUS-V6011719
Canada/QC-JUS-V6011295/2020	EPI_ISL_889938	2021-01-28	JUS-V6011295	Canada/Qc-JUS-V6011295/2020	JUS-V6011295
Canada/QC-JUS-V6011292/2020	EPI_ISL_889937	2021-01-28	JUS-V6011292	Canada/Qc-JUS-V6011292/2020	JUS-V6011292
Canada/QC-JUS-V6011286/2020	EPI_ISL_890005	2021-01-28	JUS-V6011286	Canada/Qc-JUS-V6011286/2020	JUS-V6011286
Canada/QC-JUS-V6011752/2020	EPI_ISL_889998	2021-01-28	JUS-V6011752	Canada/Qc-JUS-V6011752/2020	JUS-V6011752
Canada/QC-JUS-V6011766/2020	EPI_ISL_889997	2021-01-28	JUS-V6011766	Canada/Qc-JUS-V6011766/2020	JUS-V6011766
Canada/QC-JUS-V6011274/2020	EPI_ISL_890003	2021-01-28	JUS-V6011274	Canada/Qc-JUS-V6011274/2020	JUS-V6011274
Canada/QC-JUS-V6011772/2020	EPI_ISL_889996	2021-01-28	JUS-V6011772	Canada/Qc-JUS-V6011772/2020	JUS-V6011772
Canada/QC-JUS-V6011787/2020	EPI_ISL_889994	2021-01-28	JUS-V6011787	Canada/Qc-JUS-V6011787/2020	JUS-V6011787
Canada/QC-JUS-V6011272/2020	EPI_ISL_890012	2021-01-28	JUS-V6011272	Canada/Qc-JUS-V6011272/2020	JUS-V6011272
Canada/QC-JUS-V6011245/2020	EPI_ISL_889861	2021-01-28	JUS-V6011245	Canada/Qc-JUS-V6011245/2020	JUS-V6011245
Canada/QC-JUS-V6011873/2020	EPI_ISL_890014	2021-01-28	JUS-V6011873	Canada/Qc-JUS-V6011873/2020	JUS-V6011873
Canada/QC-JUS-V6011219/2020	EPI_ISL_889941	2021-01-28	JUS-V6011219	Canada/Qc-JUS-V6011219/2020	JUS-V6011219
Canada/QC-JUS-V6011211/2020	EPI_ISL_889940	2021-01-28	JUS-V6011211	Canada/Qc-JUS-V6011211/2020	JUS-V6011211
Canada/QC-JUS-V6011210/2020	EPI_ISL_889927	2021-01-28	JUS-V6011210	Canada/Qc-JUS-V6011210/2020	JUS-V6011210
Canada/QC-JUS-V5241923/2020	EPI_ISL_889805	2021-01-28	JUS-V5241923	Canada/Qc-JUS-V5241923/2020	JUS-V5241923
Canada/QC-JUS-V6020933/2020	EPI_ISL_890027	2021-01-28	JUS-V6020933	Canada/Qc-JUS-V6020933/2020	JUS-V6020933
Canada/QC-JUS-V6020937/2020	EPI_ISL_890032	2021-01-28	JUS-V6020937	Canada/Qc-JUS-V6020937/2020	JUS-V6020937
Canada/QC-JUS-V6010574/2020	EPI_ISL_890009	2021-01-28	JUS-V6010574	Canada/Qc-JUS-V6010574/2020	JUS-V6010574
Canada/QC-JUS-V6010544/2020	EPI_ISL_889827	2021-01-28	JUS-V6010544	Canada/Qc-JUS-V6010544/2020	JUS-V6010544
Canada/QC-JUS-V6010502/2020	EPI_ISL_890006	2021-01-28	JUS-V6010502	Canada/Qc-JUS-V6010502/2020	JUS-V6010502
Canada/QC-JUS-V6010495/2020	EPI_ISL_890011	2021-01-28	JUS-V6010495	Canada/Qc-JUS-V6010495/2020	JUS-V6010495
Canada/QC-JUS-V6010439/2020	EPI_ISL_890000	2021-01-28	JUS-V6010439	Canada/Qc-JUS-V6010439/2020	JUS-V6010439
Canada/QC-JUS-V6010395/2020	EPI_ISL_889923	2021-01-28	JUS-V6010395	Canada/Qc-JUS-V6010395/2020	JUS-V6010395
Canada/QC-JUS-V6010362/2020	EPI_ISL_889834	2021-01-28	JUS-V6010362	Canada/Qc-JUS-V6010362/2020	JUS-V6010362
Canada/QC-JUS-V6010346/2020	EPI_ISL_889832	2021-01-28	JUS-V6010346	Canada/Qc-JUS-V6010346/2020	JUS-V6010346
Canada/QC-JUS-V6010310/2020	EPI_ISL_889828	2021-01-28	JUS-V6010310	Canada/Qc-JUS-V6010310/2020	JUS-V6010310
Canada/QC-JUS-V6010007/2020	EPI_ISL_889833	2021-01-28	JUS-V6010007	Canada/Qc-JUS-V6010007/2020	JUS-V6010007
Canada/QC-JUS-V5312342/2020	EPI_ISL_889980	2021-01-28	JUS-V5312342	Canada/Qc-JUS-V5312342/2020	JUS-V5312342
Canada/QC-JUS-V5312311/2020	EPI_ISL_889829	2021-01-28	JUS-V5312311	Canada/Qc-JUS-V5312311/2020	JUS-V5312311
Canada/QC-JUS-V5312290/2020	EPI_ISL_889982	2021-01-28	JUS-V5312290	Canada/Qc-JUS-V5312290/2020	JUS-V5312290
Canada/QC-JUS-V5312271/2020	EPI_ISL_889886	2021-01-28	JUS-V5312271	Canada/Qc-JUS-V5312271/2020	JUS-V5312271
Canada/QC-JUS-V5312197/2020	EPI_ISL_889956	2021-01-28	JUS-V5312197	Canada/Qc-JUS-V5312197/2020	JUS-V5312197
Canada/QC-JUS-V5312174/2020	EPI_ISL_889959	2021-01-28	JUS-V5312174	Canada/Qc-JUS-V5312174/2020	JUS-V5312174
Canada/QC-JUS-V6031018/2020	EPI_ISL_889844	2021-01-28	JUS-V6031018	Canada/Qc-JUS-V6031018/2020	JUS-V6031018
Canada/QC-JUS-V5312129/2020	EPI_ISL_889931	2021-01-28	JUS-V5312129	Canada/Qc-JUS-V5312129/2020	JUS-V5312129
Canada/QC-JUS-V6031086/2020	EPI_ISL_889846	2021-01-28	JUS-V6031086	Canada/Qc-JUS-V6031086/2020	JUS-V6031086
Canada/QC-JUS-V5312126/2020	EPI_ISL_889930	2021-01-28	JUS-V5312126	Canada/Qc-JUS-V5312126/2020	JUS-V5312126
Canada/QC-JUS-V6031135/2020	EPI_ISL_889847	2021-01-28	JUS-V6031135	Canada/Qc-JUS-V6031135/2020	JUS-V6031135
Canada/QC-JUS-V5312122/2020	EPI_ISL_889929	2021-01-28	JUS-V5312122	Canada/Qc-JUS-V5312122/2020	JUS-V5312122
Canada/QC-JUS-V5312087/2020	EPI_ISL_890004	2021-01-28	JUS-V5312087	Canada/Qc-JUS-V5312087/2020	JUS-V5312087
Canada/QC-JUS-V5312031/2020	EPI_ISL_889932	2021-01-28	JUS-V5312031	Canada/Qc-JUS-V5312031/2020	JUS-V5312031
Canada/QC-JUS-V6010575/2020	EPI_ISL_890008	2021-01-28	JUS-V6010575	Canada/Qc-JUS-V6010575/2020	JUS-V6010575
Canada/QC-JUS-V6020934/2020	EPI_ISL_890017	2021-01-28	JUS-V6020934	Canada/Qc-JUS-V6020934/2020	JUS-V6020934
Canada/QC-JUS-V6010582/2020	EPI_ISL_890010	2021-01-28	JUS-V6010582	Canada/Qc-JUS-V6010582/2020	JUS-V6010582
Canada/QC-JUS-V6010603/2020	EPI_ISL_889865	2021-01-28	JUS-V6010603	Canada/Qc-JUS-V6010603/2020	JUS-V6010603
Canada/QC-JUS-V6020983/2020	EPI_ISL_890018	2021-01-28	JUS-V6020983	Canada/Qc-JUS-V6020983/2020	JUS-V6020983
Canada/QC-JUS-V6021002/2020	EPI_ISL_889839	2021-01-28	JUS-V6021002	Canada/Qc-JUS-V6021002/2020	JUS-V6021002
Canada/QC-JUS-V6021003/2020	EPI_ISL_890019	2021-01-28	JUS-V6021003	Canada/Qc-JUS-V6021003/2020	JUS-V6021003
Canada/QC-JUS-V6021016/2020	EPI_ISL_890020	2021-01-28	JUS-V6021016	Canada/Qc-JUS-V6021016/2020	JUS-V6021016
Canada/QC-JUS-V6021020/2020	EPI_ISL_890026	2021-01-28	JUS-V6021020	Canada/Qc-JUS-V6021020/2020	JUS-V6021020
Canada/QC-JUS-V6021040/2020	EPI_ISL_889848	2021-01-28	JUS-V6021040	Canada/Qc-JUS-V6021040/2020	JUS-V6021040
Canada/QC-JUS-V6021079/2020	EPI_ISL_889854	2021-01-28	JUS-V6021079	Canada/Qc-JUS-V6021079/2020	JUS-V6021079
Canada/QC-JUS-V6021091/2020	EPI_ISL_889855	2021-01-28	JUS-V6021091	Canada/Qc-JUS-V6021091/2020	JUS-V6021091
Canada/QC-JUS-V6021249/2020	EPI_ISL_889853	2021-01-28	JUS-V6021249	Canada/Qc-JUS-V6021249/2020	JUS-V6021249
Canada/QC-JUS-V6021294/2020	EPI_ISL_889851	2021-01-28	JUS-V6021294	Canada/Qc-JUS-V6021294/2020	JUS-V6021294
Canada/QC-JUS-V6010855/2020	EPI_ISL_889933	2021-01-28	JUS-V6010855	Canada/Qc-JUS-V6010855/2020	JUS-V6010855
Canada/QC-JUS-V6010823/2020	EPI_ISL_889936	2021-01-28	JUS-V6010823	Canada/Qc-JUS-V6010823/2020	JUS-V6010823
Canada/QC-JUS-V6010810/2020	EPI_ISL_889863	2021-01-28	JUS-V6010810	Canada/Qc-JUS-V6010810/2020	JUS-V6010810
Canada/QC-JUS-V6010795/2020	EPI_ISL_889862	2021-01-28	JUS-V6010795	Canada/Qc-JUS-V6010795/2020	JUS-V6010795
Canada/QC-JUS-V6010785/2020	EPI_ISL_889864	2021-01-28	JUS-V6010785	Canada/Qc-JUS-V6010785/2020	JUS-V6010785
Canada/QC-JUS-V6010770/2020	EPI_ISL_889946	2021-01-28	JUS-V6010770	Canada/Qc-JUS-V6010770/2020	JUS-V6010770
Canada/QC-JUS-V6010764/2020	EPI_ISL_889919	2021-01-28	JUS-V6010764	Canada/Qc-JUS-V6010764/2020	JUS-V6010764
Canada/QC-JUS-V6010758/2020	EPI_ISL_889920	2021-01-28	JUS-V6010758	Canada/Qc-JUS-V6010758/2020	JUS-V6010758
Canada/QC-JUS-V6010734/2020	EPI_ISL_889943	2021-01-28	JUS-V6010734	Canada/Qc-JUS-V6010734/2020	JUS-V6010734
Canada/QC-JUS-V6010733/2020	EPI_ISL_889831	2021-01-28	JUS-V6010733	Canada/Qc-JUS-V6010733/2020	JUS-V6010733
Canada/QC-JUS-V6010710/2020	EPI_ISL_890002	2021-01-28	JUS-V6010710	Canada/Qc-JUS-V6010710/2020	JUS-V6010710
Canada/QC-JUS-V6010692/2020	EPI_ISL_890001	2021-01-28	JUS-V6010692	Canada/Qc-JUS-V6010692/2020	JUS-V6010692
Canada/QC-JUS-V6010653/2020	EPI_ISL_889942	2021-01-28	JUS-V6010653	Canada/Qc-JUS-V6010653/2020	JUS-V6010653
Canada/QC-JUS-V6010628/2020	EPI_ISL_889944	2021-01-28	JUS-V6010628	Canada/Qc-JUS-V6010628/2020	JUS-V6010628
Canada/QC-JUS-V6010607/2020	EPI_ISL_889945	2021-01-28	JUS-V6010607	Canada/Qc-JUS-V6010607/2020	JUS-V6010607
Canada/QC-JUS-V6010595/2020	EPI_ISL_889830	2021-01-28	JUS-V6010595	Canada/Qc-JUS-V6010595/2020	JUS-V6010595
Canada/QC-JUS-V5241012/2020	EPI_ISL_889804	2021-01-28	JUS-V5241012	Canada/Qc-JUS-V5241012/2020	JUS-V5241012
Canada/QC-JUS-V6011454/2020	EPI_ISL_889824	2021-01-28	JUS-V6011454	Canada/Qc-JUS-V6011454/2020	JUS-V6011454
Canada/QC-HGA-T31918432D/2020	EPI_ISL_890053	2021-01-28	HGA-T31918432D	Canada/Qc-HGA-T31918432D/2020	HGA-T31918432D
Canada/QC-HGA-T31922152D/2020	EPI_ISL_890054	2021-01-28	HGA-T31922152D	Canada/Qc-HGA-T31922152D/2020	HGA-T31922152D
Canada/QC-HGA-T31922642D/2020	EPI_ISL_890055	2021-01-28	HGA-T31922642D	Canada/Qc-HGA-T31922642D/2020	HGA-T31922642D
Canada/QC-HGA-T31923212D/2020	EPI_ISL_890056	2021-01-28	HGA-T31923212D	Canada/Qc-HGA-T31923212D/2020	HGA-T31923212D
Canada/QC-HGA-T32016922D/2020	EPI_ISL_890057	2021-01-28	HGA-T32016922D	Canada/Qc-HGA-T32016922D/2020	HGA-T32016922D
Canada/QC-HGA-T32018102D/2020	EPI_ISL_890058	2021-01-28	HGA-T32018102D	Canada/Qc-HGA-T32018102D/2020	HGA-T32018102D
Canada/QC-HGA-T32018762D/2020	EPI_ISL_890059	2021-01-28	HGA-T32018762D	Canada/Qc-HGA-T32018762D/2020	HGA-T32018762D
Canada/QC-HGA-T32018802D/2020	EPI_ISL_890060	2021-01-28	HGA-T32018802D	Canada/Qc-HGA-T32018802D/2020	HGA-T32018802D
Canada/QC-HGA-T32018982D/2020	EPI_ISL_890061	2021-01-28	HGA-T32018982D	Canada/Qc-HGA-T32018982D/2020	HGA-T32018982D
Canada/QC-HGA-T32019072D/2020	EPI_ISL_890062	2021-01-28	HGA-T32019072D	Canada/Qc-HGA-T32019072D/2020	HGA-T32019072D
Canada/QC-HGA-T32019322D/2020	EPI_ISL_890063	2021-01-28	HGA-T32019322D	Canada/Qc-HGA-T32019322D/2020	HGA-T32019322D
Canada/QC-HGA-T32019612D/2020	EPI_ISL_890064	2021-01-28	HGA-T32019612D	Canada/Qc-HGA-T32019612D/2020	HGA-T32019612D
Canada/QC-HGA-T32019692D/2020	EPI_ISL_890065	2021-01-28	HGA-T32019692D	Canada/Qc-HGA-T32019692D/2020	HGA-T32019692D
Canada/QC-HGA-T32019852D/2020	EPI_ISL_890066	2021-01-28	HGA-T32019852D	Canada/Qc-HGA-T32019852D/2020	HGA-T32019852D
Canada/QC-HGA-T32019932D/2020	EPI_ISL_890067	2021-01-28	HGA-T32019932D	Canada/Qc-HGA-T32019932D/2020	HGA-T32019932D
Canada/QC-HGA-T32020322D/2020	EPI_ISL_890068	2021-01-28	HGA-T32020322D	Canada/Qc-HGA-T32020322D/2020	HGA-T32020322D
Canada/QC-HGA-T31913322D/2020	EPI_ISL_890051	2021-01-28	HGA-T31913322D	Canada/Qc-HGA-T31913322D/2020	HGA-T31913322D
Canada/QC-HGA-T30620522D/2020	EPI_ISL_890034	2021-01-28	HGA-T30620522D	Canada/Qc-HGA-T30620522D/2020	HGA-T30620522D
Canada/QC-HGA-T30701692D/2020	EPI_ISL_890035	2021-01-28	HGA-T30701692D	Canada/Qc-HGA-T30701692D/2020	HGA-T30701692D
Canada/QC-HGA-T30903822D/2020	EPI_ISL_890036	2021-01-28	HGA-T30903822D	Canada/Qc-HGA-T30903822D/2020	HGA-T30903822D
Canada/QC-HGA-T30904492D/2020	EPI_ISL_890037	2021-01-28	HGA-T30904492D	Canada/Qc-HGA-T30904492D/2020	HGA-T30904492D
Canada/QC-HGA-T30905622D/2020	EPI_ISL_890038	2021-01-28	HGA-T30905622D	Canada/Qc-HGA-T30905622D/2020	HGA-T30905622D
Canada/QC-HGA-T30905772D/2020	EPI_ISL_890039	2021-01-28	HGA-T30905772D	Canada/Qc-HGA-T30905772D/2020	HGA-T30905772D
Canada/QC-HGA-T31114812D/2020	EPI_ISL_890040	2021-01-28	HGA-T31114812D	Canada/Qc-HGA-T31114812D/2020	HGA-T31114812D
Canada/QC-HGA-T31315032D/2020	EPI_ISL_890041	2021-01-28	HGA-T31315032D	Canada/Qc-HGA-T31315032D/2020	HGA-T31315032D
Canada/QC-HGA-T31317732D/2020	EPI_ISL_890042	2021-01-28	HGA-T31317732D	Canada/Qc-HGA-T31317732D/2020	HGA-T31317732D
Canada/QC-HGA-T31408552D/2020	EPI_ISL_890043	2021-01-28	HGA-T31408552D	Canada/Qc-HGA-T31408552D/2020	HGA-T31408552D
Canada/QC-HGA-T31420632D/2020	EPI_ISL_890044	2021-01-28	HGA-T31420632D	Canada/Qc-HGA-T31420632D/2020	HGA-T31420632D
Canada/QC-HGA-T31605182D/2020	EPI_ISL_890045	2021-01-28	HGA-T31605182D	Canada/Qc-HGA-T31605182D/2020	HGA-T31605182D
Canada/QC-HGA-T31605332D/2020	EPI_ISL_890046	2021-01-28	HGA-T31605332D	Canada/Qc-HGA-T31605332D/2020	HGA-T31605332D
Canada/QC-HGA-T31606362D/2020	EPI_ISL_890047	2021-01-28	HGA-T31606362D	Canada/Qc-HGA-T31606362D/2020	HGA-T31606362D
Canada/QC-HGA-T31701972D/2020	EPI_ISL_890048	2021-01-28	HGA-T31701972D	Canada/Qc-HGA-T31701972D/2020	HGA-T31701972D
Canada/QC-HGA-T31908562D/2020	EPI_ISL_890050	2021-01-28	HGA-T31908562D	Canada/Qc-HGA-T31908562D/2020	HGA-T31908562D
Canada/QC-HGA-T32020472D/2020	EPI_ISL_890069	2021-01-28	HGA-T32020472D	Canada/Qc-HGA-T32020472D/2020	HGA-T32020472D
Canada/QC-HGA-T31917852D/2020	EPI_ISL_890052	2021-01-28	HGA-T31917852D	Canada/Qc-HGA-T31917852D/2020	HGA-T31917852D
Canada/QC-HGA-T32020652D/2020	EPI_ISL_890070	2021-01-28	HGA-T32020652D	Canada/Qc-HGA-T32020652D/2020	HGA-T32020652D
Canada/QC-HGA-T32621782D/2020	EPI_ISL_890085	2021-01-28	HGA-T32621782D	Canada/Qc-HGA-T32621782D/2020	HGA-T32621782D
Canada/QC-HGA-T32716472D/2020	EPI_ISL_890086	2021-01-28	HGA-T32716472D	Canada/Qc-HGA-T32716472D/2020	HGA-T32716472D
Canada/QC-HGA-T33104232D/2020	EPI_ISL_890087	2021-01-28	HGA-T33104232D	Canada/Qc-HGA-T33104232D/2020	HGA-T33104232D
Canada/QC-HGA-T40116542D/2020	EPI_ISL_890088	2021-01-28	HGA-T40116542D	Canada/Qc-HGA-T40116542D/2020	HGA-T40116542D
Canada/QC-HGA-T32618032D/2020	EPI_ISL_890084	2021-01-28	HGA-T32618032D	Canada/Qc-HGA-T32618032D/2020	HGA-T32618032D
Canada/QC-HGA-T32617002D/2020	EPI_ISL_890083	2021-01-28	HGA-T32617002D	Canada/Qc-HGA-T32617002D/2020	HGA-T32617002D
Canada/QC-HGA-T32222612D/2020	EPI_ISL_890075	2021-01-28	HGA-T32222612D	Canada/Qc-HGA-T32222612D/2020	HGA-T32222612D
Canada/QC-HGA-T32108602D/2020	EPI_ISL_890074	2021-01-28	HGA-T32108602D	Canada/Qc-HGA-T32108602D/2020	HGA-T32108602D
Canada/QC-HGA-T32020892D/2020	EPI_ISL_890071	2021-01-28	HGA-T32020892D	Canada/Qc-HGA-T32020892D/2020	HGA-T32020892D
Canada/QC-HGA-T32305022D/2020	EPI_ISL_890076	2021-01-28	HGA-T32305022D	Canada/Qc-HGA-T32305022D/2020	HGA-T32305022D
Canada/QC-HGA-T32023082D/2020	EPI_ISL_890072	2021-01-28	HGA-T32023082D	Canada/Qc-HGA-T32023082D/2020	HGA-T32023082D
Canada/QC-HGA-T32305432D/2020	EPI_ISL_890077	2021-01-28	HGA-T32305432D	Canada/Qc-HGA-T32305432D/2020	HGA-T32305432D
Canada/QC-HGA-T32614142D/2020	EPI_ISL_890082	2021-01-28	HGA-T32614142D	Canada/Qc-HGA-T32614142D/2020	HGA-T32614142D
Canada/QC-HGA-T32305452D/2020	EPI_ISL_890078	2021-01-28	HGA-T32305452D	Canada/Qc-HGA-T32305452D/2020	HGA-T32305452D
Canada/QC-HGA-T32305502D/2020	EPI_ISL_890079	2021-01-28	HGA-T32305502D	Canada/Qc-HGA-T32305502D/2020	HGA-T32305502D
Canada/QC-HGA-T32305592D/2020	EPI_ISL_890080	2021-01-28	HGA-T32305592D	Canada/Qc-HGA-T32305592D/2020	HGA-T32305592D
Canada/QC-HGA-T32307902D/2020	EPI_ISL_890081	2021-01-28	HGA-T32307902D	Canada/Qc-HGA-T32307902D/2020	HGA-T32307902D
Canada/QC-HGA-T32023152D/2020	EPI_ISL_890073	2021-01-28	HGA-T32023152D	Canada/Qc-HGA-T32023152D/2020	HGA-T32023152D
Canada/QC-JUS-V5281605/2020	EPI_ISL_890820	2021-01-29	JUS-V5281605	Canada/Qc-JUS-V5281605/2020	JUS-V5281605
Canada/QC-JUS-V5281581/2020	EPI_ISL_890753	2021-01-29	JUS-V5281581	Canada/Qc-JUS-V5281581/2020	JUS-V5281581
Canada/QC-JUS-V5281572/2020	EPI_ISL_890775	2021-01-29	JUS-V5281572	Canada/Qc-JUS-V5281572/2020	JUS-V5281572
Canada/QC-JUS-V5281550/2020	EPI_ISL_890822	2021-01-29	JUS-V5281550	Canada/Qc-JUS-V5281550/2020	JUS-V5281550
Canada/QC-JUS-V5281549/2020	EPI_ISL_890752	2021-01-29	JUS-V5281549	Canada/Qc-JUS-V5281549/2020	JUS-V5281549
Canada/QC-JUS-V5281543/2020	EPI_ISL_890751	2021-01-29	JUS-V5281543	Canada/Qc-JUS-V5281543/2020	JUS-V5281543
Canada/QC-JUS-V5281517/2020	EPI_ISL_890762	2021-01-29	JUS-V5281517	Canada/Qc-JUS-V5281517/2020	JUS-V5281517
Canada/QC-JUS-V5281609/2020	EPI_ISL_890763	2021-01-29	JUS-V5281609	Canada/Qc-JUS-V5281609/2020	JUS-V5281609
Canada/QC-JUS-V5281494/2020	EPI_ISL_890772	2021-01-29	JUS-V5281494	Canada/Qc-JUS-V5281494/2020	JUS-V5281494
Canada/QC-JUS-V5281361/2020	EPI_ISL_890769	2021-01-29	JUS-V5281361	Canada/Qc-JUS-V5281361/2020	JUS-V5281361
Canada/QC-JUS-V5281268/2020	EPI_ISL_890770	2021-01-29	JUS-V5281268	Canada/Qc-JUS-V5281268/2020	JUS-V5281268
Canada/QC-JUS-V5281220/2020	EPI_ISL_890777	2021-01-29	JUS-V5281220	Canada/Qc-JUS-V5281220/2020	JUS-V5281220
Canada/QC-JUS-V5281174/2020	EPI_ISL_890771	2021-01-29	JUS-V5281174	Canada/Qc-JUS-V5281174/2020	JUS-V5281174
Canada/QC-JUS-V5281157/2020	EPI_ISL_890831	2021-01-29	JUS-V5281157	Canada/Qc-JUS-V5281157/2020	JUS-V5281157
Canada/QC-JUS-V5281523/2020	EPI_ISL_890774	2021-01-29	JUS-V5281523	Canada/Qc-JUS-V5281523/2020	JUS-V5281523
Canada/QC-JUS-V5281616/2020	EPI_ISL_890765	2021-01-29	JUS-V5281616	Canada/Qc-JUS-V5281616/2020	JUS-V5281616
Canada/QC-JUS-V5281756/2020	EPI_ISL_890551	2021-01-29	JUS-V5281756	Canada/Qc-JUS-V5281756/2020	JUS-V5281756
Canada/QC-JUS-V5281621/2020	EPI_ISL_890764	2021-01-29	JUS-V5281621	Canada/Qc-JUS-V5281621/2020	JUS-V5281621
Canada/QC-JUS-V5290616/2020	EPI_ISL_890785	2021-01-29	JUS-V5290616	Canada/Qc-JUS-V5290616/2020	JUS-V5290616
Canada/QC-JUS-V5290598/2020	EPI_ISL_890784	2021-01-29	JUS-V5290598	Canada/Qc-JUS-V5290598/2020	JUS-V5290598
Canada/QC-JUS-V5290536/2020	EPI_ISL_890827	2021-01-29	JUS-V5290536	Canada/Qc-JUS-V5290536/2020	JUS-V5290536
Canada/QC-JUS-V5290502/2020	EPI_ISL_890830	2021-01-29	JUS-V5290502	Canada/Qc-JUS-V5290502/2020	JUS-V5290502
Canada/QC-JUS-V5290449/2020	EPI_ISL_890558	2021-01-29	JUS-V5290449	Canada/Qc-JUS-V5290449/2020	JUS-V5290449
Canada/QC-JUS-V5290406/2020	EPI_ISL_890557	2021-01-29	JUS-V5290406	Canada/Qc-JUS-V5290406/2020	JUS-V5290406
Canada/QC-JUS-V5290505/2020	EPI_ISL_890826	2021-01-29	JUS-V5290505	Canada/Qc-JUS-V5290505/2020	JUS-V5290505
Canada/QC-JUS-V5290648/2020	EPI_ISL_890786	2021-01-29	JUS-V5290648	Canada/Qc-JUS-V5290648/2020	JUS-V5290648
Canada/QC-JUS-V5290372/2020	EPI_ISL_890559	2021-01-29	JUS-V5290372	Canada/Qc-JUS-V5290372/2020	JUS-V5290372
Canada/QC-JUS-V5290171/2020	EPI_ISL_890553	2021-01-29	JUS-V5290171	Canada/Qc-JUS-V5290171/2020	JUS-V5290171
Canada/QC-JUS-V5281759/2020	EPI_ISL_890552	2021-01-29	JUS-V5281759	Canada/Qc-JUS-V5281759/2020	JUS-V5281759
Canada/QC-JUS-V5281699/2020	EPI_ISL_890550	2021-01-29	JUS-V5281699	Canada/Qc-JUS-V5281699/2020	JUS-V5281699
Canada/QC-JUS-V5281646/2020	EPI_ISL_890750	2021-01-29	JUS-V5281646	Canada/Qc-JUS-V5281646/2020	JUS-V5281646
Canada/QC-JUS-V5281618/2020	EPI_ISL_890767	2021-01-29	JUS-V5281618	Canada/Qc-JUS-V5281618/2020	JUS-V5281618
Canada/QC-JUS-V5192196/2020	EPI_ISL_890426	2021-01-29	JUS-V5192196	Canada/Qc-JUS-V5192196/2020	JUS-V5192196
Canada/QC-JUS-V5281123/2020	EPI_ISL_890776	2021-01-29	JUS-V5281123	Canada/Qc-JUS-V5281123/2020	JUS-V5281123
Canada/QC-JUS-V5280471/2020	EPI_ISL_890717	2021-01-29	JUS-V5280471	Canada/Qc-JUS-V5280471/2020	JUS-V5280471
Canada/QC-JUS-V5280467/2020	EPI_ISL_890706	2021-01-29	JUS-V5280467	Canada/Qc-JUS-V5280467/2020	JUS-V5280467
Canada/QC-JUS-V5280450/2020	EPI_ISL_890561	2021-01-29	JUS-V5280450	Canada/Qc-JUS-V5280450/2020	JUS-V5280450
Canada/QC-JUS-V5280429/2020	EPI_ISL_890562	2021-01-29	JUS-V5280429	Canada/Qc-JUS-V5280429/2020	JUS-V5280429
Canada/QC-JUS-V5280406/2020	EPI_ISL_890766	2021-01-29	JUS-V5280406	Canada/Qc-JUS-V5280406/2020	JUS-V5280406
Canada/QC-JUS-V5280351/2020	EPI_ISL_890563	2021-01-29	JUS-V5280351	Canada/Qc-JUS-V5280351/2020	JUS-V5280351
Canada/QC-JUS-V5280337/2020	EPI_ISL_890773	2021-01-29	JUS-V5280337	Canada/Qc-JUS-V5280337/2020	JUS-V5280337
Canada/QC-JUS-V5280308/2020	EPI_ISL_890760	2021-01-29	JUS-V5280308	Canada/Qc-JUS-V5280308/2020	JUS-V5280308
Canada/QC-JUS-V5280183/2020	EPI_ISL_890818	2021-01-29	JUS-V5280183	Canada/Qc-JUS-V5280183/2020	JUS-V5280183
Canada/QC-JUS-V5280179/2020	EPI_ISL_890817	2021-01-29	JUS-V5280179	Canada/Qc-JUS-V5280179/2020	JUS-V5280179
Canada/QC-JUS-V5280171/2020	EPI_ISL_890720	2021-01-29	JUS-V5280171	Canada/Qc-JUS-V5280171/2020	JUS-V5280171
Canada/QC-JUS-V5280170/2020	EPI_ISL_890823	2021-01-29	JUS-V5280170	Canada/Qc-JUS-V5280170/2020	JUS-V5280170
Canada/QC-JUS-V5280151/2020	EPI_ISL_890819	2021-01-29	JUS-V5280151	Canada/Qc-JUS-V5280151/2020	JUS-V5280151
Canada/QC-JUS-V5290650/2020	EPI_ISL_890787	2021-01-29	JUS-V5290650	Canada/Qc-JUS-V5290650/2020	JUS-V5290650
Canada/QC-JUS-V5280093/2020	EPI_ISL_890816	2021-01-29	JUS-V5280093	Canada/Qc-JUS-V5280093/2020	JUS-V5280093
Canada/QC-JUS-V5280091/2020	EPI_ISL_890707	2021-01-29	JUS-V5280091	Canada/Qc-JUS-V5280091/2020	JUS-V5280091
Canada/QC-JUS-V5280072/2020	EPI_ISL_890821	2021-01-29	JUS-V5280072	Canada/Qc-JUS-V5280072/2020	JUS-V5280072
Canada/QC-JUS-V5171505/2020	EPI_ISL_890435	2021-01-29	JUS-V5171505	Canada/Qc-JUS-V5171505/2020	JUS-V5171505
Canada/QC-JUS-V5280529/2020	EPI_ISL_890711	2021-01-29	JUS-V5280529	Canada/Qc-JUS-V5280529/2020	JUS-V5280529
Canada/QC-JUS-V5281076/2020	EPI_ISL_890742	2021-01-29	JUS-V5281076	Canada/Qc-JUS-V5281076/2020	JUS-V5281076
Canada/QC-JUS-V5281067/2020	EPI_ISL_890373	2021-01-29	JUS-V5281067	Canada/Qc-JUS-V5281067/2020	JUS-V5281067
Canada/QC-JUS-V5281030/2020	EPI_ISL_890829	2021-01-29	JUS-V5281030	Canada/Qc-JUS-V5281030/2020	JUS-V5281030
Canada/QC-JUS-V5281011/2020	EPI_ISL_890761	2021-01-29	JUS-V5281011	Canada/Qc-JUS-V5281011/2020	JUS-V5281011
Canada/QC-JUS-V5281001/2020	EPI_ISL_890828	2021-01-29	JUS-V5281001	Canada/Qc-JUS-V5281001/2020	JUS-V5281001
Canada/QC-JUS-V5192128/2020	EPI_ISL_890431	2021-01-29	JUS-V5192128	Canada/Qc-JUS-V5192128/2020	JUS-V5192128
Canada/QC-JUS-V5280940/2020	EPI_ISL_890741	2021-01-29	JUS-V5280940	Canada/Qc-JUS-V5280940/2020	JUS-V5280940
Canada/QC-JUS-V5280913/2020	EPI_ISL_890782	2021-01-29	JUS-V5280913	Canada/Qc-JUS-V5280913/2020	JUS-V5280913
Canada/QC-JUS-V5280544/2020	EPI_ISL_890712	2021-01-29	JUS-V5280544	Canada/Qc-JUS-V5280544/2020	JUS-V5280544
Canada/QC-JUS-V5280785/2020	EPI_ISL_890718	2021-01-29	JUS-V5280785	Canada/Qc-JUS-V5280785/2020	JUS-V5280785
Canada/QC-JUS-V5280718/2020	EPI_ISL_890556	2021-01-29	JUS-V5280718	Canada/Qc-JUS-V5280718/2020	JUS-V5280718
Canada/QC-JUS-V5280708/2020	EPI_ISL_890555	2021-01-29	JUS-V5280708	Canada/Qc-JUS-V5280708/2020	JUS-V5280708
Canada/QC-JUS-V5280680/2020	EPI_ISL_890554	2021-01-29	JUS-V5280680	Canada/Qc-JUS-V5280680/2020	JUS-V5280680
Canada/QC-JUS-V5280660/2020	EPI_ISL_890719	2021-01-29	JUS-V5280660	Canada/Qc-JUS-V5280660/2020	JUS-V5280660
Canada/QC-JUS-V5280629/2020	EPI_ISL_890716	2021-01-29	JUS-V5280629	Canada/Qc-JUS-V5280629/2020	JUS-V5280629
Canada/QC-JUS-V5280628/2020	EPI_ISL_890715	2021-01-29	JUS-V5280628	Canada/Qc-JUS-V5280628/2020	JUS-V5280628
Canada/QC-JUS-V5280566/2020	EPI_ISL_890560	2021-01-29	JUS-V5280566	Canada/Qc-JUS-V5280566/2020	JUS-V5280566
Canada/QC-JUS-V5280554/2020	EPI_ISL_890714	2021-01-29	JUS-V5280554	Canada/Qc-JUS-V5280554/2020	JUS-V5280554
Canada/QC-JUS-V5280726/2020	EPI_ISL_890721	2021-01-29	JUS-V5280726	Canada/Qc-JUS-V5280726/2020	JUS-V5280726
Canada/QC-JUS-V5290661/2020	EPI_ISL_890797	2021-01-29	JUS-V5290661	Canada/Qc-JUS-V5290661/2020	JUS-V5290661
Canada/QC-JUS-V5300999/2020	EPI_ISL_890814	2021-01-29	JUS-V5300999	Canada/Qc-JUS-V5300999/2020	JUS-V5300999
Canada/QC-JUS-V5290723/2020	EPI_ISL_890878	2021-01-29	JUS-V5290723	Canada/Qc-JUS-V5290723/2020	JUS-V5290723
Canada/QC-JUS-V5300943/2020	EPI_ISL_890843	2021-01-29	JUS-V5300943	Canada/Qc-JUS-V5300943/2020	JUS-V5300943
Canada/QC-JUS-V5300936/2020	EPI_ISL_890842	2021-01-29	JUS-V5300936	Canada/Qc-JUS-V5300936/2020	JUS-V5300936
Canada/QC-JUS-V5300909/2020	EPI_ISL_890841	2021-01-29	JUS-V5300909	Canada/Qc-JUS-V5300909/2020	JUS-V5300909
Canada/QC-JUS-V5300904/2020	EPI_ISL_890839	2021-01-29	JUS-V5300904	Canada/Qc-JUS-V5300904/2020	JUS-V5300904
Canada/QC-JUS-V5300899/2020	EPI_ISL_890840	2021-01-29	JUS-V5300899	Canada/Qc-JUS-V5300899/2020	JUS-V5300899
Canada/QC-JUS-V5300886/2020	EPI_ISL_890838	2021-01-29	JUS-V5300886	Canada/Qc-JUS-V5300886/2020	JUS-V5300886
Canada/QC-JUS-V5300863/2020	EPI_ISL_890837	2021-01-29	JUS-V5300863	Canada/Qc-JUS-V5300863/2020	JUS-V5300863
Canada/QC-JUS-V5300784/2020	EPI_ISL_890805	2021-01-29	JUS-V5300784	Canada/Qc-JUS-V5300784/2020	JUS-V5300784
Canada/QC-JUS-V5300621/2020	EPI_ISL_890876	2021-01-29	JUS-V5300621	Canada/Qc-JUS-V5300621/2020	JUS-V5300621
Canada/QC-JUS-V5300610/2020	EPI_ISL_890875	2021-01-29	JUS-V5300610	Canada/Qc-JUS-V5300610/2020	JUS-V5300610
Canada/QC-JUS-V5300557/2020	EPI_ISL_890856	2021-01-29	JUS-V5300557	Canada/Qc-JUS-V5300557/2020	JUS-V5300557
Canada/QC-JUS-V5300512/2020	EPI_ISL_890887	2021-01-29	JUS-V5300512	Canada/Qc-JUS-V5300512/2020	JUS-V5300512
Canada/QC-JUS-V5300476/2020	EPI_ISL_890864	2021-01-29	JUS-V5300476	Canada/Qc-JUS-V5300476/2020	JUS-V5300476
Canada/QC-JUS-V5300966/2020	EPI_ISL_890844	2021-01-29	JUS-V5300966	Canada/Qc-JUS-V5300966/2020	JUS-V5300966
Canada/QC-JUS-V5272574/2020	EPI_ISL_890708	2021-01-29	JUS-V5272574	Canada/Qc-JUS-V5272574/2020	JUS-V5272574
Canada/QC-JUS-V5301017/2020	EPI_ISL_890806	2021-01-29	JUS-V5301017	Canada/Qc-JUS-V5301017/2020	JUS-V5301017
Canada/QC-JUS-V5311434/2020	EPI_ISL_890882	2021-01-29	JUS-V5311434	Canada/Qc-JUS-V5311434/2020	JUS-V5311434
Canada/QC-JUS-V5311423/2020	EPI_ISL_890883	2021-01-29	JUS-V5311423	Canada/Qc-JUS-V5311423/2020	JUS-V5311423
Canada/QC-JUS-V5311406/2020	EPI_ISL_890884	2021-01-29	JUS-V5311406	Canada/Qc-JUS-V5311406/2020	JUS-V5311406
Canada/QC-JUS-V5311185/2020	EPI_ISL_890885	2021-01-29	JUS-V5311185	Canada/Qc-JUS-V5311185/2020	JUS-V5311185
Canada/QC-JUS-V5302120/2020	EPI_ISL_890888	2021-01-29	JUS-V5302120	Canada/Qc-JUS-V5302120/2020	JUS-V5302120
Canada/QC-JUS-V5300411/2020	EPI_ISL_890855	2021-01-29	JUS-V5300411	Canada/Qc-JUS-V5300411/2020	JUS-V5300411
Canada/QC-JUS-V5301808/2020	EPI_ISL_890781	2021-01-29	JUS-V5301808	Canada/Qc-JUS-V5301808/2020	JUS-V5301808
Canada/QC-JUS-V5301580/2020	EPI_ISL_890810	2021-01-29	JUS-V5301580	Canada/Qc-JUS-V5301580/2020	JUS-V5301580
Canada/QC-JUS-V5301560/2020	EPI_ISL_890778	2021-01-29	JUS-V5301560	Canada/Qc-JUS-V5301560/2020	JUS-V5301560
Canada/QC-JUS-V5301543/2020	EPI_ISL_890809	2021-01-29	JUS-V5301543	Canada/Qc-JUS-V5301543/2020	JUS-V5301543
Canada/QC-JUS-V5301535/2020	EPI_ISL_890808	2021-01-29	JUS-V5301535	Canada/Qc-JUS-V5301535/2020	JUS-V5301535
Canada/QC-JUS-V5301494/2020	EPI_ISL_890807	2021-01-29	JUS-V5301494	Canada/Qc-JUS-V5301494/2020	JUS-V5301494
Canada/QC-JUS-V5301313/2020	EPI_ISL_890780	2021-01-29	JUS-V5301313	Canada/Qc-JUS-V5301313/2020	JUS-V5301313
Canada/QC-JUS-V5301275/2020	EPI_ISL_890779	2021-01-29	JUS-V5301275	Canada/Qc-JUS-V5301275/2020	JUS-V5301275
Canada/QC-JUS-V5301142/2020	EPI_ISL_890813	2021-01-29	JUS-V5301142	Canada/Qc-JUS-V5301142/2020	JUS-V5301142
Canada/QC-JUS-V5301124/2020	EPI_ISL_890812	2021-01-29	JUS-V5301124	Canada/Qc-JUS-V5301124/2020	JUS-V5301124
Canada/QC-JUS-V5301624/2020	EPI_ISL_890811	2021-01-29	JUS-V5301624	Canada/Qc-JUS-V5301624/2020	JUS-V5301624
Canada/QC-JUS-V5300380/2020	EPI_ISL_890886	2021-01-29	JUS-V5300380	Canada/Qc-JUS-V5300380/2020	JUS-V5300380
Canada/QC-JUS-V5291717/2020	EPI_ISL_890850	2021-01-29	JUS-V5291717	Canada/Qc-JUS-V5291717/2020	JUS-V5291717
Canada/QC-JUS-V5291679/2020	EPI_ISL_890879	2021-01-29	JUS-V5291679	Canada/Qc-JUS-V5291679/2020	JUS-V5291679
Canada/QC-JUS-V5291089/2020	EPI_ISL_890832	2021-01-29	JUS-V5291089	Canada/Qc-JUS-V5291089/2020	JUS-V5291089
Canada/QC-JUS-V5291065/2020	EPI_ISL_890854	2021-01-29	JUS-V5291065	Canada/Qc-JUS-V5291065/2020	JUS-V5291065
Canada/QC-JUS-V5291018/2020	EPI_ISL_890871	2021-01-29	JUS-V5291018	Canada/Qc-JUS-V5291018/2020	JUS-V5291018
Canada/QC-JUS-V5290950/2020	EPI_ISL_890866	2021-01-29	JUS-V5290950	Canada/Qc-JUS-V5290950/2020	JUS-V5290950
Canada/QC-JUS-V5290948/2020	EPI_ISL_890825	2021-01-29	JUS-V5290948	Canada/Qc-JUS-V5290948/2020	JUS-V5290948
Canada/QC-JUS-V5290937/2020	EPI_ISL_890865	2021-01-29	JUS-V5290937	Canada/Qc-JUS-V5290937/2020	JUS-V5290937
Canada/QC-JUS-V5290936/2020	EPI_ISL_890870	2021-01-29	JUS-V5290936	Canada/Qc-JUS-V5290936/2020	JUS-V5290936
Canada/QC-JUS-V5290932/2020	EPI_ISL_890868	2021-01-29	JUS-V5290932	Canada/Qc-JUS-V5290932/2020	JUS-V5290932
Canada/QC-JUS-V5291103/2020	EPI_ISL_890872	2021-01-29	JUS-V5291103	Canada/Qc-JUS-V5291103/2020	JUS-V5291103
Canada/QC-JUS-V5290920/2020	EPI_ISL_890867	2021-01-29	JUS-V5290920	Canada/Qc-JUS-V5290920/2020	JUS-V5290920
Canada/QC-JUS-V5290907/2020	EPI_ISL_890848	2021-01-29	JUS-V5290907	Canada/Qc-JUS-V5290907/2020	JUS-V5290907
Canada/QC-JUS-V5290896/2020	EPI_ISL_890824	2021-01-29	JUS-V5290896	Canada/Qc-JUS-V5290896/2020	JUS-V5290896
Canada/QC-JUS-V5290871/2020	EPI_ISL_890862	2021-01-29	JUS-V5290871	Canada/Qc-JUS-V5290871/2020	JUS-V5290871
Canada/QC-JUS-V5290845/2020	EPI_ISL_890861	2021-01-29	JUS-V5290845	Canada/Qc-JUS-V5290845/2020	JUS-V5290845
Canada/QC-JUS-V5290838/2020	EPI_ISL_890859	2021-01-29	JUS-V5290838	Canada/Qc-JUS-V5290838/2020	JUS-V5290838
Canada/QC-JUS-V5290802/2020	EPI_ISL_890858	2021-01-29	JUS-V5290802	Canada/Qc-JUS-V5290802/2020	JUS-V5290802
Canada/QC-JUS-V5290797/2020	EPI_ISL_890845	2021-01-29	JUS-V5290797	Canada/Qc-JUS-V5290797/2020	JUS-V5290797
Canada/QC-JUS-V5290775/2020	EPI_ISL_890799	2021-01-29	JUS-V5290775	Canada/Qc-JUS-V5290775/2020	JUS-V5290775
Canada/QC-JUS-V5290911/2020	EPI_ISL_890800	2021-01-29	JUS-V5290911	Canada/Qc-JUS-V5290911/2020	JUS-V5290911
Canada/QC-JUS-V5290700/2020	EPI_ISL_890783	2021-01-29	JUS-V5290700	Canada/Qc-JUS-V5290700/2020	JUS-V5290700
Canada/QC-JUS-V5291117/2020	EPI_ISL_890833	2021-01-29	JUS-V5291117	Canada/Qc-JUS-V5291117/2020	JUS-V5291117
Canada/QC-JUS-V5291126/2020	EPI_ISL_890847	2021-01-29	JUS-V5291126	Canada/Qc-JUS-V5291126/2020	JUS-V5291126
Canada/QC-JUS-V5291627/2020	EPI_ISL_890877	2021-01-29	JUS-V5291627	Canada/Qc-JUS-V5291627/2020	JUS-V5291627
Canada/QC-JUS-V5291548/2020	EPI_ISL_890803	2021-01-29	JUS-V5291548	Canada/Qc-JUS-V5291548/2020	JUS-V5291548
Canada/QC-JUS-V5291481/2020	EPI_ISL_890802	2021-01-29	JUS-V5291481	Canada/Qc-JUS-V5291481/2020	JUS-V5291481
Canada/QC-JUS-V5291434/2020	EPI_ISL_890851	2021-01-29	JUS-V5291434	Canada/Qc-JUS-V5291434/2020	JUS-V5291434
Canada/QC-JUS-V5291433/2020	EPI_ISL_890801	2021-01-29	JUS-V5291433	Canada/Qc-JUS-V5291433/2020	JUS-V5291433
Canada/QC-JUS-V5291431/2020	EPI_ISL_890880	2021-01-29	JUS-V5291431	Canada/Qc-JUS-V5291431/2020	JUS-V5291431
Canada/QC-JUS-V5291394/2020	EPI_ISL_890874	2021-01-29	JUS-V5291394	Canada/Qc-JUS-V5291394/2020	JUS-V5291394
Canada/QC-JUS-V5291386/2020	EPI_ISL_890873	2021-01-29	JUS-V5291386	Canada/Qc-JUS-V5291386/2020	JUS-V5291386
Canada/QC-JUS-V5291122/2020	EPI_ISL_890860	2021-01-29	JUS-V5291122	Canada/Qc-JUS-V5291122/2020	JUS-V5291122
Canada/QC-JUS-V5291360/2020	EPI_ISL_890857	2021-01-29	JUS-V5291360	Canada/Qc-JUS-V5291360/2020	JUS-V5291360
Canada/QC-JUS-V5291349/2020	EPI_ISL_890846	2021-01-29	JUS-V5291349	Canada/Qc-JUS-V5291349/2020	JUS-V5291349
Canada/QC-JUS-V5291311/2020	EPI_ISL_890849	2021-01-29	JUS-V5291311	Canada/Qc-JUS-V5291311/2020	JUS-V5291311
Canada/QC-JUS-V5291268/2020	EPI_ISL_890869	2021-01-29	JUS-V5291268	Canada/Qc-JUS-V5291268/2020	JUS-V5291268
Canada/QC-JUS-V5291235/2020	EPI_ISL_890852	2021-01-29	JUS-V5291235	Canada/Qc-JUS-V5291235/2020	JUS-V5291235
Canada/QC-JUS-V5291226/2020	EPI_ISL_890836	2021-01-29	JUS-V5291226	Canada/Qc-JUS-V5291226/2020	JUS-V5291226
Canada/QC-JUS-V5291225/2020	EPI_ISL_890834	2021-01-29	JUS-V5291225	Canada/Qc-JUS-V5291225/2020	JUS-V5291225
Canada/QC-JUS-V5291151/2020	EPI_ISL_890835	2021-01-29	JUS-V5291151	Canada/Qc-JUS-V5291151/2020	JUS-V5291151
Canada/QC-JUS-V5272548/2020	EPI_ISL_890709	2021-01-29	JUS-V5272548	Canada/Qc-JUS-V5272548/2020	JUS-V5272548
Canada/QC-JUS-V5280971/2020	EPI_ISL_890768	2021-01-29	JUS-V5280971	Canada/Qc-JUS-V5280971/2020	JUS-V5280971
Canada/QC-JUS-V5191721/2020	EPI_ISL_890436	2021-01-29	JUS-V5191721	Canada/Qc-JUS-V5191721/2020	JUS-V5191721
Canada/QC-JUS-V5241702/2020	EPI_ISL_890688	2021-01-29	JUS-V5241702	Canada/Qc-JUS-V5241702/2020	JUS-V5241702
Canada/QC-JUS-V5241765/2020	EPI_ISL_890686	2021-01-29	JUS-V5241765	Canada/Qc-JUS-V5241765/2020	JUS-V5241765
Canada/QC-JUS-V5241813/2020	EPI_ISL_890611	2021-01-29	JUS-V5241813	Canada/Qc-JUS-V5241813/2020	JUS-V5241813
Canada/QC-JUS-V5241818/2020	EPI_ISL_890589	2021-01-29	JUS-V5241818	Canada/Qc-JUS-V5241818/2020	JUS-V5241818
Canada/QC-JUS-V5241827/2020	EPI_ISL_890590	2021-01-29	JUS-V5241827	Canada/Qc-JUS-V5241827/2020	JUS-V5241827
Canada/QC-JUS-V5241836/2020	EPI_ISL_890689	2021-01-29	JUS-V5241836	Canada/Qc-JUS-V5241836/2020	JUS-V5241836
Canada/QC-JUS-V5241875/2020	EPI_ISL_890592	2021-01-29	JUS-V5241875	Canada/Qc-JUS-V5241875/2020	JUS-V5241875
Canada/QC-JUS-V5241690/2020	EPI_ISL_890710	2021-01-29	JUS-V5241690	Canada/Qc-JUS-V5241690/2020	JUS-V5241690
Canada/QC-JUS-V5241878/2020	EPI_ISL_890653	2021-01-29	JUS-V5241878	Canada/Qc-JUS-V5241878/2020	JUS-V5241878
Canada/QC-JUS-V5241907/2020	EPI_ISL_890652	2021-01-29	JUS-V5241907	Canada/Qc-JUS-V5241907/2020	JUS-V5241907
Canada/QC-JUS-V5241908/2020	EPI_ISL_890593	2021-01-29	JUS-V5241908	Canada/Qc-JUS-V5241908/2020	JUS-V5241908
Canada/QC-JUS-V5192080/2020	EPI_ISL_890433	2021-01-29	JUS-V5192080	Canada/Qc-JUS-V5192080/2020	JUS-V5192080
Canada/QC-JUS-V5241979/2020	EPI_ISL_890587	2021-01-29	JUS-V5241979	Canada/Qc-JUS-V5241979/2020	JUS-V5241979
Canada/QC-JUS-V5242084/2020	EPI_ISL_890757	2021-01-29	JUS-V5242084	Canada/Qc-JUS-V5242084/2020	JUS-V5242084
Canada/QC-JUS-V5242114/2020	EPI_ISL_890758	2021-01-29	JUS-V5242114	Canada/Qc-JUS-V5242114/2020	JUS-V5242114
Canada/QC-JUS-V5241888/2020	EPI_ISL_890586	2021-01-29	JUS-V5241888	Canada/Qc-JUS-V5241888/2020	JUS-V5241888
Canada/QC-JUS-V5242174/2020	EPI_ISL_890489	2021-01-29	JUS-V5242174	Canada/Qc-JUS-V5242174/2020	JUS-V5242174
Canada/QC-JUS-V5241575/2020	EPI_ISL_890612	2021-01-29	JUS-V5241575	Canada/Qc-JUS-V5241575/2020	JUS-V5241575
Canada/QC-JUS-V5240540/2020	EPI_ISL_890615	2021-01-29	JUS-V5240540	Canada/Qc-JUS-V5240540/2020	JUS-V5240540
Canada/QC-JUS-V5240585/2020	EPI_ISL_890630	2021-01-29	JUS-V5240585	Canada/Qc-JUS-V5240585/2020	JUS-V5240585
Canada/QC-JUS-V5240590/2020	EPI_ISL_890629	2021-01-29	JUS-V5240590	Canada/Qc-JUS-V5240590/2020	JUS-V5240590
Canada/QC-JUS-V5240593/2020	EPI_ISL_890616	2021-01-29	JUS-V5240593	Canada/Qc-JUS-V5240593/2020	JUS-V5240593
Canada/QC-JUS-V5240619/2020	EPI_ISL_890620	2021-01-29	JUS-V5240619	Canada/Qc-JUS-V5240619/2020	JUS-V5240619
Canada/QC-JUS-V5240622/2020	EPI_ISL_890619	2021-01-29	JUS-V5240622	Canada/Qc-JUS-V5240622/2020	JUS-V5240622
Canada/QC-JUS-V5240638/2020	EPI_ISL_890635	2021-01-29	JUS-V5240638	Canada/Qc-JUS-V5240638/2020	JUS-V5240638
Canada/QC-JUS-V5240641/2020	EPI_ISL_890634	2021-01-29	JUS-V5240641	Canada/Qc-JUS-V5240641/2020	JUS-V5240641
Canada/QC-JUS-V5241615/2020	EPI_ISL_890687	2021-01-29	JUS-V5241615	Canada/Qc-JUS-V5241615/2020	JUS-V5241615
Canada/QC-JUS-V5240676/2020	EPI_ISL_890622	2021-01-29	JUS-V5240676	Canada/Qc-JUS-V5240676/2020	JUS-V5240676
Canada/QC-JUS-V5192105/2020	EPI_ISL_890432	2021-01-29	JUS-V5192105	Canada/Qc-JUS-V5192105/2020	JUS-V5192105
Canada/QC-JUS-V5241051/2020	EPI_ISL_890691	2021-01-29	JUS-V5241051	Canada/Qc-JUS-V5241051/2020	JUS-V5241051
Canada/QC-JUS-V5241055/2020	EPI_ISL_890613	2021-01-29	JUS-V5241055	Canada/Qc-JUS-V5241055/2020	JUS-V5241055
Canada/QC-JUS-V5241116/2020	EPI_ISL_890690	2021-01-29	JUS-V5241116	Canada/Qc-JUS-V5241116/2020	JUS-V5241116
Canada/QC-JUS-V5241208/2020	EPI_ISL_890692	2021-01-29	JUS-V5241208	Canada/Qc-JUS-V5241208/2020	JUS-V5241208
Canada/QC-JUS-V5241279/2020	EPI_ISL_890650	2021-01-29	JUS-V5241279	Canada/Qc-JUS-V5241279/2020	JUS-V5241279
Canada/QC-JUS-V5241388/2020	EPI_ISL_890610	2021-01-29	JUS-V5241388	Canada/Qc-JUS-V5241388/2020	JUS-V5241388
Canada/QC-JUS-V5240719/2020	EPI_ISL_890614	2021-01-29	JUS-V5240719	Canada/Qc-JUS-V5240719/2020	JUS-V5240719
Canada/QC-JUS-V5240384/2020	EPI_ISL_890631	2021-01-29	JUS-V5240384	Canada/Qc-JUS-V5240384/2020	JUS-V5240384
Canada/QC-JUS-V5242199/2020	EPI_ISL_890641	2021-01-29	JUS-V5242199	Canada/Qc-JUS-V5242199/2020	JUS-V5242199
Canada/QC-JUS-V5242204/2020	EPI_ISL_890642	2021-01-29	JUS-V5242204	Canada/Qc-JUS-V5242204/2020	JUS-V5242204
Canada/QC-JUS-V5250791/2020	EPI_ISL_890479	2021-01-29	JUS-V5250791	Canada/Qc-JUS-V5250791/2020	JUS-V5250791
Canada/QC-JUS-V5250839/2020	EPI_ISL_890462	2021-01-29	JUS-V5250839	Canada/Qc-JUS-V5250839/2020	JUS-V5250839
Canada/QC-JUS-V5190228/2020	EPI_ISL_890376	2021-01-29	JUS-V5190228	Canada/Qc-JUS-V5190228/2020	JUS-V5190228
Canada/QC-JUS-V5250844/2020	EPI_ISL_890475	2021-01-29	JUS-V5250844	Canada/Qc-JUS-V5250844/2020	JUS-V5250844
Canada/QC-JUS-V5250996/2020	EPI_ISL_890477	2021-01-29	JUS-V5250996	Canada/Qc-JUS-V5250996/2020	JUS-V5250996
Canada/QC-JUS-V5251006/2020	EPI_ISL_890460	2021-01-29	JUS-V5251006	Canada/Qc-JUS-V5251006/2020	JUS-V5251006
Canada/QC-JUS-V5251142/2020	EPI_ISL_890478	2021-01-29	JUS-V5251142	Canada/Qc-JUS-V5251142/2020	JUS-V5251142
Canada/QC-JUS-V5251158/2020	EPI_ISL_890484	2021-01-29	JUS-V5251158	Canada/Qc-JUS-V5251158/2020	JUS-V5251158
Canada/QC-JUS-V5250693/2020	EPI_ISL_890440	2021-01-29	JUS-V5250693	Canada/Qc-JUS-V5250693/2020	JUS-V5250693
Canada/QC-JUS-V5251200/2020	EPI_ISL_890472	2021-01-29	JUS-V5251200	Canada/Qc-JUS-V5251200/2020	JUS-V5251200
Canada/QC-JUS-V5251436/2020	EPI_ISL_890473	2021-01-29	JUS-V5251436	Canada/Qc-JUS-V5251436/2020	JUS-V5251436
Canada/QC-JUS-V5251533/2020	EPI_ISL_890576	2021-01-29	JUS-V5251533	Canada/Qc-JUS-V5251533/2020	JUS-V5251533
Canada/QC-JUS-V5251556/2020	EPI_ISL_890464	2021-01-29	JUS-V5251556	Canada/Qc-JUS-V5251556/2020	JUS-V5251556
Canada/QC-JUS-V5251566/2020	EPI_ISL_890565	2021-01-29	JUS-V5251566	Canada/Qc-JUS-V5251566/2020	JUS-V5251566
Canada/QC-JUS-V5251573/2020	EPI_ISL_890471	2021-01-29	JUS-V5251573	Canada/Qc-JUS-V5251573/2020	JUS-V5251573
Canada/QC-JUS-V5251641/2020	EPI_ISL_890564	2021-01-29	JUS-V5251641	Canada/Qc-JUS-V5251641/2020	JUS-V5251641
Canada/QC-JUS-V5251353/2020	EPI_ISL_890474	2021-01-29	JUS-V5251353	Canada/Qc-JUS-V5251353/2020	JUS-V5251353
Canada/QC-JUS-V5242202/2020	EPI_ISL_890490	2021-01-29	JUS-V5242202	Canada/Qc-JUS-V5242202/2020	JUS-V5242202
Canada/QC-JUS-V5250560/2020	EPI_ISL_890466	2021-01-29	JUS-V5250560	Canada/Qc-JUS-V5250560/2020	JUS-V5250560
Canada/QC-JUS-V5250516/2020	EPI_ISL_890476	2021-01-29	JUS-V5250516	Canada/Qc-JUS-V5250516/2020	JUS-V5250516
Canada/QC-JUS-V5242218/2020	EPI_ISL_890643	2021-01-29	JUS-V5242218	Canada/Qc-JUS-V5242218/2020	JUS-V5242218
Canada/QC-JUS-V5242219/2020	EPI_ISL_890596	2021-01-29	JUS-V5242219	Canada/Qc-JUS-V5242219/2020	JUS-V5242219
Canada/QC-JUS-V5242228/2020	EPI_ISL_890644	2021-01-29	JUS-V5242228	Canada/Qc-JUS-V5242228/2020	JUS-V5242228
Canada/QC-JUS-V5242244/2020	EPI_ISL_890645	2021-01-29	JUS-V5242244	Canada/Qc-JUS-V5242244/2020	JUS-V5242244
Canada/QC-JUS-V5242254/2020	EPI_ISL_890646	2021-01-29	JUS-V5242254	Canada/Qc-JUS-V5242254/2020	JUS-V5242254
Canada/QC-JUS-V5242255/2020	EPI_ISL_890598	2021-01-29	JUS-V5242255	Canada/Qc-JUS-V5242255/2020	JUS-V5242255
Canada/QC-JUS-V5242259/2020	EPI_ISL_890597	2021-01-29	JUS-V5242259	Canada/Qc-JUS-V5242259/2020	JUS-V5242259
Canada/QC-JUS-V5242317/2020	EPI_ISL_890647	2021-01-29	JUS-V5242317	Canada/Qc-JUS-V5242317/2020	JUS-V5242317
Canada/QC-JUS-V5250534/2020	EPI_ISL_890748	2021-01-29	JUS-V5250534	Canada/Qc-JUS-V5250534/2020	JUS-V5250534
Canada/QC-JUS-V5242374/2020	EPI_ISL_890572	2021-01-29	JUS-V5242374	Canada/Qc-JUS-V5242374/2020	JUS-V5242374
Canada/QC-JUS-V5242396/2020	EPI_ISL_890617	2021-01-29	JUS-V5242396	Canada/Qc-JUS-V5242396/2020	JUS-V5242396
Canada/QC-JUS-V5250255/2020	EPI_ISL_890573	2021-01-29	JUS-V5250255	Canada/Qc-JUS-V5250255/2020	JUS-V5250255
Canada/QC-JUS-V5250292/2020	EPI_ISL_890468	2021-01-29	JUS-V5250292	Canada/Qc-JUS-V5250292/2020	JUS-V5250292
Canada/QC-JUS-V5250296/2020	EPI_ISL_890469	2021-01-29	JUS-V5250296	Canada/Qc-JUS-V5250296/2020	JUS-V5250296
Canada/QC-JUS-V5250344/2020	EPI_ISL_890467	2021-01-29	JUS-V5250344	Canada/Qc-JUS-V5250344/2020	JUS-V5250344
Canada/QC-JUS-V5250386/2020	EPI_ISL_890470	2021-01-29	JUS-V5250386	Canada/Qc-JUS-V5250386/2020	JUS-V5250386
Canada/QC-JUS-V5250462/2020	EPI_ISL_890465	2021-01-29	JUS-V5250462	Canada/Qc-JUS-V5250462/2020	JUS-V5250462
Canada/QC-JUS-V5242383/2020	EPI_ISL_890618	2021-01-29	JUS-V5242383	Canada/Qc-JUS-V5242383/2020	JUS-V5242383
Canada/QC-JUS-V5251652/2020	EPI_ISL_890487	2021-01-29	JUS-V5251652	Canada/Qc-JUS-V5251652/2020	JUS-V5251652
Canada/QC-JUS-V5240377/2020	EPI_ISL_890632	2021-01-29	JUS-V5240377	Canada/Qc-JUS-V5240377/2020	JUS-V5240377
Canada/QC-JUS-V5240354/2020	EPI_ISL_890633	2021-01-29	JUS-V5240354	Canada/Qc-JUS-V5240354/2020	JUS-V5240354
Canada/QC-JUS-V5220146/2020	EPI_ISL_890387	2021-01-29	JUS-V5220146	Canada/Qc-JUS-V5220146/2020	JUS-V5220146
Canada/QC-JUS-V5220163/2020	EPI_ISL_890375	2021-01-29	JUS-V5220163	Canada/Qc-JUS-V5220163/2020	JUS-V5220163
Canada/QC-JUS-V5220225/2020	EPI_ISL_890384	2021-01-29	JUS-V5220225	Canada/Qc-JUS-V5220225/2020	JUS-V5220225
Canada/QC-JUS-V5220320/2020	EPI_ISL_890406	2021-01-29	JUS-V5220320	Canada/Qc-JUS-V5220320/2020	JUS-V5220320
Canada/QC-JUS-V5220321/2020	EPI_ISL_890385	2021-01-29	JUS-V5220321	Canada/Qc-JUS-V5220321/2020	JUS-V5220321
Canada/QC-JUS-V5220324/2020	EPI_ISL_890377	2021-01-29	JUS-V5220324	Canada/Qc-JUS-V5220324/2020	JUS-V5220324
Canada/QC-JUS-V5211194/2020	EPI_ISL_890386	2021-01-29	JUS-V5211194	Canada/Qc-JUS-V5211194/2020	JUS-V5211194
Canada/QC-JUS-V5220331/2020	EPI_ISL_890378	2021-01-29	JUS-V5220331	Canada/Qc-JUS-V5220331/2020	JUS-V5220331
Canada/QC-JUS-V5220376/2020	EPI_ISL_890374	2021-01-29	JUS-V5220376	Canada/Qc-JUS-V5220376/2020	JUS-V5220376
Canada/QC-JUS-V5220405/2020	EPI_ISL_890382	2021-01-29	JUS-V5220405	Canada/Qc-JUS-V5220405/2020	JUS-V5220405
Canada/QC-JUS-V5220414/2020	EPI_ISL_890393	2021-01-29	JUS-V5220414	Canada/Qc-JUS-V5220414/2020	JUS-V5220414
Canada/QC-JUS-V5220448/2020	EPI_ISL_890410	2021-01-29	JUS-V5220448	Canada/Qc-JUS-V5220448/2020	JUS-V5220448
Canada/QC-JUS-V5220462/2020	EPI_ISL_890380	2021-01-29	JUS-V5220462	Canada/Qc-JUS-V5220462/2020	JUS-V5220462
Canada/QC-JUS-V5220486/2020	EPI_ISL_890381	2021-01-29	JUS-V5220486	Canada/Qc-JUS-V5220486/2020	JUS-V5220486
Canada/QC-JUS-V5220493/2020	EPI_ISL_890389	2021-01-29	JUS-V5220493	Canada/Qc-JUS-V5220493/2020	JUS-V5220493
Canada/QC-JUS-V5220498/2020	EPI_ISL_890395	2021-01-29	JUS-V5220498	Canada/Qc-JUS-V5220498/2020	JUS-V5220498
Canada/QC-JUS-V5220339/2020	EPI_ISL_890379	2021-01-29	JUS-V5220339	Canada/Qc-JUS-V5220339/2020	JUS-V5220339
Canada/QC-JUS-V5220540/2020	EPI_ISL_890396	2021-01-29	JUS-V5220540	Canada/Qc-JUS-V5220540/2020	JUS-V5220540
Canada/QC-JUS-V5211010/2020	EPI_ISL_890390	2021-01-29	JUS-V5211010	Canada/Qc-JUS-V5211010/2020	JUS-V5211010
Canada/QC-JUS-V5210896/2020	EPI_ISL_890447	2021-01-29	JUS-V5210896	Canada/Qc-JUS-V5210896/2020	JUS-V5210896
Canada/QC-JUS-V5200505/2020	EPI_ISL_890430	2021-01-29	JUS-V5200505	Canada/Qc-JUS-V5200505/2020	JUS-V5200505
Canada/QC-JUS-V5200815/2020	EPI_ISL_890428	2021-01-29	JUS-V5200815	Canada/Qc-JUS-V5200815/2020	JUS-V5200815
Canada/QC-JUS-V5200822/2020	EPI_ISL_890427	2021-01-29	JUS-V5200822	Canada/Qc-JUS-V5200822/2020	JUS-V5200822
Canada/QC-JUS-V5200869/2020	EPI_ISL_890418	2021-01-29	JUS-V5200869	Canada/Qc-JUS-V5200869/2020	JUS-V5200869
Canada/QC-JUS-V5201104/2020	EPI_ISL_890417	2021-01-29	JUS-V5201104	Canada/Qc-JUS-V5201104/2020	JUS-V5201104
Canada/QC-JUS-V5201888/2020	EPI_ISL_890424	2021-01-29	JUS-V5201888	Canada/Qc-JUS-V5201888/2020	JUS-V5201888
Canada/QC-JUS-V5202026/2020	EPI_ISL_890425	2021-01-29	JUS-V5202026	Canada/Qc-JUS-V5202026/2020	JUS-V5202026
Canada/QC-JUS-V5210035/2020	EPI_ISL_890443	2021-01-29	JUS-V5210035	Canada/Qc-JUS-V5210035/2020	JUS-V5210035
Canada/QC-JUS-V5210971/2020	EPI_ISL_890398	2021-01-29	JUS-V5210971	Canada/Qc-JUS-V5210971/2020	JUS-V5210971
Canada/QC-JUS-V5210111/2020	EPI_ISL_890442	2021-01-29	JUS-V5210111	Canada/Qc-JUS-V5210111/2020	JUS-V5210111
Canada/QC-JUS-V5210190/2020	EPI_ISL_890429	2021-01-29	JUS-V5210190	Canada/Qc-JUS-V5210190/2020	JUS-V5210190
Canada/QC-JUS-V5210350/2020	EPI_ISL_890446	2021-01-29	JUS-V5210350	Canada/Qc-JUS-V5210350/2020	JUS-V5210350
Canada/QC-JUS-V5210377/2020	EPI_ISL_890444	2021-01-29	JUS-V5210377	Canada/Qc-JUS-V5210377/2020	JUS-V5210377
Canada/QC-JUS-V5210401/2020	EPI_ISL_890445	2021-01-29	JUS-V5210401	Canada/Qc-JUS-V5210401/2020	JUS-V5210401
Canada/QC-JUS-V5210482/2020	EPI_ISL_890441	2021-01-29	JUS-V5210482	Canada/Qc-JUS-V5210482/2020	JUS-V5210482
Canada/QC-JUS-V5210578/2020	EPI_ISL_890371	2021-01-29	JUS-V5210578	Canada/Qc-JUS-V5210578/2020	JUS-V5210578
Canada/QC-JUS-V5210762/2020	EPI_ISL_890404	2021-01-29	JUS-V5210762	Canada/Qc-JUS-V5210762/2020	JUS-V5210762
Canada/QC-JUS-V5210890/2020	EPI_ISL_890437	2021-01-29	JUS-V5210890	Canada/Qc-JUS-V5210890/2020	JUS-V5210890
Canada/QC-JUS-V5210176/2020	EPI_ISL_890423	2021-01-29	JUS-V5210176	Canada/Qc-JUS-V5210176/2020	JUS-V5210176
Canada/QC-JUS-V5240355/2020	EPI_ISL_890486	2021-01-29	JUS-V5240355	Canada/Qc-JUS-V5240355/2020	JUS-V5240355
Canada/QC-JUS-V5220550/2020	EPI_ISL_890403	2021-01-29	JUS-V5220550	Canada/Qc-JUS-V5220550/2020	JUS-V5220550
Canada/QC-JUS-V5220648/2020	EPI_ISL_890402	2021-01-29	JUS-V5220648	Canada/Qc-JUS-V5220648/2020	JUS-V5220648
Canada/QC-JUS-V5230806/2020	EPI_ISL_890416	2021-01-29	JUS-V5230806	Canada/Qc-JUS-V5230806/2020	JUS-V5230806
Canada/QC-JUS-V5230821/2020	EPI_ISL_890407	2021-01-29	JUS-V5230821	Canada/Qc-JUS-V5230821/2020	JUS-V5230821
Canada/QC-JUS-V5230905/2020	EPI_ISL_890399	2021-01-29	JUS-V5230905	Canada/Qc-JUS-V5230905/2020	JUS-V5230905
Canada/QC-JUS-V5230998/2020	EPI_ISL_890408	2021-01-29	JUS-V5230998	Canada/Qc-JUS-V5230998/2020	JUS-V5230998
Canada/QC-JUS-V5231350/2020	EPI_ISL_890421	2021-01-29	JUS-V5231350	Canada/Qc-JUS-V5231350/2020	JUS-V5231350
Canada/QC-JUS-V5231353/2020	EPI_ISL_890411	2021-01-29	JUS-V5231353	Canada/Qc-JUS-V5231353/2020	JUS-V5231353
Canada/QC-JUS-V5231390/2020	EPI_ISL_890415	2021-01-29	JUS-V5231390	Canada/Qc-JUS-V5231390/2020	JUS-V5231390
Canada/QC-JUS-V5231423/2020	EPI_ISL_890414	2021-01-29	JUS-V5231423	Canada/Qc-JUS-V5231423/2020	JUS-V5231423
Canada/QC-JUS-V5230756/2020	EPI_ISL_890400	2021-01-29	JUS-V5230756	Canada/Qc-JUS-V5230756/2020	JUS-V5230756
Canada/QC-JUS-V5231436/2020	EPI_ISL_890412	2021-01-29	JUS-V5231436	Canada/Qc-JUS-V5231436/2020	JUS-V5231436
Canada/QC-JUS-V5231448/2020	EPI_ISL_890481	2021-01-29	JUS-V5231448	Canada/Qc-JUS-V5231448/2020	JUS-V5231448
Canada/QC-JUS-V5231724/2020	EPI_ISL_890482	2021-01-29	JUS-V5231724	Canada/Qc-JUS-V5231724/2020	JUS-V5231724
Canada/QC-JUS-V5231729/2020	EPI_ISL_890480	2021-01-29	JUS-V5231729	Canada/Qc-JUS-V5231729/2020	JUS-V5231729
Canada/QC-JUS-V5231739/2020	EPI_ISL_890456	2021-01-29	JUS-V5231739	Canada/Qc-JUS-V5231739/2020	JUS-V5231739
Canada/QC-JUS-V5231749/2020	EPI_ISL_890595	2021-01-29	JUS-V5231749	Canada/Qc-JUS-V5231749/2020	JUS-V5231749
Canada/QC-JUS-V5231774/2020	EPI_ISL_890567	2021-01-29	JUS-V5231774	Canada/Qc-JUS-V5231774/2020	JUS-V5231774
Canada/QC-JUS-V5240338/2020	EPI_ISL_890621	2021-01-29	JUS-V5240338	Canada/Qc-JUS-V5240338/2020	JUS-V5240338
Canada/QC-JUS-V5231442/2020	EPI_ISL_890413	2021-01-29	JUS-V5231442	Canada/Qc-JUS-V5231442/2020	JUS-V5231442
Canada/QC-JUS-V5220606/2020	EPI_ISL_890388	2021-01-29	JUS-V5220606	Canada/Qc-JUS-V5220606/2020	JUS-V5220606
Canada/QC-JUS-V5230641/2020	EPI_ISL_890623	2021-01-29	JUS-V5230641	Canada/Qc-JUS-V5230641/2020	JUS-V5230641
Canada/QC-JUS-V5221484/2020	EPI_ISL_890455	2021-01-29	JUS-V5221484	Canada/Qc-JUS-V5221484/2020	JUS-V5221484
Canada/QC-JUS-V5220871/2020	EPI_ISL_890394	2021-01-29	JUS-V5220871	Canada/Qc-JUS-V5220871/2020	JUS-V5220871
Canada/QC-JUS-V5220883/2020	EPI_ISL_890383	2021-01-29	JUS-V5220883	Canada/Qc-JUS-V5220883/2020	JUS-V5220883
Canada/QC-JUS-V5220930/2020	EPI_ISL_890409	2021-01-29	JUS-V5220930	Canada/Qc-JUS-V5220930/2020	JUS-V5220930
Canada/QC-JUS-V5221002/2020	EPI_ISL_890401	2021-01-29	JUS-V5221002	Canada/Qc-JUS-V5221002/2020	JUS-V5221002
Canada/QC-JUS-V5221057/2020	EPI_ISL_890392	2021-01-29	JUS-V5221057	Canada/Qc-JUS-V5221057/2020	JUS-V5221057
Canada/QC-JUS-V5221059/2020	EPI_ISL_890419	2021-01-29	JUS-V5221059	Canada/Qc-JUS-V5221059/2020	JUS-V5221059
Canada/QC-JUS-V5221077/2020	EPI_ISL_890397	2021-01-29	JUS-V5221077	Canada/Qc-JUS-V5221077/2020	JUS-V5221077
Canada/QC-JUS-V5230431/2020	EPI_ISL_890488	2021-01-29	JUS-V5230431	Canada/Qc-JUS-V5230431/2020	JUS-V5230431
Canada/QC-JUS-V5221114/2020	EPI_ISL_890422	2021-01-29	JUS-V5221114	Canada/Qc-JUS-V5221114/2020	JUS-V5221114
Canada/QC-JUS-V5221215/2020	EPI_ISL_890451	2021-01-29	JUS-V5221215	Canada/Qc-JUS-V5221215/2020	JUS-V5221215
Canada/QC-JUS-V5221265/2020	EPI_ISL_890448	2021-01-29	JUS-V5221265	Canada/Qc-JUS-V5221265/2020	JUS-V5221265
Canada/QC-JUS-V5221282/2020	EPI_ISL_890453	2021-01-29	JUS-V5221282	Canada/Qc-JUS-V5221282/2020	JUS-V5221282
Canada/QC-JUS-V5221352/2020	EPI_ISL_890452	2021-01-29	JUS-V5221352	Canada/Qc-JUS-V5221352/2020	JUS-V5221352
Canada/QC-JUS-V5221356/2020	EPI_ISL_890438	2021-01-29	JUS-V5221356	Canada/Qc-JUS-V5221356/2020	JUS-V5221356
Canada/QC-JUS-V5221360/2020	EPI_ISL_890449	2021-01-29	JUS-V5221360	Canada/Qc-JUS-V5221360/2020	JUS-V5221360
Canada/QC-JUS-V5221395/2020	EPI_ISL_890454	2021-01-29	JUS-V5221395	Canada/Qc-JUS-V5221395/2020	JUS-V5221395
Canada/QC-JUS-V5221404/2020	EPI_ISL_890439	2021-01-29	JUS-V5221404	Canada/Qc-JUS-V5221404/2020	JUS-V5221404
Canada/QC-JUS-V5221198/2020	EPI_ISL_890450	2021-01-29	JUS-V5221198	Canada/Qc-JUS-V5221198/2020	JUS-V5221198
Canada/QC-JUS-V5251677/2020	EPI_ISL_890485	2021-01-29	JUS-V5251677	Canada/Qc-JUS-V5251677/2020	JUS-V5251677
Canada/QC-JUS-V5262953/2020	EPI_ISL_890723	2021-01-29	JUS-V5262953	Canada/Qc-JUS-V5262953/2020	JUS-V5262953
Canada/QC-JUS-V5261989/2020	EPI_ISL_890695	2021-01-29	JUS-V5261989	Canada/Qc-JUS-V5261989/2020	JUS-V5261989
Canada/QC-JUS-V5262879/2020	EPI_ISL_890703	2021-01-29	JUS-V5262879	Canada/Qc-JUS-V5262879/2020	JUS-V5262879
Canada/QC-JUS-V5262892/2020	EPI_ISL_890702	2021-01-29	JUS-V5262892	Canada/Qc-JUS-V5262892/2020	JUS-V5262892
Canada/QC-JUS-V5191918/2020	EPI_ISL_890434	2021-01-29	JUS-V5191918	Canada/Qc-JUS-V5191918/2020	JUS-V5191918
Canada/QC-JUS-V5271479/2020	EPI_ISL_890739	2021-01-29	JUS-V5271479	Canada/Qc-JUS-V5271479/2020	JUS-V5271479
Canada/QC-JUS-V5271431/2020	EPI_ISL_890725	2021-01-29	JUS-V5271431	Canada/Qc-JUS-V5271431/2020	JUS-V5271431
Canada/QC-JUS-V5271428/2020	EPI_ISL_890789	2021-01-29	JUS-V5271428	Canada/Qc-JUS-V5271428/2020	JUS-V5271428
Canada/QC-JUS-V5271356/2020	EPI_ISL_890729	2021-01-29	JUS-V5271356	Canada/Qc-JUS-V5271356/2020	JUS-V5271356
Canada/QC-JUS-V5271348/2020	EPI_ISL_890795	2021-01-29	JUS-V5271348	Canada/Qc-JUS-V5271348/2020	JUS-V5271348
Canada/QC-JUS-V5262331/2020	EPI_ISL_890658	2021-01-29	JUS-V5262331	Canada/Qc-JUS-V5262331/2020	JUS-V5262331
Canada/QC-JUS-V5262329/2020	EPI_ISL_890657	2021-01-29	JUS-V5262329	Canada/Qc-JUS-V5262329/2020	JUS-V5262329
Canada/QC-JUS-V5262969/2020	EPI_ISL_890662	2021-01-29	JUS-V5262969	Canada/Qc-JUS-V5262969/2020	JUS-V5262969
Canada/QC-JUS-V5262011/2020	EPI_ISL_890649	2021-01-29	JUS-V5262011	Canada/Qc-JUS-V5262011/2020	JUS-V5262011
Canada/QC-JUS-V5262029/2020	EPI_ISL_890670	2021-01-29	JUS-V5262029	Canada/Qc-JUS-V5262029/2020	JUS-V5262029
Canada/QC-JUS-V5271813/2020	EPI_ISL_890654	2021-01-29	JUS-V5271813	Canada/Qc-JUS-V5271813/2020	JUS-V5271813
Canada/QC-JUS-V5262079/2020	EPI_ISL_890664	2021-01-29	JUS-V5262079	Canada/Qc-JUS-V5262079/2020	JUS-V5262079
Canada/QC-JUS-V5262091/2020	EPI_ISL_890681	2021-01-29	JUS-V5262091	Canada/Qc-JUS-V5262091/2020	JUS-V5262091
Canada/QC-JUS-V5271342/2020	EPI_ISL_890728	2021-01-29	JUS-V5271342	Canada/Qc-JUS-V5271342/2020	JUS-V5271342
Canada/QC-JUS-V5262102/2020	EPI_ISL_890682	2021-01-29	JUS-V5262102	Canada/Qc-JUS-V5262102/2020	JUS-V5262102
Canada/QC-JUS-V5262107/2020	EPI_ISL_890683	2021-01-29	JUS-V5262107	Canada/Qc-JUS-V5262107/2020	JUS-V5262107
Canada/QC-JUS-V5262138/2020	EPI_ISL_890680	2021-01-29	JUS-V5262138	Canada/Qc-JUS-V5262138/2020	JUS-V5262138
Canada/QC-JUS-V5262175/2020	EPI_ISL_890685	2021-01-29	JUS-V5262175	Canada/Qc-JUS-V5262175/2020	JUS-V5262175
Canada/QC-JUS-V5262289/2020	EPI_ISL_890656	2021-01-29	JUS-V5262289	Canada/Qc-JUS-V5262289/2020	JUS-V5262289
Canada/QC-JUS-V5262104/2020	EPI_ISL_890704	2021-01-29	JUS-V5262104	Canada/Qc-JUS-V5262104/2020	JUS-V5262104
Canada/QC-JUS-V5261973/2020	EPI_ISL_890696	2021-01-29	JUS-V5261973	Canada/Qc-JUS-V5261973/2020	JUS-V5261973
Canada/QC-JUS-V5271323/2020	EPI_ISL_890796	2021-01-29	JUS-V5271323	Canada/Qc-JUS-V5271323/2020	JUS-V5271323
Canada/QC-JUS-V5251694/2020	EPI_ISL_890459	2021-01-29	JUS-V5251694	Canada/Qc-JUS-V5251694/2020	JUS-V5251694
Canada/QC-JUS-V5270617/2020	EPI_ISL_890661	2021-01-29	JUS-V5270617	Canada/Qc-JUS-V5270617/2020	JUS-V5270617
Canada/QC-JUS-V5270577/2020	EPI_ISL_890699	2021-01-29	JUS-V5270577	Canada/Qc-JUS-V5270577/2020	JUS-V5270577
Canada/QC-JUS-V5270561/2020	EPI_ISL_890659	2021-01-29	JUS-V5270561	Canada/Qc-JUS-V5270561/2020	JUS-V5270561
Canada/QC-JUS-V5270429/2020	EPI_ISL_890755	2021-01-29	JUS-V5270429	Canada/Qc-JUS-V5270429/2020	JUS-V5270429
Canada/QC-JUS-V5270399/2020	EPI_ISL_890743	2021-01-29	JUS-V5270399	Canada/Qc-JUS-V5270399/2020	JUS-V5270399
Canada/QC-JUS-V5270328/2020	EPI_ISL_890679	2021-01-29	JUS-V5270328	Canada/Qc-JUS-V5270328/2020	JUS-V5270328
Canada/QC-JUS-V5270304/2020	EPI_ISL_890678	2021-01-29	JUS-V5270304	Canada/Qc-JUS-V5270304/2020	JUS-V5270304
Canada/QC-JUS-V5270244/2020	EPI_ISL_890677	2021-01-29	JUS-V5270244	Canada/Qc-JUS-V5270244/2020	JUS-V5270244
Canada/QC-JUS-V5263006/2020	EPI_ISL_890660	2021-01-29	JUS-V5263006	Canada/Qc-JUS-V5263006/2020	JUS-V5263006
Canada/QC-JUS-V5270637/2020	EPI_ISL_890676	2021-01-29	JUS-V5270637	Canada/Qc-JUS-V5270637/2020	JUS-V5270637
Canada/QC-JUS-V5270700/2020	EPI_ISL_890675	2021-01-29	JUS-V5270700	Canada/Qc-JUS-V5270700/2020	JUS-V5270700
Canada/QC-JUS-V5270707/2020	EPI_ISL_890674	2021-01-29	JUS-V5270707	Canada/Qc-JUS-V5270707/2020	JUS-V5270707
Canada/QC-JUS-V5270713/2020	EPI_ISL_890673	2021-01-29	JUS-V5270713	Canada/Qc-JUS-V5270713/2020	JUS-V5270713
Canada/QC-JUS-V5271145/2020	EPI_ISL_890790	2021-01-29	JUS-V5271145	Canada/Qc-JUS-V5271145/2020	JUS-V5271145
Canada/QC-JUS-V5271131/2020	EPI_ISL_890668	2021-01-29	JUS-V5271131	Canada/Qc-JUS-V5271131/2020	JUS-V5271131
Canada/QC-JUS-V5271109/2020	EPI_ISL_890788	2021-01-29	JUS-V5271109	Canada/Qc-JUS-V5271109/2020	JUS-V5271109
Canada/QC-JUS-V5271080/2020	EPI_ISL_890701	2021-01-29	JUS-V5271080	Canada/Qc-JUS-V5271080/2020	JUS-V5271080
Canada/QC-JUS-V5271270/2020	EPI_ISL_890665	2021-01-29	JUS-V5271270	Canada/Qc-JUS-V5271270/2020	JUS-V5271270
Canada/QC-JUS-V5271062/2020	EPI_ISL_890672	2021-01-29	JUS-V5271062	Canada/Qc-JUS-V5271062/2020	JUS-V5271062
Canada/QC-JUS-V5271052/2020	EPI_ISL_890666	2021-01-29	JUS-V5271052	Canada/Qc-JUS-V5271052/2020	JUS-V5271052
Canada/QC-JUS-V5270880/2020	EPI_ISL_890727	2021-01-29	JUS-V5270880	Canada/Qc-JUS-V5270880/2020	JUS-V5270880
Canada/QC-JUS-V5270813/2020	EPI_ISL_890726	2021-01-29	JUS-V5270813	Canada/Qc-JUS-V5270813/2020	JUS-V5270813
Canada/QC-JUS-V5270774/2020	EPI_ISL_890655	2021-01-29	JUS-V5270774	Canada/Qc-JUS-V5270774/2020	JUS-V5270774
Canada/QC-JUS-V5271061/2020	EPI_ISL_890667	2021-01-29	JUS-V5271061	Canada/Qc-JUS-V5271061/2020	JUS-V5271061
Canada/QC-JUS-V5261967/2020	EPI_ISL_890671	2021-01-29	JUS-V5261967	Canada/Qc-JUS-V5261967/2020	JUS-V5261967
Canada/QC-JUS-V5261900/2020	EPI_ISL_890697	2021-01-29	JUS-V5261900	Canada/Qc-JUS-V5261900/2020	JUS-V5261900
Canada/QC-JUS-V5272096/2020	EPI_ISL_890736	2021-01-29	JUS-V5272096	Canada/Qc-JUS-V5272096/2020	JUS-V5272096
Canada/QC-JUS-V5272031/2020	EPI_ISL_890759	2021-01-29	JUS-V5272031	Canada/Qc-JUS-V5272031/2020	JUS-V5272031
Canada/QC-JUS-V5252074/2020	EPI_ISL_890569	2021-01-29	JUS-V5252074	Canada/Qc-JUS-V5252074/2020	JUS-V5252074
Canada/QC-JUS-V5272029/2020	EPI_ISL_890730	2021-01-29	JUS-V5272029	Canada/Qc-JUS-V5272029/2020	JUS-V5272029
Canada/QC-JUS-V5272023/2020	EPI_ISL_890791	2021-01-29	JUS-V5272023	Canada/Qc-JUS-V5272023/2020	JUS-V5272023
Canada/QC-JUS-V5252197/2020	EPI_ISL_890571	2021-01-29	JUS-V5252197	Canada/Qc-JUS-V5252197/2020	JUS-V5252197
Canada/QC-JUS-V5252213/2020	EPI_ISL_890461	2021-01-29	JUS-V5252213	Canada/Qc-JUS-V5252213/2020	JUS-V5252213
Canada/QC-JUS-V5271990/2020	EPI_ISL_890792	2021-01-29	JUS-V5271990	Canada/Qc-JUS-V5271990/2020	JUS-V5271990
Canada/QC-JUS-V5271956/2020	EPI_ISL_890746	2021-01-29	JUS-V5271956	Canada/Qc-JUS-V5271956/2020	JUS-V5271956
Canada/QC-JUS-V5271923/2020	EPI_ISL_890740	2021-01-29	JUS-V5271923	Canada/Qc-JUS-V5271923/2020	JUS-V5271923
Canada/QC-JUS-V5271877/2020	EPI_ISL_890724	2021-01-29	JUS-V5271877	Canada/Qc-JUS-V5271877/2020	JUS-V5271877
Canada/QC-JUS-V5252225/2020	EPI_ISL_890566	2021-01-29	JUS-V5252225	Canada/Qc-JUS-V5252225/2020	JUS-V5252225
Canada/QC-JUS-V5252344/2020	EPI_ISL_890463	2021-01-29	JUS-V5252344	Canada/Qc-JUS-V5252344/2020	JUS-V5252344
Canada/QC-JUS-V5261953/2020	EPI_ISL_890648	2021-01-29	JUS-V5261953	Canada/Qc-JUS-V5261953/2020	JUS-V5261953
Canada/QC-JUS-V5272136/2020	EPI_ISL_890737	2021-01-29	JUS-V5272136	Canada/Qc-JUS-V5272136/2020	JUS-V5272136
Canada/QC-JUS-V5272140/2020	EPI_ISL_890731	2021-01-29	JUS-V5272140	Canada/Qc-JUS-V5272140/2020	JUS-V5272140
Canada/QC-JUS-V5272150/2020	EPI_ISL_890738	2021-01-29	JUS-V5272150	Canada/Qc-JUS-V5272150/2020	JUS-V5272150
Canada/QC-JUS-V5251744/2020	EPI_ISL_890624	2021-01-29	JUS-V5251744	Canada/Qc-JUS-V5251744/2020	JUS-V5251744
Canada/QC-JUS-V5251842/2020	EPI_ISL_890637	2021-01-29	JUS-V5251842	Canada/Qc-JUS-V5251842/2020	JUS-V5251842
Canada/QC-JUS-V5272334/2020	EPI_ISL_890744	2021-01-29	JUS-V5272334	Canada/Qc-JUS-V5272334/2020	JUS-V5272334
Canada/QC-JUS-V5251852/2020	EPI_ISL_890483	2021-01-29	JUS-V5251852	Canada/Qc-JUS-V5251852/2020	JUS-V5251852
Canada/QC-JUS-V5252378/2020	EPI_ISL_890749	2021-01-29	JUS-V5252378	Canada/Qc-JUS-V5252378/2020	JUS-V5252378
Canada/QC-JUS-V5251937/2020	EPI_ISL_890458	2021-01-29	JUS-V5251937	Canada/Qc-JUS-V5251937/2020	JUS-V5251937
Canada/QC-JUS-V5272166/2020	EPI_ISL_890734	2021-01-29	JUS-V5272166	Canada/Qc-JUS-V5272166/2020	JUS-V5272166
Canada/QC-JUS-V5251969/2020	EPI_ISL_890588	2021-01-29	JUS-V5251969	Canada/Qc-JUS-V5251969/2020	JUS-V5251969
Canada/QC-JUS-V5251973/2020	EPI_ISL_890585	2021-01-29	JUS-V5251973	Canada/Qc-JUS-V5251973/2020	JUS-V5251973
Canada/QC-JUS-V5272161/2020	EPI_ISL_890372	2021-01-29	JUS-V5272161	Canada/Qc-JUS-V5272161/2020	JUS-V5272161
Canada/QC-JUS-V5252058/2020	EPI_ISL_890457	2021-01-29	JUS-V5252058	Canada/Qc-JUS-V5252058/2020	JUS-V5252058
Canada/QC-JUS-V5252061/2020	EPI_ISL_890570	2021-01-29	JUS-V5252061	Canada/Qc-JUS-V5252061/2020	JUS-V5252061
Canada/QC-JUS-V5272229/2020	EPI_ISL_890745	2021-01-29	JUS-V5272229	Canada/Qc-JUS-V5272229/2020	JUS-V5272229
Canada/QC-JUS-V5252367/2020	EPI_ISL_890638	2021-01-29	JUS-V5252367	Canada/Qc-JUS-V5252367/2020	JUS-V5252367
Canada/QC-JUS-V5252388/2020	EPI_ISL_890640	2021-01-29	JUS-V5252388	Canada/Qc-JUS-V5252388/2020	JUS-V5252388
Canada/QC-JUS-V5261011/2020	EPI_ISL_890605	2021-01-29	JUS-V5261011	Canada/Qc-JUS-V5261011/2020	JUS-V5261011
Canada/QC-JUS-V5261020/2020	EPI_ISL_890606	2021-01-29	JUS-V5261020	Canada/Qc-JUS-V5261020/2020	JUS-V5261020
Canada/QC-JUS-V5261039/2020	EPI_ISL_890602	2021-01-29	JUS-V5261039	Canada/Qc-JUS-V5261039/2020	JUS-V5261039
Canada/QC-JUS-V5261144/2020	EPI_ISL_890625	2021-01-29	JUS-V5261144	Canada/Qc-JUS-V5261144/2020	JUS-V5261144
Canada/QC-JUS-V5261288/2020	EPI_ISL_890608	2021-01-29	JUS-V5261288	Canada/Qc-JUS-V5261288/2020	JUS-V5261288
Canada/QC-JUS-V5261305/2020	EPI_ISL_890609	2021-01-29	JUS-V5261305	Canada/Qc-JUS-V5261305/2020	JUS-V5261305
Canada/QC-JUS-V5252383/2020	EPI_ISL_890639	2021-01-29	JUS-V5252383	Canada/Qc-JUS-V5252383/2020	JUS-V5252383
Canada/QC-JUS-V5261396/2020	EPI_ISL_890607	2021-01-29	JUS-V5261396	Canada/Qc-JUS-V5261396/2020	JUS-V5261396
Canada/QC-JUS-V5261550/2020	EPI_ISL_890684	2021-01-29	JUS-V5261550	Canada/Qc-JUS-V5261550/2020	JUS-V5261550
Canada/QC-JUS-V5261660/2020	EPI_ISL_890694	2021-01-29	JUS-V5261660	Canada/Qc-JUS-V5261660/2020	JUS-V5261660
Canada/QC-JUS-V5261731/2020	EPI_ISL_890628	2021-01-29	JUS-V5261731	Canada/Qc-JUS-V5261731/2020	JUS-V5261731
Canada/QC-JUS-V5261796/2020	EPI_ISL_890626	2021-01-29	JUS-V5261796	Canada/Qc-JUS-V5261796/2020	JUS-V5261796
Canada/QC-JUS-V5261819/2020	EPI_ISL_890627	2021-01-29	JUS-V5261819	Canada/Qc-JUS-V5261819/2020	JUS-V5261819
Canada/QC-JUS-V5261877/2020	EPI_ISL_890693	2021-01-29	JUS-V5261877	Canada/Qc-JUS-V5261877/2020	JUS-V5261877
Canada/QC-JUS-V5261439/2020	EPI_ISL_890705	2021-01-29	JUS-V5261439	Canada/Qc-JUS-V5261439/2020	JUS-V5261439
Canada/QC-JUS-V5271816/2020	EPI_ISL_890794	2021-01-29	JUS-V5271816	Canada/Qc-JUS-V5271816/2020	JUS-V5271816
Canada/QC-JUS-V5260992/2020	EPI_ISL_890604	2021-01-29	JUS-V5260992	Canada/Qc-JUS-V5260992/2020	JUS-V5260992
Canada/QC-JUS-V5260738/2020	EPI_ISL_890601	2021-01-29	JUS-V5260738	Canada/Qc-JUS-V5260738/2020	JUS-V5260738
Canada/QC-JUS-V5260120/2020	EPI_ISL_890584	2021-01-29	JUS-V5260120	Canada/Qc-JUS-V5260120/2020	JUS-V5260120
Canada/QC-JUS-V5260202/2020	EPI_ISL_890579	2021-01-29	JUS-V5260202	Canada/Qc-JUS-V5260202/2020	JUS-V5260202
Canada/QC-JUS-V5260206/2020	EPI_ISL_890580	2021-01-29	JUS-V5260206	Canada/Qc-JUS-V5260206/2020	JUS-V5260206
Canada/QC-JUS-V5260348/2020	EPI_ISL_890578	2021-01-29	JUS-V5260348	Canada/Qc-JUS-V5260348/2020	JUS-V5260348
Canada/QC-JUS-V5260792/2020	EPI_ISL_890603	2021-01-29	JUS-V5260792	Canada/Qc-JUS-V5260792/2020	JUS-V5260792
Canada/QC-JUS-V5260522/2020	EPI_ISL_890599	2021-01-29	JUS-V5260522	Canada/Qc-JUS-V5260522/2020	JUS-V5260522
Canada/QC-JUS-V5260582/2020	EPI_ISL_890577	2021-01-29	JUS-V5260582	Canada/Qc-JUS-V5260582/2020	JUS-V5260582
Canada/QC-JUS-V5260058/2020	EPI_ISL_890568	2021-01-29	JUS-V5260058	Canada/Qc-JUS-V5260058/2020	JUS-V5260058
Canada/QC-JUS-V5260612/2020	EPI_ISL_890574	2021-01-29	JUS-V5260612	Canada/Qc-JUS-V5260612/2020	JUS-V5260612
Canada/QC-JUS-V5260671/2020	EPI_ISL_890600	2021-01-29	JUS-V5260671	Canada/Qc-JUS-V5260671/2020	JUS-V5260671
Canada/QC-JUS-V5260673/2020	EPI_ISL_890582	2021-01-29	JUS-V5260673	Canada/Qc-JUS-V5260673/2020	JUS-V5260673
Canada/QC-JUS-V5271838/2020	EPI_ISL_890793	2021-01-29	JUS-V5271838	Canada/Qc-JUS-V5271838/2020	JUS-V5271838
Canada/QC-JUS-V5260603/2020	EPI_ISL_890575	2021-01-29	JUS-V5260603	Canada/Qc-JUS-V5260603/2020	JUS-V5260603
Canada/QC-JUS-V5260114/2020	EPI_ISL_890581	2021-01-29	JUS-V5260114	Canada/Qc-JUS-V5260114/2020	JUS-V5260114
Canada/QC-HVE-P6151009/2020	EPI_ISL_954316	2021-02-08	HVE-P6151009	Canada/Qc-HVE-P6151009/2020	HVE-P6151009
Canada/QC-HVE-P6151268/2020	EPI_ISL_954319	2021-02-08	HVE-P6151268	Canada/Qc-HVE-P6151268/2020	HVE-P6151268
Canada/QC-HVE-P6151022/2020	EPI_ISL_954313	2021-02-08	HVE-P6151022	Canada/Qc-HVE-P6151022/2020	HVE-P6151022
Canada/QC-HVE-P6151061/2020	EPI_ISL_954318	2021-02-08	HVE-P6151061	Canada/Qc-HVE-P6151061/2020	HVE-P6151061
Canada/QC-HVE-P6151036/2020	EPI_ISL_954317	2021-02-08	HVE-P6151036	Canada/Qc-HVE-P6151036/2020	HVE-P6151036
Canada/QC-HVE-P6090844/2020	EPI_ISL_954494	2021-02-08	HVE-P6090844	Canada/Qc-HVE-P6090844/2020	HVE-P6090844
Canada/QC-HMR-96153165/2020	EPI_ISL_954307	2021-02-08	HMR-96153165	Canada/Qc-HMR-96153165/2020	HMR-96153165
Canada/QC-HMR-96061274/2020	EPI_ISL_954597	2021-02-08	HMR-96061274	Canada/Qc-HMR-96061274/2020	HMR-96061274
Canada/QC-HVE-P6040598/2020	EPI_ISL_954642	2021-02-08	HVE-P6040598	Canada/Qc-HVE-P6040598/2020	HVE-P6040598
Canada/QC-HVE-P6130680/2020	EPI_ISL_954363	2021-02-08	HVE-P6130680	Canada/Qc-HVE-P6130680/2020	HVE-P6130680
Canada/QC-HVE-P6040453/2020	EPI_ISL_954641	2021-02-08	HVE-P6040453	Canada/Qc-HVE-P6040453/2020	HVE-P6040453
Canada/QC-HVE-P6130895/2020	EPI_ISL_954364	2021-02-08	HVE-P6130895	Canada/Qc-HVE-P6130895/2020	HVE-P6130895
Canada/QC-HVE-P6140468/2020	EPI_ISL_954344	2021-02-08	HVE-P6140468	Canada/Qc-HVE-P6140468/2020	HVE-P6140468
Canada/QC-HVE-P6141160/2020	EPI_ISL_954325	2021-02-08	HVE-P6141160	Canada/Qc-HVE-P6141160/2020	HVE-P6141160
Canada/QC-HVE-P6141293/2020	EPI_ISL_954345	2021-02-08	HVE-P6141293	Canada/Qc-HVE-P6141293/2020	HVE-P6141293
Canada/QC-HVE-P6141337/2020	EPI_ISL_954326	2021-02-08	HVE-P6141337	Canada/Qc-HVE-P6141337/2020	HVE-P6141337
Canada/QC-HVE-P6141444/2020	EPI_ISL_954346	2021-02-08	HVE-P6141444	Canada/Qc-HVE-P6141444/2020	HVE-P6141444
Canada/QC-HMR-96153524/2020	EPI_ISL_954310	2021-02-08	HMR-96153524	Canada/Qc-HMR-96153524/2020	HMR-96153524
Canada/QC-HMR-96153367/2020	EPI_ISL_954306	2021-02-08	HMR-96153367	Canada/Qc-HMR-96153367/2020	HMR-96153367
Canada/QC-HMR-96153358/2020	EPI_ISL_954311	2021-02-08	HMR-96153358	Canada/Qc-HMR-96153358/2020	HMR-96153358
Canada/QC-HMR-96153357/2020	EPI_ISL_954308	2021-02-08	HMR-96153357	Canada/Qc-HMR-96153357/2020	HMR-96153357
Canada/QC-HMR-96153346/2020	EPI_ISL_954312	2021-02-08	HMR-96153346	Canada/Qc-HMR-96153346/2020	HMR-96153346
Canada/QC-HMR-96153309/2020	EPI_ISL_954309	2021-02-08	HMR-96153309	Canada/Qc-HMR-96153309/2020	HMR-96153309
Canada/QC-HVE-P6130462/2020	EPI_ISL_954362	2021-02-08	HVE-P6130462	Canada/Qc-HVE-P6130462/2020	HVE-P6130462
Canada/QC-HVE-P6130189/2020	EPI_ISL_954361	2021-02-08	HVE-P6130189	Canada/Qc-HVE-P6130189/2020	HVE-P6130189
Canada/QC-HVE-P6050138/2020	EPI_ISL_954595	2021-02-08	HVE-P6050138	Canada/Qc-HVE-P6050138/2020	HVE-P6050138
Canada/QC-HVE-P6050744/2020	EPI_ISL_954617	2021-02-08	HVE-P6050744	Canada/Qc-HVE-P6050744/2020	HVE-P6050744
Canada/QC-HVE-P6091127/2020	EPI_ISL_954495	2021-02-08	HVE-P6091127	Canada/Qc-HVE-P6091127/2020	HVE-P6091127
Canada/QC-HVE-P6110129/2020	EPI_ISL_954421	2021-02-08	HVE-P6110129	Canada/Qc-HVE-P6110129/2020	HVE-P6110129
Canada/QC-HVE-P6110304/2020	EPI_ISL_954422	2021-02-08	HVE-P6110304	Canada/Qc-HVE-P6110304/2020	HVE-P6110304
Canada/QC-HVE-P6080727/2020	EPI_ISL_954534	2021-02-08	HVE-P6080727	Canada/Qc-HVE-P6080727/2020	HVE-P6080727
Canada/QC-HVE-P6080677/2020	EPI_ISL_954533	2021-02-08	HVE-P6080677	Canada/Qc-HVE-P6080677/2020	HVE-P6080677
Canada/QC-HVE-P6071059/2020	EPI_ISL_954567	2021-02-08	HVE-P6071059	Canada/Qc-HVE-P6071059/2020	HVE-P6071059
Canada/QC-HMR-96153177/2020	EPI_ISL_954303	2021-02-08	HMR-96153177	Canada/Qc-HMR-96153177/2020	HMR-96153177
Canada/QC-HVE-P6070787/2020	EPI_ISL_954566	2021-02-08	HVE-P6070787	Canada/Qc-HVE-P6070787/2020	HVE-P6070787
Canada/QC-HVE-P6061590/2020	EPI_ISL_954594	2021-02-08	HVE-P6061590	Canada/Qc-HVE-P6061590/2020	HVE-P6061590
Canada/QC-HVE-P6061089/2020	EPI_ISL_954593	2021-02-08	HVE-P6061089	Canada/Qc-HVE-P6061089/2020	HVE-P6061089
Canada/QC-HVE-P6061031/2020	EPI_ISL_954592	2021-02-08	HVE-P6061031	Canada/Qc-HVE-P6061031/2020	HVE-P6061031
Canada/QC-HVE-P6060623/2020	EPI_ISL_954591	2021-02-08	HVE-P6060623	Canada/Qc-HVE-P6060623/2020	HVE-P6060623
Canada/QC-HVE-P6060618/2020	EPI_ISL_954578	2021-02-08	HVE-P6060618	Canada/Qc-HVE-P6060618/2020	HVE-P6060618
Canada/QC-HVE-P6120542/2020	EPI_ISL_954395	2021-02-08	HVE-P6120542	Canada/Qc-HVE-P6120542/2020	HVE-P6120542
Canada/QC-HVE-P6060615/2020	EPI_ISL_954590	2021-02-08	HVE-P6060615	Canada/Qc-HVE-P6060615/2020	HVE-P6060615
Canada/QC-HVE-P6070637/2020	EPI_ISL_954535	2021-02-08	HVE-P6070637	Canada/Qc-HVE-P6070637/2020	HVE-P6070637
Canada/QC-HVE-P6150991/2020	EPI_ISL_954315	2021-02-08	HVE-P6150991	Canada/Qc-HVE-P6150991/2020	HVE-P6150991
Canada/QC-HMR-96152085/2020	EPI_ISL_954304	2021-02-08	HMR-96152085	Canada/Qc-HMR-96152085/2020	HMR-96152085
Canada/QC-HVE-P6141461/2020	EPI_ISL_954347	2021-02-08	HVE-P6141461	Canada/Qc-HVE-P6141461/2020	HVE-P6141461
Canada/QC-HMR-96072239/2020	EPI_ISL_954544	2021-02-08	HMR-96072239	Canada/Qc-HMR-96072239/2020	HMR-96072239
Canada/QC-HMR-96072196/2020	EPI_ISL_954541	2021-02-08	HMR-96072196	Canada/Qc-HMR-96072196/2020	HMR-96072196
Canada/QC-HMR-96072190/2020	EPI_ISL_954542	2021-02-08	HMR-96072190	Canada/Qc-HMR-96072190/2020	HMR-96072190
Canada/QC-HMR-96071937/2020	EPI_ISL_954540	2021-02-08	HMR-96071937	Canada/Qc-HMR-96071937/2020	HMR-96071937
Canada/QC-HMR-96071241/2020	EPI_ISL_954537	2021-02-08	HMR-96071241	Canada/Qc-HMR-96071241/2020	HMR-96071241
Canada/QC-HMR-96071191/2020	EPI_ISL_954568	2021-02-08	HMR-96071191	Canada/Qc-HMR-96071191/2020	HMR-96071191
Canada/QC-HMR-96062822/2020	EPI_ISL_954569	2021-02-08	HMR-96062822	Canada/Qc-HMR-96062822/2020	HMR-96062822
Canada/QC-HMR-96062763/2020	EPI_ISL_954571	2021-02-08	HMR-96062763	Canada/Qc-HMR-96062763/2020	HMR-96062763
Canada/QC-HMR-96062641/2020	EPI_ISL_954596	2021-02-08	HMR-96062641	Canada/Qc-HMR-96062641/2020	HMR-96062641
Canada/QC-HMR-96062542/2020	EPI_ISL_954570	2021-02-08	HMR-96062542	Canada/Qc-HMR-96062542/2020	HMR-96062542
Canada/QC-HMR-96062540/2020	EPI_ISL_954573	2021-02-08	HMR-96062540	Canada/Qc-HMR-96062540/2020	HMR-96062540
Canada/QC-HMR-96062538/2020	EPI_ISL_954574	2021-02-08	HMR-96062538	Canada/Qc-HMR-96062538/2020	HMR-96062538
Canada/QC-HMR-96062530/2020	EPI_ISL_954575	2021-02-08	HMR-96062530	Canada/Qc-HMR-96062530/2020	HMR-96062530
Canada/QC-HMR-96062504/2020	EPI_ISL_954576	2021-02-08	HMR-96062504	Canada/Qc-HMR-96062504/2020	HMR-96062504
Canada/QC-HMR-96061986/2020	EPI_ISL_954572	2021-02-08	HMR-96061986	Canada/Qc-HMR-96061986/2020	HMR-96061986
Canada/QC-HMR-96072281/2020	EPI_ISL_954543	2021-02-08	HMR-96072281	Canada/Qc-HMR-96072281/2020	HMR-96072281
Canada/QC-HMR-96072284/2020	EPI_ISL_954545	2021-02-08	HMR-96072284	Canada/Qc-HMR-96072284/2020	HMR-96072284
Canada/QC-HMR-96072291/2020	EPI_ISL_954539	2021-02-08	HMR-96072291	Canada/Qc-HMR-96072291/2020	HMR-96072291
Canada/QC-HMR-96072389/2020	EPI_ISL_954536	2021-02-08	HMR-96072389	Canada/Qc-HMR-96072389/2020	HMR-96072389
Canada/QC-HMR-96143227/2020	EPI_ISL_954321	2021-02-08	HMR-96143227	Canada/Qc-HMR-96143227/2020	HMR-96143227
Canada/QC-JUS-V6081760/2020	EPI_ISL_954511	2021-02-08	JUS-V6081760	Canada/Qc-JUS-V6081760/2020	JUS-V6081760
Canada/QC-HMR-96142956/2020	EPI_ISL_954323	2021-02-08	HMR-96142956	Canada/Qc-HMR-96142956/2020	HMR-96142956
Canada/QC-HMR-96142947/2020	EPI_ISL_954322	2021-02-08	HMR-96142947	Canada/Qc-HMR-96142947/2020	HMR-96142947
Canada/QC-HMR-96131297/2020	EPI_ISL_954348	2021-02-08	HMR-96131297	Canada/Qc-HMR-96131297/2020	HMR-96131297
Canada/QC-HMR-96121041/2020	EPI_ISL_954365	2021-02-08	HMR-96121041	Canada/Qc-HMR-96121041/2020	HMR-96121041
Canada/QC-HMR-96121022/2020	EPI_ISL_954366	2021-02-08	HMR-96121022	Canada/Qc-HMR-96121022/2020	HMR-96121022
Canada/QC-HMR-96151958/2020	EPI_ISL_954305	2021-02-08	HMR-96151958	Canada/Qc-HMR-96151958/2020	HMR-96151958
Canada/QC-HMR-96101290/2020	EPI_ISL_954423	2021-02-08	HMR-96101290	Canada/Qc-HMR-96101290/2020	HMR-96101290
Canada/QC-HMR-96092515/2020	EPI_ISL_954468	2021-02-08	HMR-96092515	Canada/Qc-HMR-96092515/2020	HMR-96092515
Canada/QC-HMR-96092294/2020	EPI_ISL_954467	2021-02-08	HMR-96092294	Canada/Qc-HMR-96092294/2020	HMR-96092294
Canada/QC-HMR-96091861/2020	EPI_ISL_954469	2021-02-08	HMR-96091861	Canada/Qc-HMR-96091861/2020	HMR-96091861
Canada/QC-HMR-96083089/2020	EPI_ISL_954496	2021-02-08	HMR-96083089	Canada/Qc-HMR-96083089/2020	HMR-96083089
Canada/QC-HMR-96082020/2020	EPI_ISL_954497	2021-02-08	HMR-96082020	Canada/Qc-HMR-96082020/2020	HMR-96082020
Canada/QC-HMR-96110843/2020	EPI_ISL_954397	2021-02-08	HMR-96110843	Canada/Qc-HMR-96110843/2020	HMR-96110843
Canada/QC-HVE-P6040854/2020	EPI_ISL_954643	2021-02-08	HVE-P6040854	Canada/Qc-HVE-P6040854/2020	HVE-P6040854
Canada/QC-JUS-V6081828/2020	EPI_ISL_954554	2021-02-08	JUS-V6081828	Canada/Qc-JUS-V6081828/2020	JUS-V6081828
Canada/QC-JUS-V6061312/2020	EPI_ISL_954604	2021-02-08	JUS-V6061312	Canada/Qc-JUS-V6061312/2020	JUS-V6061312
Canada/QC-JUS-V6081516/2020	EPI_ISL_954500	2021-02-08	JUS-V6081516	Canada/Qc-JUS-V6081516/2020	JUS-V6081516
Canada/QC-JUS-V6081472/2020	EPI_ISL_954499	2021-02-08	JUS-V6081472	Canada/Qc-JUS-V6081472/2020	JUS-V6081472
Canada/QC-JUS-V6081467/2020	EPI_ISL_954502	2021-02-08	JUS-V6081467	Canada/Qc-JUS-V6081467/2020	JUS-V6081467
Canada/QC-JUS-V6081283/2020	EPI_ISL_954546	2021-02-08	JUS-V6081283	Canada/Qc-JUS-V6081283/2020	JUS-V6081283
Canada/QC-JUS-V6100610/2020	EPI_ISL_954473	2021-02-08	JUS-V6100610	Canada/Qc-JUS-V6100610/2020	JUS-V6100610
Canada/QC-JUS-V6080970/2020	EPI_ISL_954563	2021-02-08	JUS-V6080970	Canada/Qc-JUS-V6080970/2020	JUS-V6080970
Canada/QC-JUS-V6080779/2020	EPI_ISL_954565	2021-02-08	JUS-V6080779	Canada/Qc-JUS-V6080779/2020	JUS-V6080779
Canada/QC-JUS-V6080773/2020	EPI_ISL_954564	2021-02-08	JUS-V6080773	Canada/Qc-JUS-V6080773/2020	JUS-V6080773
Canada/QC-JUS-V6081528/2020	EPI_ISL_954501	2021-02-08	JUS-V6081528	Canada/Qc-JUS-V6081528/2020	JUS-V6081528
Canada/QC-JUS-V6100595/2020	EPI_ISL_954474	2021-02-08	JUS-V6100595	Canada/Qc-JUS-V6100595/2020	JUS-V6100595
Canada/QC-JUS-V6140781/2020	EPI_ISL_954349	2021-02-08	JUS-V6140781	Canada/Qc-JUS-V6140781/2020	JUS-V6140781
Canada/QC-JUS-V6141049/2020	EPI_ISL_954354	2021-02-08	JUS-V6141049	Canada/Qc-JUS-V6141049/2020	JUS-V6141049
Canada/QC-JUS-V6141053/2020	EPI_ISL_954350	2021-02-08	JUS-V6141053	Canada/Qc-JUS-V6141053/2020	JUS-V6141053
Canada/QC-JUS-V6141094/2020	EPI_ISL_954356	2021-02-08	JUS-V6141094	Canada/Qc-JUS-V6141094/2020	JUS-V6141094
Canada/QC-JUS-V6141239/2020	EPI_ISL_954358	2021-02-08	JUS-V6141239	Canada/Qc-JUS-V6141239/2020	JUS-V6141239
Canada/QC-JUS-V6141252/2020	EPI_ISL_954357	2021-02-08	JUS-V6141252	Canada/Qc-JUS-V6141252/2020	JUS-V6141252
Canada/QC-JUS-V6141327/2020	EPI_ISL_954359	2021-02-08	JUS-V6141327	Canada/Qc-JUS-V6141327/2020	JUS-V6141327
Canada/QC-JUS-V6141331/2020	EPI_ISL_954360	2021-02-08	JUS-V6141331	Canada/Qc-JUS-V6141331/2020	JUS-V6141331
Canada/QC-JUS-V6081557/2020	EPI_ISL_954562	2021-02-08	JUS-V6081557	Canada/Qc-JUS-V6081557/2020	JUS-V6081557
Canada/QC-JUS-V6081580/2020	EPI_ISL_954510	2021-02-08	JUS-V6081580	Canada/Qc-JUS-V6081580/2020	JUS-V6081580
Canada/QC-JUS-V6100637/2020	EPI_ISL_954479	2021-02-08	JUS-V6100637	Canada/Qc-JUS-V6100637/2020	JUS-V6100637
Canada/QC-JUS-V6100957/2020	EPI_ISL_954492	2021-02-08	JUS-V6100957	Canada/Qc-JUS-V6100957/2020	JUS-V6100957
Canada/QC-JUS-V6130828/2020	EPI_ISL_954370	2021-02-08	JUS-V6130828	Canada/Qc-JUS-V6130828/2020	JUS-V6130828
Canada/QC-JUS-V6100880/2020	EPI_ISL_954470	2021-02-08	JUS-V6100880	Canada/Qc-JUS-V6100880/2020	JUS-V6100880
Canada/QC-JUS-V6100843/2020	EPI_ISL_954425	2021-02-08	JUS-V6100843	Canada/Qc-JUS-V6100843/2020	JUS-V6100843
Canada/QC-JUS-V6130834/2020	EPI_ISL_954367	2021-02-08	JUS-V6130834	Canada/Qc-JUS-V6130834/2020	JUS-V6130834
Canada/QC-JUS-V6140579/2020	EPI_ISL_954335	2021-02-08	JUS-V6140579	Canada/Qc-JUS-V6140579/2020	JUS-V6140579
Canada/QC-JUS-V6100830/2020	EPI_ISL_954426	2021-02-08	JUS-V6100830	Canada/Qc-JUS-V6100830/2020	JUS-V6100830
Canada/QC-JUS-V6140779/2020	EPI_ISL_954393	2021-02-08	JUS-V6140779	Canada/Qc-JUS-V6140779/2020	JUS-V6140779
Canada/QC-JUS-V6100797/2020	EPI_ISL_954483	2021-02-08	JUS-V6100797	Canada/Qc-JUS-V6100797/2020	JUS-V6100797
Canada/QC-JUS-V6100755/2020	EPI_ISL_954471	2021-02-08	JUS-V6100755	Canada/Qc-JUS-V6100755/2020	JUS-V6100755
Canada/QC-JUS-V6100724/2020	EPI_ISL_954478	2021-02-08	JUS-V6100724	Canada/Qc-JUS-V6100724/2020	JUS-V6100724
Canada/QC-JUS-V6081721/2020	EPI_ISL_954556	2021-02-08	JUS-V6081721	Canada/Qc-JUS-V6081721/2020	JUS-V6081721
Canada/QC-JUS-V6081708/2020	EPI_ISL_954560	2021-02-08	JUS-V6081708	Canada/Qc-JUS-V6081708/2020	JUS-V6081708
Canada/QC-JUS-V6081704/2020	EPI_ISL_954561	2021-02-08	JUS-V6081704	Canada/Qc-JUS-V6081704/2020	JUS-V6081704
Canada/QC-JUS-V6081661/2020	EPI_ISL_954557	2021-02-08	JUS-V6081661	Canada/Qc-JUS-V6081661/2020	JUS-V6081661
Canada/QC-JUS-V6081659/2020	EPI_ISL_954558	2021-02-08	JUS-V6081659	Canada/Qc-JUS-V6081659/2020	JUS-V6081659
Canada/QC-JUS-V6100643/2020	EPI_ISL_954472	2021-02-08	JUS-V6100643	Canada/Qc-JUS-V6100643/2020	JUS-V6100643
Canada/QC-JUS-V6081644/2020	EPI_ISL_954547	2021-02-08	JUS-V6081644	Canada/Qc-JUS-V6081644/2020	JUS-V6081644
Canada/QC-JUS-V6081592/2020	EPI_ISL_954559	2021-02-08	JUS-V6081592	Canada/Qc-JUS-V6081592/2020	JUS-V6081592
Canada/QC-JUS-V6141468/2020	EPI_ISL_954353	2021-02-08	JUS-V6141468	Canada/Qc-JUS-V6141468/2020	JUS-V6141468
Canada/QC-JUS-V6100963/2020	EPI_ISL_954481	2021-02-08	JUS-V6100963	Canada/Qc-JUS-V6100963/2020	JUS-V6100963
Canada/QC-JUS-V6141489/2020	EPI_ISL_954324	2021-02-08	JUS-V6141489	Canada/Qc-JUS-V6141489/2020	JUS-V6141489
Canada/QC-JUS-V6141864/2020	EPI_ISL_954329	2021-02-08	JUS-V6141864	Canada/Qc-JUS-V6141864/2020	JUS-V6141864
Canada/QC-JUS-V6061317/2020	EPI_ISL_954603	2021-02-08	JUS-V6061317	Canada/Qc-JUS-V6061317/2020	JUS-V6061317
Canada/QC-JUS-V6120487/2020	EPI_ISL_954419	2021-02-08	JUS-V6120487	Canada/Qc-JUS-V6120487/2020	JUS-V6120487
Canada/QC-JUS-V6061257/2020	EPI_ISL_954583	2021-02-08	JUS-V6061257	Canada/Qc-JUS-V6061257/2020	JUS-V6061257
Canada/QC-JUS-V6061147/2020	EPI_ISL_954606	2021-02-08	JUS-V6061147	Canada/Qc-JUS-V6061147/2020	JUS-V6061147
Canada/QC-JUS-V6061128/2020	EPI_ISL_954607	2021-02-08	JUS-V6061128	Canada/Qc-JUS-V6061128/2020	JUS-V6061128
Canada/QC-JUS-V6061094/2020	EPI_ISL_954616	2021-02-08	JUS-V6061094	Canada/Qc-JUS-V6061094/2020	JUS-V6061094
Canada/QC-JUS-V6060739/2020	EPI_ISL_954584	2021-02-08	JUS-V6060739	Canada/Qc-JUS-V6060739/2020	JUS-V6060739
Canada/QC-JUS-V6091686/2020	EPI_ISL_954505	2021-02-08	JUS-V6091686	Canada/Qc-JUS-V6091686/2020	JUS-V6091686
Canada/QC-JUS-V6060439/2020	EPI_ISL_954615	2021-02-08	JUS-V6060439	Canada/Qc-JUS-V6060439/2020	JUS-V6060439
Canada/QC-JUS-V6060384/2020	EPI_ISL_954609	2021-02-08	JUS-V6060384	Canada/Qc-JUS-V6060384/2020	JUS-V6060384
Canada/QC-JUS-V6091645/2020	EPI_ISL_954519	2021-02-08	JUS-V6091645	Canada/Qc-JUS-V6091645/2020	JUS-V6091645
Canada/QC-JUS-V6091642/2020	EPI_ISL_954506	2021-02-08	JUS-V6091642	Canada/Qc-JUS-V6091642/2020	JUS-V6091642
Canada/QC-JUS-V6060325/2020	EPI_ISL_954613	2021-02-08	JUS-V6060325	Canada/Qc-JUS-V6060325/2020	JUS-V6060325
Canada/QC-JUS-V6050843/2020	EPI_ISL_954610	2021-02-08	JUS-V6050843	Canada/Qc-JUS-V6050843/2020	JUS-V6050843
Canada/QC-JUS-V6050825/2020	EPI_ISL_954602	2021-02-08	JUS-V6050825	Canada/Qc-JUS-V6050825/2020	JUS-V6050825
Canada/QC-JUS-V6091636/2020	EPI_ISL_954507	2021-02-08	JUS-V6091636	Canada/Qc-JUS-V6091636/2020	JUS-V6091636
Canada/QC-JUS-V6060407/2020	EPI_ISL_954614	2021-02-08	JUS-V6060407	Canada/Qc-JUS-V6060407/2020	JUS-V6060407
Canada/QC-JUS-V6061331/2020	EPI_ISL_954605	2021-02-08	JUS-V6061331	Canada/Qc-JUS-V6061331/2020	JUS-V6061331
Canada/QC-JUS-V6150791/2020	EPI_ISL_954320	2021-02-08	JUS-V6150791	Canada/Qc-JUS-V6150791/2020	JUS-V6150791
Canada/QC-JUS-V6100491/2020	EPI_ISL_954475	2021-02-08	JUS-V6100491	Canada/Qc-JUS-V6100491/2020	JUS-V6100491
Canada/QC-JUS-V6071395/2020	EPI_ISL_954587	2021-02-08	JUS-V6071395	Canada/Qc-JUS-V6071395/2020	JUS-V6071395
Canada/QC-JUS-V6071390/2020	EPI_ISL_954549	2021-02-08	JUS-V6071390	Canada/Qc-JUS-V6071390/2020	JUS-V6071390
Canada/QC-JUS-V6071376/2020	EPI_ISL_954553	2021-02-08	JUS-V6071376	Canada/Qc-JUS-V6071376/2020	JUS-V6071376
Canada/QC-JUS-V6071364/2020	EPI_ISL_954552	2021-02-08	JUS-V6071364	Canada/Qc-JUS-V6071364/2020	JUS-V6071364
Canada/QC-JUS-V6100425/2020	EPI_ISL_954491	2021-02-08	JUS-V6100425	Canada/Qc-JUS-V6100425/2020	JUS-V6100425
Canada/QC-JUS-V6100393/2020	EPI_ISL_954480	2021-02-08	JUS-V6100393	Canada/Qc-JUS-V6100393/2020	JUS-V6100393
Canada/QC-JUS-V6071292/2020	EPI_ISL_954550	2021-02-08	JUS-V6071292	Canada/Qc-JUS-V6071292/2020	JUS-V6071292
Canada/QC-JUS-V6071290/2020	EPI_ISL_954551	2021-02-08	JUS-V6071290	Canada/Qc-JUS-V6071290/2020	JUS-V6071290
Canada/QC-JUS-V6071252/2020	EPI_ISL_954548	2021-02-08	JUS-V6071252	Canada/Qc-JUS-V6071252/2020	JUS-V6071252
Canada/QC-JUS-V6071029/2020	EPI_ISL_954589	2021-02-08	JUS-V6071029	Canada/Qc-JUS-V6071029/2020	JUS-V6071029
Canada/QC-JUS-V6071026/2020	EPI_ISL_954588	2021-02-08	JUS-V6071026	Canada/Qc-JUS-V6071026/2020	JUS-V6071026
Canada/QC-JUS-V6070806/2020	EPI_ISL_954577	2021-02-08	JUS-V6070806	Canada/Qc-JUS-V6070806/2020	JUS-V6070806
Canada/QC-JUS-V6070801/2020	EPI_ISL_954580	2021-02-08	JUS-V6070801	Canada/Qc-JUS-V6070801/2020	JUS-V6070801
Canada/QC-JUS-V6070717/2020	EPI_ISL_954585	2021-02-08	JUS-V6070717	Canada/Qc-JUS-V6070717/2020	JUS-V6070717
Canada/QC-JUS-V6141908/2020	EPI_ISL_954330	2021-02-08	JUS-V6141908	Canada/Qc-JUS-V6141908/2020	JUS-V6141908
Canada/QC-JUS-V6100241/2020	EPI_ISL_954466	2021-02-08	JUS-V6100241	Canada/Qc-JUS-V6100241/2020	JUS-V6100241
Canada/QC-JUS-V6091766/2020	EPI_ISL_954482	2021-02-08	JUS-V6091766	Canada/Qc-JUS-V6091766/2020	JUS-V6091766
Canada/QC-JUS-V6141696/2020	EPI_ISL_954355	2021-02-08	JUS-V6141696	Canada/Qc-JUS-V6141696/2020	JUS-V6141696
Canada/QC-JUS-V6100990/2020	EPI_ISL_954476	2021-02-08	JUS-V6100990	Canada/Qc-JUS-V6100990/2020	JUS-V6100990
Canada/QC-JUS-V6101074/2020	EPI_ISL_954493	2021-02-08	JUS-V6101074	Canada/Qc-JUS-V6101074/2020	JUS-V6101074
Canada/QC-JUS-V6130804/2020	EPI_ISL_954383	2021-02-08	JUS-V6130804	Canada/Qc-JUS-V6130804/2020	JUS-V6130804
Canada/QC-JUS-V6110780/2020	EPI_ISL_954453	2021-02-08	JUS-V6110780	Canada/Qc-JUS-V6110780/2020	JUS-V6110780
Canada/QC-JUS-V6120636/2020	EPI_ISL_954417	2021-02-08	JUS-V6120636	Canada/Qc-JUS-V6120636/2020	JUS-V6120636
Canada/QC-JUS-V6120654/2020	EPI_ISL_954414	2021-02-08	JUS-V6120654	Canada/Qc-JUS-V6120654/2020	JUS-V6120654
Canada/QC-JUS-V6110776/2020	EPI_ISL_954442	2021-02-08	JUS-V6110776	Canada/Qc-JUS-V6110776/2020	JUS-V6110776
Canada/QC-JUS-V6110764/2020	EPI_ISL_954463	2021-02-08	JUS-V6110764	Canada/Qc-JUS-V6110764/2020	JUS-V6110764
Canada/QC-JUS-V6120657/2020	EPI_ISL_954413	2021-02-08	JUS-V6120657	Canada/Qc-JUS-V6120657/2020	JUS-V6120657
Canada/QC-JUS-V6081729/2020	EPI_ISL_954555	2021-02-08	JUS-V6081729	Canada/Qc-JUS-V6081729/2020	JUS-V6081729
Canada/QC-JUS-V6110726/2020	EPI_ISL_954438	2021-02-08	JUS-V6110726	Canada/Qc-JUS-V6110726/2020	JUS-V6110726
Canada/QC-JUS-V6110828/2020	EPI_ISL_954405	2021-02-08	JUS-V6110828	Canada/Qc-JUS-V6110828/2020	JUS-V6110828
Canada/QC-JUS-V6110717/2020	EPI_ISL_954464	2021-02-08	JUS-V6110717	Canada/Qc-JUS-V6110717/2020	JUS-V6110717
Canada/QC-JUS-V6120681/2020	EPI_ISL_954412	2021-02-08	JUS-V6120681	Canada/Qc-JUS-V6120681/2020	JUS-V6120681
Canada/QC-JUS-V6120693/2020	EPI_ISL_954408	2021-02-08	JUS-V6120693	Canada/Qc-JUS-V6120693/2020	JUS-V6120693
Canada/QC-JUS-V6120700/2020	EPI_ISL_954409	2021-02-08	JUS-V6120700	Canada/Qc-JUS-V6120700/2020	JUS-V6120700
Canada/QC-JUS-V6120703/2020	EPI_ISL_954418	2021-02-08	JUS-V6120703	Canada/Qc-JUS-V6120703/2020	JUS-V6120703
Canada/QC-JUS-V6110655/2020	EPI_ISL_954430	2021-02-08	JUS-V6110655	Canada/Qc-JUS-V6110655/2020	JUS-V6110655
Canada/QC-JUS-V6110651/2020	EPI_ISL_954437	2021-02-08	JUS-V6110651	Canada/Qc-JUS-V6110651/2020	JUS-V6110651
Canada/QC-JUS-V6120706/2020	EPI_ISL_954410	2021-02-08	JUS-V6120706	Canada/Qc-JUS-V6120706/2020	JUS-V6120706
Canada/QC-JUS-V6110628/2020	EPI_ISL_954436	2021-02-08	JUS-V6110628	Canada/Qc-JUS-V6110628/2020	JUS-V6110628
Canada/QC-JUS-V6110711/2020	EPI_ISL_954465	2021-02-08	JUS-V6110711	Canada/Qc-JUS-V6110711/2020	JUS-V6110711
Canada/QC-JUS-V6110834/2020	EPI_ISL_954461	2021-02-08	JUS-V6110834	Canada/Qc-JUS-V6110834/2020	JUS-V6110834
Canada/QC-JUS-V6120615/2020	EPI_ISL_954415	2021-02-08	JUS-V6120615	Canada/Qc-JUS-V6120615/2020	JUS-V6120615
Canada/QC-JUS-V6110850/2020	EPI_ISL_954452	2021-02-08	JUS-V6110850	Canada/Qc-JUS-V6110850/2020	JUS-V6110850
Canada/QC-JUS-V6120484/2020	EPI_ISL_954400	2021-02-08	JUS-V6120484	Canada/Qc-JUS-V6120484/2020	JUS-V6120484
Canada/QC-JUS-V6120479/2020	EPI_ISL_954399	2021-02-08	JUS-V6120479	Canada/Qc-JUS-V6120479/2020	JUS-V6120479
Canada/QC-JUS-V6120475/2020	EPI_ISL_954368	2021-02-08	JUS-V6120475	Canada/Qc-JUS-V6120475/2020	JUS-V6120475
Canada/QC-JUS-V6120395/2020	EPI_ISL_954420	2021-02-08	JUS-V6120395	Canada/Qc-JUS-V6120395/2020	JUS-V6120395
Canada/QC-JUS-V6120164/2020	EPI_ISL_954404	2021-02-08	JUS-V6120164	Canada/Qc-JUS-V6120164/2020	JUS-V6120164
Canada/QC-JUS-V6111466/2020	EPI_ISL_954401	2021-02-08	JUS-V6111466	Canada/Qc-JUS-V6111466/2020	JUS-V6111466
Canada/QC-JUS-V6111281/2020	EPI_ISL_954444	2021-02-08	JUS-V6111281	Canada/Qc-JUS-V6111281/2020	JUS-V6111281
Canada/QC-JUS-V6120532/2020	EPI_ISL_954406	2021-02-08	JUS-V6120532	Canada/Qc-JUS-V6120532/2020	JUS-V6120532
Canada/QC-JUS-V6111251/2020	EPI_ISL_954445	2021-02-08	JUS-V6111251	Canada/Qc-JUS-V6111251/2020	JUS-V6111251
Canada/QC-JUS-V6111250/2020	EPI_ISL_954446	2021-02-08	JUS-V6111250	Canada/Qc-JUS-V6111250/2020	JUS-V6111250
Canada/QC-JUS-V6111234/2020	EPI_ISL_954424	2021-02-08	JUS-V6111234	Canada/Qc-JUS-V6111234/2020	JUS-V6111234
Canada/QC-JUS-V6111207/2020	EPI_ISL_954450	2021-02-08	JUS-V6111207	Canada/Qc-JUS-V6111207/2020	JUS-V6111207
Canada/QC-JUS-V6120562/2020	EPI_ISL_954407	2021-02-08	JUS-V6120562	Canada/Qc-JUS-V6120562/2020	JUS-V6120562
Canada/QC-JUS-V6111205/2020	EPI_ISL_954449	2021-02-08	JUS-V6111205	Canada/Qc-JUS-V6111205/2020	JUS-V6111205
Canada/QC-JUS-V6111025/2020	EPI_ISL_954403	2021-02-08	JUS-V6111025	Canada/Qc-JUS-V6111025/2020	JUS-V6111025
Canada/QC-JUS-V6110868/2020	EPI_ISL_954402	2021-02-08	JUS-V6110868	Canada/Qc-JUS-V6110868/2020	JUS-V6110868
Canada/QC-JUS-V6110867/2020	EPI_ISL_954451	2021-02-08	JUS-V6110867	Canada/Qc-JUS-V6110867/2020	JUS-V6110867
Canada/QC-JUS-V6120604/2020	EPI_ISL_954416	2021-02-08	JUS-V6120604	Canada/Qc-JUS-V6120604/2020	JUS-V6120604
Canada/QC-JUS-V6110579/2020	EPI_ISL_954458	2021-02-08	JUS-V6110579	Canada/Qc-JUS-V6110579/2020	JUS-V6110579
Canada/QC-JUS-V6110572/2020	EPI_ISL_954454	2021-02-08	JUS-V6110572	Canada/Qc-JUS-V6110572/2020	JUS-V6110572
Canada/QC-JUS-V6110571/2020	EPI_ISL_954443	2021-02-08	JUS-V6110571	Canada/Qc-JUS-V6110571/2020	JUS-V6110571
Canada/QC-JUS-V6110566/2020	EPI_ISL_954434	2021-02-08	JUS-V6110566	Canada/Qc-JUS-V6110566/2020	JUS-V6110566
Canada/QC-JUS-V6130544/2020	EPI_ISL_954375	2021-02-08	JUS-V6130544	Canada/Qc-JUS-V6130544/2020	JUS-V6130544
Canada/QC-JUS-V6110502/2020	EPI_ISL_954455	2021-02-08	JUS-V6110502	Canada/Qc-JUS-V6110502/2020	JUS-V6110502
Canada/QC-JUS-V6130667/2020	EPI_ISL_954372	2021-02-08	JUS-V6130667	Canada/Qc-JUS-V6130667/2020	JUS-V6130667
Canada/QC-JUS-V6130685/2020	EPI_ISL_954371	2021-02-08	JUS-V6130685	Canada/Qc-JUS-V6130685/2020	JUS-V6130685
Canada/QC-JUS-V6130734/2020	EPI_ISL_954380	2021-02-08	JUS-V6130734	Canada/Qc-JUS-V6130734/2020	JUS-V6130734
Canada/QC-JUS-V6110452/2020	EPI_ISL_954432	2021-02-08	JUS-V6110452	Canada/Qc-JUS-V6110452/2020	JUS-V6110452
Canada/QC-JUS-V6130762/2020	EPI_ISL_954382	2021-02-08	JUS-V6130762	Canada/Qc-JUS-V6130762/2020	JUS-V6130762
Canada/QC-JUS-V6130764/2020	EPI_ISL_954379	2021-02-08	JUS-V6130764	Canada/Qc-JUS-V6130764/2020	JUS-V6130764
Canada/QC-JUS-V6110387/2020	EPI_ISL_954447	2021-02-08	JUS-V6110387	Canada/Qc-JUS-V6110387/2020	JUS-V6110387
Canada/QC-JUS-V6110385/2020	EPI_ISL_954448	2021-02-08	JUS-V6110385	Canada/Qc-JUS-V6110385/2020	JUS-V6110385
Canada/QC-JUS-V6110335/2020	EPI_ISL_954435	2021-02-08	JUS-V6110335	Canada/Qc-JUS-V6110335/2020	JUS-V6110335
Canada/QC-JUS-V6130767/2020	EPI_ISL_954381	2021-02-08	JUS-V6130767	Canada/Qc-JUS-V6130767/2020	JUS-V6130767
Canada/QC-JUS-V6110265/2020	EPI_ISL_954441	2021-02-08	JUS-V6110265	Canada/Qc-JUS-V6110265/2020	JUS-V6110265
Canada/QC-JUS-V6110166/2020	EPI_ISL_954439	2021-02-08	JUS-V6110166	Canada/Qc-JUS-V6110166/2020	JUS-V6110166
Canada/QC-JUS-V6130781/2020	EPI_ISL_954384	2021-02-08	JUS-V6130781	Canada/Qc-JUS-V6130781/2020	JUS-V6130781
Canada/QC-JUS-V6130792/2020	EPI_ISL_954377	2021-02-08	JUS-V6130792	Canada/Qc-JUS-V6130792/2020	JUS-V6130792
Canada/QC-JUS-V6110041/2020	EPI_ISL_954440	2021-02-08	JUS-V6110041	Canada/Qc-JUS-V6110041/2020	JUS-V6110041
Canada/QC-JUS-V6130795/2020	EPI_ISL_954378	2021-02-08	JUS-V6130795	Canada/Qc-JUS-V6130795/2020	JUS-V6130795
Canada/QC-JUS-V6130798/2020	EPI_ISL_954376	2021-02-08	JUS-V6130798	Canada/Qc-JUS-V6130798/2020	JUS-V6130798
Canada/QC-JUS-V6130515/2020	EPI_ISL_954391	2021-02-08	JUS-V6130515	Canada/Qc-JUS-V6130515/2020	JUS-V6130515
Canada/QC-JUS-V6091618/2020	EPI_ISL_954486	2021-02-08	JUS-V6091618	Canada/Qc-JUS-V6091618/2020	JUS-V6091618
Canada/QC-JUS-V6130511/2020	EPI_ISL_954390	2021-02-08	JUS-V6130511	Canada/Qc-JUS-V6130511/2020	JUS-V6130511
Canada/QC-JUS-V6130453/2020	EPI_ISL_954388	2021-02-08	JUS-V6130453	Canada/Qc-JUS-V6130453/2020	JUS-V6130453
Canada/QC-JUS-V6120722/2020	EPI_ISL_954411	2021-02-08	JUS-V6120722	Canada/Qc-JUS-V6120722/2020	JUS-V6120722
Canada/QC-JUS-V6110565/2020	EPI_ISL_954456	2021-02-08	JUS-V6110565	Canada/Qc-JUS-V6110565/2020	JUS-V6110565
Canada/QC-JUS-V6110562/2020	EPI_ISL_954428	2021-02-08	JUS-V6110562	Canada/Qc-JUS-V6110562/2020	JUS-V6110562
Canada/QC-JUS-V6110558/2020	EPI_ISL_954431	2021-02-08	JUS-V6110558	Canada/Qc-JUS-V6110558/2020	JUS-V6110558
Canada/QC-JUS-V6120770/2020	EPI_ISL_954369	2021-02-08	JUS-V6120770	Canada/Qc-JUS-V6120770/2020	JUS-V6120770
Canada/QC-JUS-V6110556/2020	EPI_ISL_954427	2021-02-08	JUS-V6110556	Canada/Qc-JUS-V6110556/2020	JUS-V6110556
Canada/QC-JUS-V6110553/2020	EPI_ISL_954433	2021-02-08	JUS-V6110553	Canada/Qc-JUS-V6110553/2020	JUS-V6110553
Canada/QC-JUS-V6110551/2020	EPI_ISL_954429	2021-02-08	JUS-V6110551	Canada/Qc-JUS-V6110551/2020	JUS-V6110551
Canada/QC-JUS-V6110513/2020	EPI_ISL_954459	2021-02-08	JUS-V6110513	Canada/Qc-JUS-V6110513/2020	JUS-V6110513
Canada/QC-JUS-V6110509/2020	EPI_ISL_954457	2021-02-08	JUS-V6110509	Canada/Qc-JUS-V6110509/2020	JUS-V6110509
Canada/QC-JUS-V6110508/2020	EPI_ISL_954462	2021-02-08	JUS-V6110508	Canada/Qc-JUS-V6110508/2020	JUS-V6110508
Canada/QC-JUS-V6130188/2020	EPI_ISL_954387	2021-02-08	JUS-V6130188	Canada/Qc-JUS-V6130188/2020	JUS-V6130188
Canada/QC-JUS-V6110503/2020	EPI_ISL_954460	2021-02-08	JUS-V6110503	Canada/Qc-JUS-V6110503/2020	JUS-V6110503
Canada/QC-JUS-V6130211/2020	EPI_ISL_954385	2021-02-08	JUS-V6130211	Canada/Qc-JUS-V6130211/2020	JUS-V6130211
Canada/QC-JUS-V6130213/2020	EPI_ISL_954386	2021-02-08	JUS-V6130213	Canada/Qc-JUS-V6130213/2020	JUS-V6130213
Canada/QC-JUS-V6130436/2020	EPI_ISL_954373	2021-02-08	JUS-V6130436	Canada/Qc-JUS-V6130436/2020	JUS-V6130436
Canada/QC-JUS-V6130441/2020	EPI_ISL_954374	2021-02-08	JUS-V6130441	Canada/Qc-JUS-V6130441/2020	JUS-V6130441
Canada/QC-JUS-V6130444/2020	EPI_ISL_954392	2021-02-08	JUS-V6130444	Canada/Qc-JUS-V6130444/2020	JUS-V6130444
Canada/QC-JUS-V6130450/2020	EPI_ISL_954394	2021-02-08	JUS-V6130450	Canada/Qc-JUS-V6130450/2020	JUS-V6130450
Canada/QC-JUS-V6130502/2020	EPI_ISL_954389	2021-02-08	JUS-V6130502	Canada/Qc-JUS-V6130502/2020	JUS-V6130502
Canada/QC-JUS-V6050730/2020	EPI_ISL_954612	2021-02-08	JUS-V6050730	Canada/Qc-JUS-V6050730/2020	JUS-V6050730
Canada/QC-JUS-V6120503/2020	EPI_ISL_954352	2021-02-08	JUS-V6120503	Canada/Qc-JUS-V6120503/2020	JUS-V6120503
Canada/QC-JUS-V6050728/2020	EPI_ISL_954636	2021-02-08	JUS-V6050728	Canada/Qc-JUS-V6050728/2020	JUS-V6050728
Canada/QC-JUS-V6031351/2020	EPI_ISL_954726	2021-02-08	JUS-V6031351	Canada/Qc-JUS-V6031351/2020	JUS-V6031351
Canada/QC-JUS-V6031260/2020	EPI_ISL_954685	2021-02-08	JUS-V6031260	Canada/Qc-JUS-V6031260/2020	JUS-V6031260
Canada/QC-JUS-V6031172/2020	EPI_ISL_954704	2021-02-08	JUS-V6031172	Canada/Qc-JUS-V6031172/2020	JUS-V6031172
Canada/QC-JUS-V6031110/2020	EPI_ISL_954702	2021-02-08	JUS-V6031110	Canada/Qc-JUS-V6031110/2020	JUS-V6031110
Canada/QC-JUS-V6031034/2020	EPI_ISL_954721	2021-02-08	JUS-V6031034	Canada/Qc-JUS-V6031034/2020	JUS-V6031034
Canada/QC-JUS-V6030905/2020	EPI_ISL_954717	2021-02-08	JUS-V6030905	Canada/Qc-JUS-V6030905/2020	JUS-V6030905
Canada/QC-JUS-V6030836/2020	EPI_ISL_954716	2021-02-08	JUS-V6030836	Canada/Qc-JUS-V6030836/2020	JUS-V6030836
Canada/QC-JUS-V6030731/2020	EPI_ISL_954725	2021-02-08	JUS-V6030731	Canada/Qc-JUS-V6030731/2020	JUS-V6030731
Canada/QC-JUS-V6030623/2020	EPI_ISL_954706	2021-02-08	JUS-V6030623	Canada/Qc-JUS-V6030623/2020	JUS-V6030623
Canada/QC-JUS-V6030602/2020	EPI_ISL_954705	2021-02-08	JUS-V6030602	Canada/Qc-JUS-V6030602/2020	JUS-V6030602
Canada/QC-JUS-V6030594/2020	EPI_ISL_954718	2021-02-08	JUS-V6030594	Canada/Qc-JUS-V6030594/2020	JUS-V6030594
Canada/QC-JUS-V6030583/2020	EPI_ISL_954713	2021-02-08	JUS-V6030583	Canada/Qc-JUS-V6030583/2020	JUS-V6030583
Canada/QC-JUS-V6030573/2020	EPI_ISL_954712	2021-02-08	JUS-V6030573	Canada/Qc-JUS-V6030573/2020	JUS-V6030573
Canada/QC-JUS-V6030534/2020	EPI_ISL_954711	2021-02-08	JUS-V6030534	Canada/Qc-JUS-V6030534/2020	JUS-V6030534
Canada/QC-JUS-V6151458/2020	EPI_ISL_954337	2021-02-08	JUS-V6151458	Canada/Qc-JUS-V6151458/2020	JUS-V6151458
Canada/QC-JUS-V6090834/2020	EPI_ISL_954531	2021-02-08	JUS-V6090834	Canada/Qc-JUS-V6090834/2020	JUS-V6090834
Canada/QC-JUS-V6030511/2020	EPI_ISL_954715	2021-02-08	JUS-V6030511	Canada/Qc-JUS-V6030511/2020	JUS-V6030511
Canada/QC-JUS-V6030496/2020	EPI_ISL_954714	2021-02-08	JUS-V6030496	Canada/Qc-JUS-V6030496/2020	JUS-V6030496
Canada/QC-JUS-V6030449/2020	EPI_ISL_954684	2021-02-08	JUS-V6030449	Canada/Qc-JUS-V6030449/2020	JUS-V6030449
Canada/QC-JUS-V6031425/2020	EPI_ISL_954686	2021-02-08	JUS-V6031425	Canada/Qc-JUS-V6031425/2020	JUS-V6031425
Canada/QC-JUS-V6032028/2020	EPI_ISL_954649	2021-02-08	JUS-V6032028	Canada/Qc-JUS-V6032028/2020	JUS-V6032028
Canada/QC-JUS-V6032036/2020	EPI_ISL_954648	2021-02-08	JUS-V6032036	Canada/Qc-JUS-V6032036/2020	JUS-V6032036
Canada/QC-JUS-V6040299/2020	EPI_ISL_954630	2021-02-08	JUS-V6040299	Canada/Qc-JUS-V6040299/2020	JUS-V6040299
Canada/QC-JUS-V6032172/2020	EPI_ISL_954687	2021-02-08	JUS-V6032172	Canada/Qc-JUS-V6032172/2020	JUS-V6032172
Canada/QC-JUS-V6032164/2020	EPI_ISL_954688	2021-02-08	JUS-V6032164	Canada/Qc-JUS-V6032164/2020	JUS-V6032164
Canada/QC-JUS-V6032162/2020	EPI_ISL_954661	2021-02-08	JUS-V6032162	Canada/Qc-JUS-V6032162/2020	JUS-V6032162
Canada/QC-JUS-V6032159/2020	EPI_ISL_954660	2021-02-08	JUS-V6032159	Canada/Qc-JUS-V6032159/2020	JUS-V6032159
Canada/QC-JUS-V6032123/2020	EPI_ISL_954654	2021-02-08	JUS-V6032123	Canada/Qc-JUS-V6032123/2020	JUS-V6032123
[truncated: 922 more rows]
