# Supplementary material for: A small number of early introductions seeded widespread transmission of SARS-CoV-2 in Québec, Canada
Source: Genome Med. 2021 Oct 28;13:169. doi: 10.1186/s13073-021-00986-9 (PMC8550813; doi:10.1186/s13073-021-00986-9)
Supplement: Supplementary file 3 — Additional file 3: Table S2. List of GISAID sequences and author acknowledgements. [file 13073_2021_986_MOESM3_ESM.csv]

strain	gisaid_epi_isl	originating_lab	submitting_lab	authors
Algeria/G0638_2264/2020	EPI_ISL_418241	NIC Viral Respiratory Unit - Institut Pasteur of Algeria	National Reference Center for Viruses of Respiratory Infections, Institut Pasteur, Paris	MÃ©lanie Albert et al
Algeria/G0640_2265/2020	EPI_ISL_418242	NIC Viral Respiratory Unit - Institut Pasteur of Algeria	National Reference Center for Viruses of Respiratory Infections, Institut Pasteur, Paris	MÃ©lanie Albert et al
Algeria/G0860_2262/2020	EPI_ISL_420037	NIC Viral Respiratory Unit - Institut Pasteur of Algeria	National Reference Center for Viruses of Respiratory Infections, Institut Pasteur, Paris	MÃ©lanie Albert et al
Andorra/202552/2020	EPI_ISL_539496	Hospital Nostra Senyora de Meritxell	Instituto de Salud Carlos III	Iglesias-Caballero et al
Argentina/C121/2020	EPI_ISL_420600	Servicio Virosis Respiratorias-Departamento VirologÃ­a-INEI	Instituto Nacional Enfermedades Infecciosas C.G.Malbran	Baumeister E. et al
Argentina/C1374/2020	EPI_ISL_420599	Servicio Virosis Respiratorias-Departamento VirologÃ­a-INEI	Instituto Nacional Enfermedades Infecciosas C.G.Malbran	Baumeister E. et al
Argentina/C3013/2020	EPI_ISL_420598	Servicio Virosis Respiratorias-Departamento VirologÃ­a-INEI	Instituto Nacional Enfermedades Infecciosas C.G.Malbran	Baumeister E. et al
Argentina/Heritas_HG001/2020	EPI_ISL_476496	Hospital Garrahan	HÃ©ritas	Dalmacio Pereyra et al
Argentina/Heritas_HG006/2020	EPI_ISL_476561	Hospital Garrahan	HÃ©ritas	Roberta Crespo et al
Argentina/Heritas_HG007/2020	EPI_ISL_476565	Hospital de PediatrÃ­a "Prof. Dr. Juan P Garrahan"	HÃ©ritas	Andrea Mangano et al
Argentina/Heritas_HG009/2020	EPI_ISL_476568	Hospital de PediatrÃ­a "Prof. Dr. Juan P Garrahan"	HÃ©ritas	Cristian Rohr et al
Argentina/Heritas_HG014/2020	EPI_ISL_476563	Hospital de PediatrÃ­a "Prof. Dr. Juan P Garrahan"	HÃ©ritas	Dalmacio Pereyra et al
Argentina/Heritas_HG015/2020	EPI_ISL_476567	Hospital de PediatrÃ­a "Prof. Dr. Juan P Garrahan"	HÃ©ritas	Dalmacio Pereyra et al
Argentina/Heritas_HG018/2020	EPI_ISL_476571	Hospital de PediatrÃ­a "Prof. Dr. Juan P Garrahan"	HÃ©ritas	Dalmacio Pereyra et al
Argentina/Heritas_HG019/2020	EPI_ISL_476573	Hospital de PediatrÃ­a "Prof. Dr. Juan P Garrahan"	HÃ©ritas	Dalmacio Pereyra et al
Argentina/PAIS-A0001/2020	EPI_ISL_430793	Laboratorio AnÃ¡lisis ClÃ­nicos, Unidad de Servicios DiagnÃ³sticos, Swiss Medical Group	Ãrea de SecuenciaciÃ³n del Laboratorio de VirologÃ­a del Hospital de NiÃ±os Dr. Ricardo Gutierrez	Nabaes Jodar et al
Argentina/PAIS-A0003/2020	EPI_ISL_430795	Laboratorio de VirologÃ­a del Hospital de NiÃ±os Dr. Ricardo Gutierrez	Ãrea de SecuenciaciÃ³n del Laboratorio de VirologÃ­a del Hospital de NiÃ±os Dr. Ricardo Gutierrez	Nabaes Jodar et al
Argentina/PAIS-A0004/2020	EPI_ISL_430796	Departamento de BiologÃ­a y genÃ©tica molecular, IACA Laboratorios.	Ãrea de SecuenciaciÃ³n del Laboratorio de VirologÃ­a del Hospital de NiÃ±os Dr. Ricardo Gutierrez	Nabaes Jodar et al
Argentina/PAIS-A0005/2020	EPI_ISL_430797	Departamento de BiologÃ­a y genÃ©tica molecular, IACA Laboratorios.	Ãrea de SecuenciaciÃ³n del Laboratorio de VirologÃ­a del Hospital de NiÃ±os Dr. Ricardo Gutierrez	Nabaes Jodar et al
Argentina/PAIS-A0006/2020	EPI_ISL_430798	Departamento de BiologÃ­a y genÃ©tica molecular, IACA Laboratorios.	Ãrea de SecuenciaciÃ³n del Laboratorio de VirologÃ­a del Hospital de NiÃ±os Dr. Ricardo Gutierrez	Nabaes Jodar et al
Argentina/PAIS-A0007/2020	EPI_ISL_430799	Laboratorio de VirologÃ­a del Hospital de NiÃ±os Dr. Ricardo Gutierrez	Ãrea de SecuenciaciÃ³n del Laboratorio de VirologÃ­a del Hospital de NiÃ±os Dr. Ricardo Gutierrez	Nabaes Jodar et al
Argentina/PAIS-A0008/2020	EPI_ISL_430800	Laboratorio de VirologÃ­a del Hospital de NiÃ±os Dr. Ricardo Gutierrez	Ãrea de SecuenciaciÃ³n del Laboratorio de VirologÃ­a del Hospital de NiÃ±os Dr. Ricardo Gutierrez	Nabaes Jodar et al
Argentina/PAIS-A0009/2020	EPI_ISL_430801	Laboratorio de VirologÃ­a del Hospital de NiÃ±os Dr. Ricardo Gutierrez	Ãrea de SecuenciaciÃ³n del Laboratorio de VirologÃ­a del Hospital de NiÃ±os Dr. Ricardo Gutierrez	Nabaes Jodar et al
Argentina/PAIS-A0011/2020	EPI_ISL_430802	Departamento de BiologÃ­a y genÃ©tica molecular, IACA Laboratorios.	Ãrea de SecuenciaciÃ³n del Laboratorio de VirologÃ­a del Hospital de NiÃ±os Dr. Ricardo Gutierrez	Nabaes Jodar et al
Argentina/PAIS-A0012/2020	EPI_ISL_430803	Laboratorio de VirologÃ­a del Hospital de NiÃ±os Dr. Ricardo Gutierrez	Ãrea de SecuenciaciÃ³n del Laboratorio de VirologÃ­a del Hospital de NiÃ±os Dr. Ricardo Gutierrez	Nabaes Jodar et al
Argentina/PAIS-A0013/2020	EPI_ISL_430804	Laboratorio de VirologÃ­a del Hospital de NiÃ±os Dr. Ricardo Gutierrez	Ãrea de SecuenciaciÃ³n del Laboratorio de VirologÃ­a del Hospital de NiÃ±os Dr. Ricardo Gutierrez	Nabaes Jodar et al
Argentina/PAIS-A0014/2020	EPI_ISL_430805	Departamento de BiologÃ­a y genÃ©tica molecular, IACA Laboratorios.	Ãrea de SecuenciaciÃ³n del Laboratorio de VirologÃ­a del Hospital de NiÃ±os Dr. Ricardo Gutierrez	Nabaes Jodar et al
Argentina/PAIS-A0015/2020	EPI_ISL_430806	Departamento de BiologÃ­a y genÃ©tica molecular, IACA Laboratorios.	Ãrea de SecuenciaciÃ³n del Laboratorio de VirologÃ­a del Hospital de NiÃ±os Dr. Ricardo Gutierrez	Nabaes Jodar et al
Argentina/PAIS-A0016/2020	EPI_ISL_430807	Laboratorio de VirologÃ­a del Hospital de NiÃ±os Dr. Ricardo Gutierrez	Ãrea de SecuenciaciÃ³n del Laboratorio de VirologÃ­a del Hospital de NiÃ±os Dr. Ricardo Gutierrez	Nabaes Jodar et al
Argentina/PAIS-A0017/2020	EPI_ISL_430808	Departamento de BiologÃ­a y genÃ©tica molecular, IACA Laboratorios.	Ãrea de SecuenciaciÃ³n del Laboratorio de VirologÃ­a del Hospital de NiÃ±os Dr. Ricardo Gutierrez	Nabaes Jodar et al
Argentina/PAIS-A0018/2020	EPI_ISL_430809	Laboratorio de VirologÃ­a del Hospital de NiÃ±os Dr. Ricardo Gutierrez	Ãrea de SecuenciaciÃ³n del Laboratorio de VirologÃ­a del Hospital de NiÃ±os Dr. Ricardo Gutierrez	Nabaes Jodar et al
Argentina/PAIS-A0019/2020	EPI_ISL_430810	Laboratorio de VirologÃ­a del Hospital de NiÃ±os Dr. Ricardo Gutierrez	Ãrea de SecuenciaciÃ³n del Laboratorio de VirologÃ­a del Hospital de NiÃ±os Dr. Ricardo Gutierrez	Nabaes Jodar et al
Argentina/PAIS-A0020/2020	EPI_ISL_430811	Laboratorio de VirologÃ­a del Hospital de NiÃ±os Dr. Ricardo Gutierrez	Ãrea de SecuenciaciÃ³n del Laboratorio de VirologÃ­a del Hospital de NiÃ±os Dr. Ricardo Gutierrez	Nabaes Jodar et al
Argentina/PAIS-A0021/2020	EPI_ISL_430812	Laboratorio de VirologÃ­a del Hospital de NiÃ±os Dr. Ricardo Gutierrez	Ãrea de SecuenciaciÃ³n del Laboratorio de VirologÃ­a del Hospital de NiÃ±os Dr. Ricardo Gutierrez	Nabaes Jodar et al
Argentina/PAIS-A0022/2020	EPI_ISL_430813	Laboratorio de VirologÃ­a del Hospital de NiÃ±os Dr. Ricardo Gutierrez	Ãrea de SecuenciaciÃ³n del Laboratorio de VirologÃ­a del Hospital de NiÃ±os Dr. Ricardo Gutierrez	Nabaes Jodar et al
Argentina/PAIS-A0023/2020	EPI_ISL_430814	Laboratorio de VirologÃ­a del Hospital de NiÃ±os Dr. Ricardo Gutierrez	Ãrea de SecuenciaciÃ³n del Laboratorio de VirologÃ­a del Hospital de NiÃ±os Dr. Ricardo Gutierrez	Nabaes Jodar et al
Argentina/PAIS-A0024/2020	EPI_ISL_430815	Laboratorio de VirologÃ­a del Hospital de NiÃ±os Dr. Ricardo Gutierrez	Ãrea de SecuenciaciÃ³n del Laboratorio de VirologÃ­a del Hospital de NiÃ±os Dr. Ricardo Gutierrez	Nabaes Jodar et al
Argentina/PAIS-A0025/2020	EPI_ISL_430816	Laboratorio de VirologÃ­a del Hospital de NiÃ±os Dr. Ricardo Gutierrez	Ãrea de SecuenciaciÃ³n del Laboratorio de VirologÃ­a del Hospital de NiÃ±os Dr. Ricardo Gutierrez	Nabaes Jodar et al
Argentina/PAIS-A0026/2020	EPI_ISL_430817	Laboratorio de VirologÃ­a del Hospital de NiÃ±os Dr. Ricardo Gutierrez	Ãrea de SecuenciaciÃ³n del Laboratorio de VirologÃ­a del Hospital de NiÃ±os Dr. Ricardo Gutierrez	Nabaes Jodar et al
Argentina/PAIS-A0027/2020	EPI_ISL_430818	Laboratorio de VirologÃ­a del Hospital de NiÃ±os Dr. Ricardo Gutierrez	Ãrea de SecuenciaciÃ³n del Laboratorio de VirologÃ­a del Hospital de NiÃ±os Dr. Ricardo Gutierrez	Nabaes Jodar et al
Argentina/PAIS-G0001/2020	EPI_ISL_499083	Instituto de Virologia "Dr. J. M. Vanella", Facultad de Ciencias Medicas, Universidad Nacional de Cordoba. Laboratorio Central de la Provincia de Cordoba, Argentina. Ministerio de Salud de la provincia de Cordoba, Argentina.	Laboratorio de VirologÃ­a, Hospital de NiÃ±os Ricardo GutiÃ©rrez, CABA, Argentina.	Sandra Gallego et al
Aruba/AW-RIVM-10101/2020	EPI_ISL_547445	Dutch COVID-19 response team	National Institute for Public Health and the Environment (RIVM)	Adam Meijer et al
Aruba/AW-RIVM-10113/2020	EPI_ISL_547446	Dutch COVID-19 response team	National Institute for Public Health and the Environment (RIVM)	Adam Meijer et al
Aruba/AW-RIVM-10114/2020	EPI_ISL_547447	Dutch COVID-19 response team	National Institute for Public Health and the Environment (RIVM)	Adam Meijer et al
Aruba/AW-RIVM-10115/2020	EPI_ISL_547448	Dutch COVID-19 response team	National Institute for Public Health and the Environment (RIVM)	Adam Meijer et al
Aruba/AW-RIVM-10122/2020	EPI_ISL_547449	Dutch COVID-19 response team	National Institute for Public Health and the Environment (RIVM)	Adam Meijer et al
Australia/ACT0031/2020	EPI_ISL_498498	ACT Pathology	Schwessinger Lab	Ashley Jones et al
Australia/ACT0034/2020	EPI_ISL_498501	ACT Pathology	Schwessinger Lab	Ashley Jones et al
Australia/ACT0048/2020	EPI_ISL_498515	ACT Pathology	Schwessinger Lab	Ashley Jones et al
Australia/ACT0064/2020	EPI_ISL_498526	ACT Pathology	Schwessinger Lab	Ashley Jones et al
Australia/ACT0084/2020	EPI_ISL_498543	ACT Pathology	Schwessinger Lab	Ashley Jones et al
Australia/NSW05/2020	EPI_ISL_412975	Centre for Infectious Diseases and Microbiology Laboratory Services	NSW Health Pathology - Institute of Clinical Pathology and Medical Research; Westmead Hospital; University of Sydney	Eden J-S et al
Australia/NSW06/2020	EPI_ISL_413213	Centre for Infectious Diseases and Microbiology Laboratory Services	NSW Health Pathology - Institute of Clinical Pathology and Medical Research; Westmead Hospital; University of Sydney	Eden J-S et al
Australia/NSW07/2020	EPI_ISL_413214	Centre for Infectious Diseases and Microbiology Laboratory Services	NSW Health Pathology - Institute of Clinical Pathology and Medical Research; Westmead Hospital; University of Sydney	Eden J-S et al
Australia/NSW08/2020	EPI_ISL_413594	Centre for Infectious Diseases and Microbiology Laboratory Services	NSW Health Pathology - Institute of Clinical Pathology and Medical Research; Westmead Hospital; University of Sydney	Rockett R et al
Australia/NSW09/2020	EPI_ISL_413595	Centre for Infectious Diseases and Microbiology Laboratory Services	NSW Health Pathology - Institute of Clinical Pathology and Medical Research; Westmead Hospital; University of Sydney	Rockett R et al
Australia/NSW10/2020	EPI_ISL_413596	Centre for Infectious Diseases and Microbiology - Public Health	NSW Health Pathology - Institute of Clinical Pathology and Medical Research; Westmead Hospital; University of Sydney	Rockett R et al
Australia/NSW117/2020	EPI_ISL_427756	Centre for Infectious Diseases and Microbiology Public Health	NSW Health Pathology - Institute of Clinical Pathology and Medical Research; Westmead Hospital; University of Sydney	Gall M et al
Australia/NSW135/2020	EPI_ISL_427673	Centre for Infectious Diseases and Microbiology Public Health	NSW Health Pathology - Institute of Clinical Pathology and Medical Research; Westmead Hospital; University of Sydney	Gray K et al
Australia/NSW2046/2020	EPI_ISL_500617	Area of Virology, Serology and Virology Division (SAViD), New South Wales Health Pathology Randwick	Area of Virology, Serology and Virology Division (SAViD), New South Wales Health Pathology Randwick	Rawlinson et al
Australia/NSW2144/2020	EPI_ISL_527008	Area of Virology, Serology and Virology Division (SAViD), New South Wales Health Pathology Randwick	Area of Virology, Serology and Virology Division (SAViD), New South Wales Health Pathology Randwick	Rawlinson et al
Australia/NSW2149/2020	EPI_ISL_500630	Area of Virology, Serology and Virology Division (SAViD), New South Wales Health Pathology Randwick	Area of Virology, Serology and Virology Division (SAViD), New South Wales Health Pathology Randwick	Rawlinson et al
Australia/NSW2156/2020	EPI_ISL_500634	Area of Virology, Serology and Virology Division (SAViD), New South Wales Health Pathology Randwick	Area of Virology, Serology and Virology Division (SAViD), New South Wales Health Pathology Randwick	Rawlinson et al
Australia/NSW219/2020	EPI_ISL_427643	Centre for Infectious Diseases and Microbiology Public Health	NSW Health Pathology - Institute of Clinical Pathology and Medical Research; Westmead Hospital; University of Sydney	Timms V et al
Australia/NSW2214/2020	EPI_ISL_500668	Area of Virology, Serology and Virology Division (SAViD), New South Wales Health Pathology Randwick	Area of Virology, Serology and Virology Division (SAViD), New South Wales Health Pathology Randwick	Rawlinson et al
Australia/NSW2252/2020	EPI_ISL_500691	Area of Virology, Serology and Virology Division (SAViD), New South Wales Health Pathology Randwick	Area of Virology, Serology and Virology Division (SAViD), New South Wales Health Pathology Randwick	Rawlinson et al
Australia/NSW2258/2020	EPI_ISL_500695	Area of Virology, Serology and Virology Division (SAViD), New South Wales Health Pathology Randwick	Area of Virology, Serology and Virology Division (SAViD), New South Wales Health Pathology Randwick	Rawlinson et al
Australia/NSW2280/2020	EPI_ISL_509519	Area of Virology, Serology and Virology Division (SAViD), New South Wales Health Pathology Randwick	Area of Virology, Serology and Virology Division (SAViD), New South Wales Health Pathology Randwick	Rawlinson et al
Australia/NSW2306/2020	EPI_ISL_500704	Area of Virology, Serology and Virology Division (SAViD), New South Wales Health Pathology Randwick	Area of Virology, Serology and Virology Division (SAViD), New South Wales Health Pathology Randwick	Rawlinson et al
Australia/NSW2314/2020	EPI_ISL_500706	Area of Virology, Serology and Virology Division (SAViD), New South Wales Health Pathology Randwick	Area of Virology, Serology and Virology Division (SAViD), New South Wales Health Pathology Randwick	Rawlinson et al
Australia/NSW233/2020	EPI_ISL_451499	Pathology West - NSW Health Pathology	NSW Health Pathology - Institute of Clinical Pathology and Medical Research; Westmead Hospital; University of Sydney	CIDM-PH et al. et al
Australia/NSW236/2020	EPI_ISL_451502	Pathology West - NSW Health Pathology	NSW Health Pathology - Institute of Clinical Pathology and Medical Research; Westmead Hospital; University of Sydney	CIDM-PH et al. et al
Australia/NSW2534/2020	EPI_ISL_527038	Area of Virology, Serology and Virology Division (SAViD), New South Wales Health Pathology Randwick	Area of Virology, Serology and Virology Division (SAViD), New South Wales Health Pathology Randwick	Rawlinson et al
Australia/NSW2536/2020	EPI_ISL_527039	Area of Virology, Serology and Virology Division (SAViD), New South Wales Health Pathology Randwick	Area of Virology, Serology and Virology Division (SAViD), New South Wales Health Pathology Randwick	Rawlinson et al
Australia/NSW2538/2020	EPI_ISL_527040	Area of Virology, Serology and Virology Division (SAViD), New South Wales Health Pathology Randwick	Area of Virology, Serology and Virology Division (SAViD), New South Wales Health Pathology Randwick	Rawlinson et al
Australia/NSW2539/2020	EPI_ISL_527041	Area of Virology, Serology and Virology Division (SAViD), New South Wales Health Pathology Randwick	Area of Virology, Serology and Virology Division (SAViD), New South Wales Health Pathology Randwick	Rawlinson et al
Australia/NSW2541/2020	EPI_ISL_527042	Area of Virology, Serology and Virology Division (SAViD), New South Wales Health Pathology Randwick	Area of Virology, Serology and Virology Division (SAViD), New South Wales Health Pathology Randwick	Rawlinson et al
Australia/NSW2542/2020	EPI_ISL_527043	Area of Virology, Serology and Virology Division (SAViD), New South Wales Health Pathology Randwick	Area of Virology, Serology and Virology Division (SAViD), New South Wales Health Pathology Randwick	Rawlinson et al
Australia/NSW2543/2020	EPI_ISL_527044	Area of Virology, Serology and Virology Division (SAViD), New South Wales Health Pathology Randwick	Area of Virology, Serology and Virology Division (SAViD), New South Wales Health Pathology Randwick	Rawlinson et al
Australia/NSW2545/2020	EPI_ISL_527046	Area of Virology, Serology and Virology Division (SAViD), New South Wales Health Pathology Randwick	Area of Virology, Serology and Virology Division (SAViD), New South Wales Health Pathology Randwick	Rawlinson et al
Australia/NSW2546/2020	EPI_ISL_527047	Area of Virology, Serology and Virology Division (SAViD), New South Wales Health Pathology Randwick	Area of Virology, Serology and Virology Division (SAViD), New South Wales Health Pathology Randwick	Rawlinson et al
Australia/NSW2548/2020	EPI_ISL_527049	Area of Virology, Serology and Virology Division (SAViD), New South Wales Health Pathology Randwick	Area of Virology, Serology and Virology Division (SAViD), New South Wales Health Pathology Randwick	Rawlinson et al
Australia/NSW2549/2020	EPI_ISL_527050	Area of Virology, Serology and Virology Division (SAViD), New South Wales Health Pathology Randwick	Area of Virology, Serology and Virology Division (SAViD), New South Wales Health Pathology Randwick	Rawlinson et al
Australia/NSW2551/2020	EPI_ISL_527052	Area of Virology, Serology and Virology Division (SAViD), New South Wales Health Pathology Randwick	Area of Virology, Serology and Virology Division (SAViD), New South Wales Health Pathology Randwick	Rawlinson et al
Australia/NSW2552/2020	EPI_ISL_527053	Area of Virology, Serology and Virology Division (SAViD), New South Wales Health Pathology Randwick	Area of Virology, Serology and Virology Division (SAViD), New South Wales Health Pathology Randwick	Rawlinson et al
Australia/NSW2557/2020	EPI_ISL_527054	Area of Virology, Serology and Virology Division (SAViD), New South Wales Health Pathology Randwick	Area of Virology, Serology and Virology Division (SAViD), New South Wales Health Pathology Randwick	Rawlinson et al
Australia/NSW2562/2020	EPI_ISL_527055	Area of Virology, Serology and Virology Division (SAViD), New South Wales Health Pathology Randwick	Area of Virology, Serology and Virology Division (SAViD), New South Wales Health Pathology Randwick	Rawlinson et al
Australia/NSW2571/2020	EPI_ISL_527058	Area of Virology, Serology and Virology Division (SAViD), New South Wales Health Pathology Randwick	Area of Virology, Serology and Virology Division (SAViD), New South Wales Health Pathology Randwick	Rawlinson et al
Australia/NSW294/2020	EPI_ISL_451558	Medlab Pathology	NSW Health Pathology - Institute of Clinical Pathology and Medical Research; Westmead Hospital; University of Sydney	CIDM-PH et al. et al
Australia/NSW298/2020	EPI_ISL_451562	Pathology Sydney South West - NSW Health Pathology	NSW Health Pathology - Institute of Clinical Pathology and Medical Research; Westmead Hospital; University of Sydney	CIDM-PH et al. et al
Australia/NSW329/2020	EPI_ISL_451591	ACT pathology	NSW Health Pathology - Institute of Clinical Pathology and Medical Research; Westmead Hospital; University of Sydney	CIDM-PH et al. et al
Australia/NSW332/2020	EPI_ISL_451594	Childrens Hospital Westmead	NSW Health Pathology - Institute of Clinical Pathology and Medical Research; Westmead Hospital; University of Sydney	CIDM-PH et al. et al
Australia/NSW354/2020	EPI_ISL_451615	Pathology West - NSW Health Pathology	NSW Health Pathology - Institute of Clinical Pathology and Medical Research; Westmead Hospital; University of Sydney	CIDM-PH et al. et al
Australia/NSW382/2020	EPI_ISL_451642	Pathology Sydney South West - NSW Health Pathology	NSW Health Pathology - Institute of Clinical Pathology and Medical Research; Westmead Hospital; University of Sydney	CIDM-PH et al. et al
Australia/NSW383/2020	EPI_ISL_451643	Pathology Sydney South West - NSW Health Pathology	NSW Health Pathology - Institute of Clinical Pathology and Medical Research; Westmead Hospital; University of Sydney	CIDM-PH et al. et al
Australia/NSW497/2020	EPI_ISL_455037	Pathology Sydney South West - NSW Health Pathology	NSW Health Pathology - Institute of Clinical Pathology and Medical Research; Westmead Hospital; University of Sydney	CIDM-PH et al. et al
Australia/NSW531/2020	EPI_ISL_455070	Pathology West - NSW Health Pathology	NSW Health Pathology - Institute of Clinical Pathology and Medical Research; Westmead Hospital; University of Sydney	CIDM-PH et al. et al
Australia/NSW553/2020	EPI_ISL_455092	South Eastern Area Laboratory Services	NSW Health Pathology - Institute of Clinical Pathology and Medical Research; Westmead Hospital; University of Sydney	CIDM-PH et al. et al
Australia/NSW554/2020	EPI_ISL_455093	South Eastern Area Laboratory Services	NSW Health Pathology - Institute of Clinical Pathology and Medical Research; Westmead Hospital; University of Sydney	CIDM-PH et al. et al
Australia/NSW560/2020	EPI_ISL_455099	South Eastern Area Laboratory Services	NSW Health Pathology - Institute of Clinical Pathology and Medical Research; Westmead Hospital; University of Sydney	CIDM-PH et al. et al
Australia/NSW58/2020	EPI_ISL_417410	Centre for Infectious Diseases and Microbiology Public Health	NSW Health Pathology - Institute of Clinical Pathology and Medical Research; Westmead Hospital; University of Sydney	Holmes EC et al
Australia/NSW593/2020	EPI_ISL_478705	South Eastern Area Laboratory Services (SEALS)	NSW Health Pathology - Institute of Clinical Pathology and Medical Research; Westmead Hospital; University of Sydney	CIDM-PH et al. et al
Australia/NSW600/2020	EPI_ISL_478712	Sydney South West Pathology Service (SSWPS) - Liverpool Hospital - NSW Health Pathology	NSW Health Pathology - Institute of Clinical Pathology and Medical Research; Westmead Hospital; University of Sydney	CIDM-PH et al. et al
Australia/NSW601/2020	EPI_ISL_478713	Sydney South West Pathology Service (SSWPS) - Liverpool Hospital - NSW Health Pathology	NSW Health Pathology - Institute of Clinical Pathology and Medical Research; Westmead Hospital; University of Sydney	CIDM-PH et al. et al
Australia/NSW602/2020	EPI_ISL_478714	Sydney South West Pathology Service (SSWPS) - Liverpool Hospital - NSW Health Pathology	NSW Health Pathology - Institute of Clinical Pathology and Medical Research; Westmead Hospital; University of Sydney	CIDM-PH et al. et al
Australia/NSW603/2020	EPI_ISL_478715	Sydney South West Pathology Service (SSWPS) - Liverpool Hospital - NSW Health Pathology	NSW Health Pathology - Institute of Clinical Pathology and Medical Research; Westmead Hospital; University of Sydney	CIDM-PH et al. et al
Australia/NSW604/2020	EPI_ISL_478716	Sydney South West Pathology Service (SSWPS) - Liverpool Hospital - NSW Health Pathology	NSW Health Pathology - Institute of Clinical Pathology and Medical Research; Westmead Hospital; University of Sydney	CIDM-PH et al. et al
Australia/NSW77/2020	EPI_ISL_427729	Centre for Infectious Diseases and Microbiology Public Health	NSW Health Pathology - Institute of Clinical Pathology and Medical Research; Westmead Hospital; University of Sydney	Gall M et al
Australia/NSW78/2020	EPI_ISL_427770	Centre for Infectious Diseases and Microbiology Public Health	NSW Health Pathology - Institute of Clinical Pathology and Medical Research; Westmead Hospital; University of Sydney	Arnott A et al
Australia/NSW79/2020	EPI_ISL_427790	Centre for Infectious Diseases and Microbiology Public Health	NSW Health Pathology - Institute of Clinical Pathology and Medical Research; Westmead Hospital; University of Sydney	Sadsad R et al
Australia/NSW81/2020	EPI_ISL_427720	Centre for Infectious Diseases and Microbiology Public Health	NSW Health Pathology - Institute of Clinical Pathology and Medical Research; Westmead Hospital; University of Sydney	Sim E et al
Australia/NSW943/2020	EPI_ISL_545015	South Eastern Area Laboratory Services (SEALS)	NSW Health Pathology - Institute of Clinical Pathology and Medical Research; Westmead Hospital; University of Sydney	CIDM-PH et al. et al
Australia/QLD03/2020	EPI_ISL_410717	Pathology Queensland	Public Health Virology Laboratory	Ben Huang et al
Australia/QLD04/2020	EPI_ISL_410718	Pathology Queensland	Public Health Virology Laboratory	Ben Huang et al
Australia/QLD09/2020	EPI_ISL_414414	Pathology Queensland	Public Health Virology Laboratory	Bixing Huang et al
Australia/QLD1012/2020	EPI_ISL_530272	Queensland Health Forensic and Scientific Services, Public Health Virology	Public Health Virology Laboratory, Forensic and Scientific Services, Queensland Health	Son Nguyen et al et al
Australia/QLD962/2020	EPI_ISL_530241	Queensland Health Forensic and Scientific Services, Public Health Virology	Public Health Virology Laboratory, Forensic and Scientific Services, Queensland Health	Son Nguyen et al et al
Australia/QLD974/2020	EPI_ISL_530237	Queensland Health Forensic and Scientific Services, Public Health Virology	Public Health Virology Laboratory, Forensic and Scientific Services, Queensland Health	Son Nguyen et al et al
Australia/QLDID922/2020	EPI_ISL_418799	Mater Pathology	Public Health Virology Laboratory	Bixing Huang et al
Australia/QLDID923/2020	EPI_ISL_418801	Mater Pathology	Public Health Virology Laboratory	Bixing Huang et al
Australia/QLDID924/2020	EPI_ISL_418802	Pathology Queensland	Public Health Virology Laboratory	Bixing Huang et al
Australia/QLDID929/2020	EPI_ISL_420878	Mater Pathology	Public Health Virology Laboratory	Bixing Huang et al
Australia/QLDID937/2020	EPI_ISL_444611	Pathology Queensland	Public Health Virology Laboratory	Bixing Huang et al
Australia/QLDID938/2020	EPI_ISL_444612	QML Pathology	Public Health Virology Laboratory	Bixing Huang et al
Australia/SAP015/2020	EPI_ISL_467990	SA Pathology	SA Pathology	Leong et al
Australia/SAP017/2020	EPI_ISL_468012	SA Pathology	SA Pathology	Lex Leong et al
Australia/SAP027/2020	EPI_ISL_468009	SA Pathology	SA Pathology	Lex Leong et al
Australia/SAP053/2020	EPI_ISL_451092	SA Pathology	SA Pathology	Lex Leong et al
Australia/SAP072/2020	EPI_ISL_451109	SA Pathology	SA Pathology	Lex Leong et al
Australia/SAP076/2020	EPI_ISL_451113	SA Pathology	SA Pathology	Lex Leong et al
Australia/SAP080/2020	EPI_ISL_451116	SA Pathology	SA Pathology	Lex Leong et al
Australia/SAP084/2020	EPI_ISL_451120	SA Pathology	SA Pathology	Lex Leong et al
Australia/SAP089/2020	EPI_ISL_451124	SA Pathology	SA Pathology	Lex Leong et al
Australia/SAP093/2020	EPI_ISL_451128	SA Pathology	SA Pathology	Lex Leong et al
Australia/SAP095/2020	EPI_ISL_451129	SA Pathology	SA Pathology	Lex Leong et al
Australia/SAP097/2020	EPI_ISL_468039	SA Pathology	SA Pathology	Lex Leong et al
Australia/SAP152/2020	EPI_ISL_451146	SA Pathology	SA Pathology	Lex Leong et al
Australia/SAP247/2020	EPI_ISL_483081	SA Pathology	SA Pathology	Lex Leong et al
Australia/SAP253/2020	EPI_ISL_468027	SA Pathology	SA Pathology	Lex Leong et al
Australia/SAP441/2020	EPI_ISL_508132	SA Pathology	SA Pathology	Lex Leong et al
Australia/SAP448/2020	EPI_ISL_508139	SA Pathology	SA Pathology	Lex Leong et al
Australia/TAS100/2020	EPI_ISL_522566	Royal Hobart Hospital Microbiology Department	MDU-PHL	Cooley L. et al
Australia/TAS103/2020	EPI_ISL_522569	Royal Hobart Hospital Microbiology Department	MDU-PHL	Cooley L. et al
Australia/TAS121/2020	EPI_ISL_522587	Royal Hobart Hospital Microbiology Department	MDU-PHL	Cooley L. et al
Australia/TAS166/2020	EPI_ISL_522621	Royal Hobart Hospital Microbiology Department	MDU-PHL	Cooley L. et al
Australia/TAS180/2020	EPI_ISL_522631	Royal Hobart Hospital Microbiology Department	MDU-PHL	Cooley L. et al
Australia/TAS259/2020	EPI_ISL_522686	Royal Hobart Hospital Microbiology Department	MDU-PHL	Cooley L. et al
Australia/TAS71/2020	EPI_ISL_522742	Royal Hobart Hospital Microbiology Department	MDU-PHL	Cooley L. et al
Australia/TAS72/2020	EPI_ISL_522743	Royal Hobart Hospital Microbiology Department	MDU-PHL	Cooley L. et al
Australia/TAS92/2020	EPI_ISL_522762	Royal Hobart Hospital Microbiology Department	MDU-PHL	Cooley L. et al
Australia/VIC-CBA6/2020	EPI_ISL_430066	Geelong Centre for Emerging Infectious Diseases	Geelong Centre for Emerging Infectious Diseases	Chamings A. et al
Australia/VIC07/2020	EPI_ISL_416415	Victorian Infectious Diseases Reference Laboratory (VIDRL)	Victorian Infectious Diseases Reference Laboratory and Microbiological Diagnostic Unit Public Health Laboratory, Doherty Institute	Caly L. et al
Australia/VIC09/2020	EPI_ISL_416515	Victorian Infectious Diseases Reference Laboratory (VIDRL)	Victorian Infectious Diseases Reference Laboratory and Microbiological Diagnostic Unit Public Health Laboratory, Doherty Institute	Caly L. et al
Australia/VIC1018/2020	EPI_ISL_430490	Victorian Infectious Diseases Reference Laboratory (VIDRL)	Microbiological Diagnostic Unit Public Health Laboratory and Victorian Infectious Diseases Reference Laboratory, The Peter Doherty Institute for Infection and Immunity	Caly L. et al
Australia/VIC1030/2020	EPI_ISL_430664	Microbiological Diagnostic Unit Public Health Laboratory	Microbiological Diagnostic Unit Public Health Laboratory	Seemann T. et al
Australia/VIC1038/2020	EPI_ISL_430534	Victorian Infectious Diseases Reference Laboratory (VIDRL)	Microbiological Diagnostic Unit Public Health Laboratory and Victorian Infectious Diseases Reference Laboratory, The Peter Doherty Institute for Infection and Immunity	Caly L. et al
Australia/VIC1050/2020	EPI_ISL_430599	Victorian Infectious Diseases Reference Laboratory (VIDRL)	Microbiological Diagnostic Unit Public Health Laboratory and Victorian Infectious Diseases Reference Laboratory, The Peter Doherty Institute for Infection and Immunity	Caly L. et al
Australia/VIC1059/2020	EPI_ISL_430541	Victorian Infectious Diseases Reference Laboratory (VIDRL)	Microbiological Diagnostic Unit Public Health Laboratory and Victorian Infectious Diseases Reference Laboratory, The Peter Doherty Institute for Infection and Immunity	Caly L. et al
Australia/VIC107/2020	EPI_ISL_419720	Microbiological Diagnostic Unit Public Health Laboratory	Microbiological Diagnostic Unit Public Health Laboratory	Seemann T. et al
Australia/VIC1078/2020	EPI_ISL_430564	Victorian Infectious Diseases Reference Laboratory (VIDRL)	Microbiological Diagnostic Unit Public Health Laboratory and Victorian Infectious Diseases Reference Laboratory, The Peter Doherty Institute for Infection and Immunity	Caly L. et al
Australia/VIC110/2020	EPI_ISL_419716	Microbiological Diagnostic Unit Public Health Laboratory	Microbiological Diagnostic Unit Public Health Laboratory	Seemann T. et al
Australia/VIC111/2020	EPI_ISL_419715	Microbiological Diagnostic Unit Public Health Laboratory	Microbiological Diagnostic Unit Public Health Laboratory	Seemann T. et al
Australia/VIC1111/2020	EPI_ISL_430570	Victorian Infectious Diseases Reference Laboratory (VIDRL)	Microbiological Diagnostic Unit Public Health Laboratory and Victorian Infectious Diseases Reference Laboratory, The Peter Doherty Institute for Infection and Immunity	Caly L. et al
Australia/VIC1127/2020	EPI_ISL_430608	Victorian Infectious Diseases Reference Laboratory (VIDRL)	Microbiological Diagnostic Unit Public Health Laboratory and Victorian Infectious Diseases Reference Laboratory, The Peter Doherty Institute for Infection and Immunity	Caly L. et al
Australia/VIC113/2020	EPI_ISL_419822	Victorian Infectious Diseases Reference Laboratory (VIDRL)	Victorian Infectious Diseases Reference Laboratory and Microbiological Diagnostic Unit Public Health Laboratory, Doherty Institute	Caly L. et al
Australia/VIC1136/2020	EPI_ISL_430606	Victorian Infectious Diseases Reference Laboratory (VIDRL)	Microbiological Diagnostic Unit Public Health Laboratory and Victorian Infectious Diseases Reference Laboratory, The Peter Doherty Institute for Infection and Immunity	Caly L. et al
Australia/VIC114/2020	EPI_ISL_419725	Microbiological Diagnostic Unit Public Health Laboratory	Microbiological Diagnostic Unit Public Health Laboratory	Seemann T. et al
Australia/VIC1159/2020	EPI_ISL_430604	Victorian Infectious Diseases Reference Laboratory (VIDRL)	Microbiological Diagnostic Unit Public Health Laboratory and Victorian Infectious Diseases Reference Laboratory, The Peter Doherty Institute for Infection and Immunity	Caly L. et al
Australia/VIC1160/2020	EPI_ISL_430605	Victorian Infectious Diseases Reference Laboratory (VIDRL)	Microbiological Diagnostic Unit Public Health Laboratory and Victorian Infectious Diseases Reference Laboratory, The Peter Doherty Institute for Infection and Immunity	Caly L. et al
Australia/VIC1174/2020	EPI_ISL_430623	Victorian Infectious Diseases Reference Laboratory (VIDRL)	Microbiological Diagnostic Unit Public Health Laboratory and Victorian Infectious Diseases Reference Laboratory, The Peter Doherty Institute for Infection and Immunity	Caly L. et al
Australia/VIC1180/2020	EPI_ISL_430626	Victorian Infectious Diseases Reference Laboratory (VIDRL)	Microbiological Diagnostic Unit Public Health Laboratory and Victorian Infectious Diseases Reference Laboratory, The Peter Doherty Institute for Infection and Immunity	Caly L. et al
Australia/VIC1187/2020	EPI_ISL_430675	Microbiological Diagnostic Unit Public Health Laboratory	Microbiological Diagnostic Unit Public Health Laboratory	Seemann T. et al
Australia/VIC1202/2020	EPI_ISL_521868	Victorian Infectious Diseases Reference Laboratory (VIDRL)	VIDRL and MDU-PHL	Caly L. et al
Australia/VIC1208/2020	EPI_ISL_430498	Victorian Infectious Diseases Reference Laboratory (VIDRL)	Microbiological Diagnostic Unit Public Health Laboratory and Victorian Infectious Diseases Reference Laboratory, The Peter Doherty Institute for Infection and Immunity	Caly L. et al
Australia/VIC1209/2020	EPI_ISL_430499	Victorian Infectious Diseases Reference Laboratory (VIDRL)	Microbiological Diagnostic Unit Public Health Laboratory and Victorian Infectious Diseases Reference Laboratory, The Peter Doherty Institute for Infection and Immunity	Caly L. et al
Australia/VIC1212/2020	EPI_ISL_430502	Victorian Infectious Diseases Reference Laboratory (VIDRL)	Microbiological Diagnostic Unit Public Health Laboratory and Victorian Infectious Diseases Reference Laboratory, The Peter Doherty Institute for Infection and Immunity	Caly L. et al
Australia/VIC1213/2020	EPI_ISL_430503	Victorian Infectious Diseases Reference Laboratory (VIDRL)	Microbiological Diagnostic Unit Public Health Laboratory and Victorian Infectious Diseases Reference Laboratory, The Peter Doherty Institute for Infection and Immunity	Caly L. et al
Australia/VIC1244/2020	EPI_ISL_436111	Victorian Infectious Diseases Reference Laboratory (VIDRL)	Microbiological Diagnostic Unit Public Health Laboratory and Victorian Infectious Diseases Reference Laboratory, Doherty Institute	Caly L. et al
Australia/VIC1250/2020	EPI_ISL_436115	Victorian Infectious Diseases Reference Laboratory (VIDRL)	Microbiological Diagnostic Unit Public Health Laboratory and Victorian Infectious Diseases Reference Laboratory, Doherty Institute	Caly L. et al
Australia/VIC1256/2020	EPI_ISL_436120	Victorian Infectious Diseases Reference Laboratory (VIDRL)	Microbiological Diagnostic Unit Public Health Laboratory and Victorian Infectious Diseases Reference Laboratory, Doherty Institute	Caly L. et al
Australia/VIC126/2020	EPI_ISL_419728	Microbiological Diagnostic Unit Public Health Laboratory	Microbiological Diagnostic Unit Public Health Laboratory	Seemann T. et al
Australia/VIC1260/2020	EPI_ISL_436123	Victorian Infectious Diseases Reference Laboratory (VIDRL)	Microbiological Diagnostic Unit Public Health Laboratory and Victorian Infectious Diseases Reference Laboratory, Doherty Institute	Caly L. et al
Australia/VIC1267/2020	EPI_ISL_436126	Victorian Infectious Diseases Reference Laboratory (VIDRL)	Microbiological Diagnostic Unit Public Health Laboratory and Victorian Infectious Diseases Reference Laboratory, Doherty Institute	Caly L. et al
Australia/VIC1272/2020	EPI_ISL_436130	Victorian Infectious Diseases Reference Laboratory (VIDRL)	Microbiological Diagnostic Unit Public Health Laboratory and Victorian Infectious Diseases Reference Laboratory, Doherty Institute	Caly L. et al
Australia/VIC1274/2020	EPI_ISL_436132	Victorian Infectious Diseases Reference Laboratory (VIDRL)	Microbiological Diagnostic Unit Public Health Laboratory and Victorian Infectious Diseases Reference Laboratory, Doherty Institute	Caly L. et al
Australia/VIC1280/2020	EPI_ISL_430709	Victorian Infectious Diseases Reference Laboratory (VIDRL)	Microbiological Diagnostic Unit Public Health Laboratory and Victorian Infectious Diseases Reference Laboratory, The Peter Doherty Institute for Infection and Immunity	Caly L. et al
Australia/VIC131/2020	EPI_ISL_419824	Microbiological Diagnostic Unit Public Health Laboratory	Microbiological Diagnostic Unit Public Health Laboratory	Seemann T. et al
Australia/VIC1316/2020	EPI_ISL_430690	Victorian Infectious Diseases Reference Laboratory (VIDRL)	Microbiological Diagnostic Unit Public Health Laboratory and Victorian Infectious Diseases Reference Laboratory, The Peter Doherty Institute for Infection and Immunity	Caly L. et al
Australia/VIC1321/2020	EPI_ISL_430704	Victorian Infectious Diseases Reference Laboratory (VIDRL)	Microbiological Diagnostic Unit Public Health Laboratory and Victorian Infectious Diseases Reference Laboratory, The Peter Doherty Institute for Infection and Immunity	Caly L. et al
Australia/VIC1329/2020	EPI_ISL_430696	Victorian Infectious Diseases Reference Laboratory (VIDRL)	Microbiological Diagnostic Unit Public Health Laboratory and Victorian Infectious Diseases Reference Laboratory, The Peter Doherty Institute for Infection and Immunity	Caly L. et al
Australia/VIC1337/2020	EPI_ISL_430699	Victorian Infectious Diseases Reference Laboratory (VIDRL)	Microbiological Diagnostic Unit Public Health Laboratory and Victorian Infectious Diseases Reference Laboratory, The Peter Doherty Institute for Infection and Immunity	Caly L. et al
Australia/VIC1339/2020	EPI_ISL_430707	Victorian Infectious Diseases Reference Laboratory (VIDRL)	Microbiological Diagnostic Unit Public Health Laboratory and Victorian Infectious Diseases Reference Laboratory, The Peter Doherty Institute for Infection and Immunity	Caly L. et al
Australia/VIC1345/2020	EPI_ISL_430708	Victorian Infectious Diseases Reference Laboratory (VIDRL)	Microbiological Diagnostic Unit Public Health Laboratory and Victorian Infectious Diseases Reference Laboratory, The Peter Doherty Institute for Infection and Immunity	Caly L. et al
Australia/VIC1363/2020	EPI_ISL_561517	Victorian Infectious Diseases Reference Laboratory (VIDRL)	VIDRL and MDU-PHL	Caly et al
Australia/VIC1369/2020	EPI_ISL_563808	Victorian Infectious Diseases Reference Laboratory (VIDRL)	VIDRL and MDU-PHL	Caly et al
Australia/VIC138/2020	EPI_ISL_419834	Victorian Infectious Diseases Reference Laboratory (VIDRL)	Victorian Infectious Diseases Reference Laboratory and Microbiological Diagnostic Unit Public Health Laboratory, Doherty Institute	Caly L. et al
Australia/VIC1386/2020	EPI_ISL_521871	Victorian Infectious Diseases Reference Laboratory (VIDRL)	VIDRL and MDU-PHL	Caly L. et al
Australia/VIC1387/2020	EPI_ISL_561935	Victorian Infectious Diseases Reference Laboratory (VIDRL)	VIDRL and MDU-PHL	Caly et al
Australia/VIC13909/2020	EPI_ISL_561777	Victorian Infectious Diseases Reference Laboratory (VIDRL)	VIDRL and MDU-PHL	Caly et al
Australia/VIC1399/2020	EPI_ISL_456432	Victorian Infectious Diseases Reference Laboratory (VIDRL)	Microbiological Diagnostic Unit Public Health Laboratory and Victorian Infectious Diseases Reference Laboratory, Doherty Institute	Caly L. et al
Australia/VIC14/2020	EPI_ISL_419734	Victorian Infectious Diseases Reference Laboratory (VIDRL)	Victorian Infectious Diseases Reference Laboratory and Microbiological Diagnostic Unit Public Health Laboratory, Doherty Institute	Caly L. et al
Australia/VIC1400/2020	EPI_ISL_456433	Victorian Infectious Diseases Reference Laboratory (VIDRL)	Microbiological Diagnostic Unit Public Health Laboratory and Victorian Infectious Diseases Reference Laboratory, Doherty Institute	Caly L. et al
Australia/VIC1409/2020	EPI_ISL_456428	Victorian Infectious Diseases Reference Laboratory (VIDRL)	Microbiological Diagnostic Unit Public Health Laboratory and Victorian Infectious Diseases Reference Laboratory, Doherty Institute	Caly L. et al
Australia/VIC1431/2020	EPI_ISL_456438	Victorian Infectious Diseases Reference Laboratory (VIDRL)	Microbiological Diagnostic Unit Public Health Laboratory and Victorian Infectious Diseases Reference Laboratory, Doherty Institute	Caly L. et al
Australia/VIC1466/2020	EPI_ISL_456449	Victorian Infectious Diseases Reference Laboratory (VIDRL)	Microbiological Diagnostic Unit Public Health Laboratory and Victorian Infectious Diseases Reference Laboratory, Doherty Institute	Caly L. et al
Australia/VIC15/2020	EPI_ISL_419735	Victorian Infectious Diseases Reference Laboratory (VIDRL)	Victorian Infectious Diseases Reference Laboratory and Microbiological Diagnostic Unit Public Health Laboratory, Doherty Institute	Caly L. et al
Australia/VIC1510/2020	EPI_ISL_456475	Victorian Infectious Diseases Reference Laboratory (VIDRL)	Microbiological Diagnostic Unit Public Health Laboratory and Victorian Infectious Diseases Reference Laboratory, Doherty Institute	Caly L. et al
Australia/VIC1511/2020	EPI_ISL_456476	Victorian Infectious Diseases Reference Laboratory (VIDRL)	Microbiological Diagnostic Unit Public Health Laboratory and Victorian Infectious Diseases Reference Laboratory, Doherty Institute	Caly L. et al
Australia/VIC1533/2020	EPI_ISL_456478	Microbiological Diagnostic Unit Public Health Laboratory	Microbiological Diagnostic Unit Public Health Laboratory, The Peter Doherty Institute for Infection and Immunity	Seemann T. et al
Australia/VIC155/2020	EPI_ISL_419852	Victorian Infectious Diseases Reference Laboratory (VIDRL)	Victorian Infectious Diseases Reference Laboratory and Microbiological Diagnostic Unit Public Health Laboratory, Doherty Institute	Caly L. et al
Australia/VIC1557/2020	EPI_ISL_456479	Microbiological Diagnostic Unit Public Health Laboratory	Microbiological Diagnostic Unit Public Health Laboratory, The Peter Doherty Institute for Infection and Immunity	Seemann T. et al
Australia/VIC1558/2020	EPI_ISL_456481	Victorian Infectious Diseases Reference Laboratory (VIDRL)	Microbiological Diagnostic Unit Public Health Laboratory and Victorian Infectious Diseases Reference Laboratory, Doherty Institute	Caly L. et al
Australia/VIC1559/2020	EPI_ISL_456482	Victorian Infectious Diseases Reference Laboratory (VIDRL)	Microbiological Diagnostic Unit Public Health Laboratory and Victorian Infectious Diseases Reference Laboratory, Doherty Institute	Caly L. et al
Australia/VIC1560/2020	EPI_ISL_456483	Victorian Infectious Diseases Reference Laboratory (VIDRL)	Microbiological Diagnostic Unit Public Health Laboratory and Victorian Infectious Diseases Reference Laboratory, Doherty Institute	Caly L. et al
Australia/VIC1561/2020	EPI_ISL_456480	Victorian Infectious Diseases Reference Laboratory (VIDRL)	Microbiological Diagnostic Unit Public Health Laboratory and Victorian Infectious Diseases Reference Laboratory, Doherty Institute	Caly L. et al
Australia/VIC1562/2020	EPI_ISL_456492	Victorian Infectious Diseases Reference Laboratory (VIDRL)	Microbiological Diagnostic Unit Public Health Laboratory and Victorian Infectious Diseases Reference Laboratory, Doherty Institute	Caly L. et al
Australia/VIC1564/2020	EPI_ISL_456485	Victorian Infectious Diseases Reference Laboratory (VIDRL)	Microbiological Diagnostic Unit Public Health Laboratory and Victorian Infectious Diseases Reference Laboratory, Doherty Institute	Caly L. et al
Australia/VIC1567/2020	EPI_ISL_456487	Victorian Infectious Diseases Reference Laboratory (VIDRL)	Microbiological Diagnostic Unit Public Health Laboratory and Victorian Infectious Diseases Reference Laboratory, Doherty Institute	Caly L. et al
Australia/VIC1568/2020	EPI_ISL_456491	Victorian Infectious Diseases Reference Laboratory (VIDRL)	Microbiological Diagnostic Unit Public Health Laboratory and Victorian Infectious Diseases Reference Laboratory, Doherty Institute	Caly L. et al
Australia/VIC1570/2020	EPI_ISL_561799	Victorian Infectious Diseases Reference Laboratory (VIDRL)	VIDRL and MDU-PHL	Caly et al
Australia/VIC1571/2020	EPI_ISL_456486	Victorian Infectious Diseases Reference Laboratory (VIDRL)	Microbiological Diagnostic Unit Public Health Laboratory and Victorian Infectious Diseases Reference Laboratory, Doherty Institute	Caly L. et al
Australia/VIC1572/2020	EPI_ISL_456489	Victorian Infectious Diseases Reference Laboratory (VIDRL)	Microbiological Diagnostic Unit Public Health Laboratory and Victorian Infectious Diseases Reference Laboratory, Doherty Institute	Caly L. et al
Australia/VIC1573/2020	EPI_ISL_456490	Victorian Infectious Diseases Reference Laboratory (VIDRL)	Microbiological Diagnostic Unit Public Health Laboratory and Victorian Infectious Diseases Reference Laboratory, Doherty Institute	Caly L. et al
Australia/VIC1584/2020	EPI_ISL_456503	Victorian Infectious Diseases Reference Laboratory (VIDRL)	Microbiological Diagnostic Unit Public Health Laboratory and Victorian Infectious Diseases Reference Laboratory, Doherty Institute	Caly L. et al
Australia/VIC1585/2020	EPI_ISL_456504	Victorian Infectious Diseases Reference Laboratory (VIDRL)	Microbiological Diagnostic Unit Public Health Laboratory and Victorian Infectious Diseases Reference Laboratory, Doherty Institute	Caly L. et al
Australia/VIC1588/2020	EPI_ISL_456508	Victorian Infectious Diseases Reference Laboratory (VIDRL)	Microbiological Diagnostic Unit Public Health Laboratory and Victorian Infectious Diseases Reference Laboratory, Doherty Institute	Caly L. et al
Australia/VIC1590/2020	EPI_ISL_456510	Victorian Infectious Diseases Reference Laboratory (VIDRL)	Microbiological Diagnostic Unit Public Health Laboratory and Victorian Infectious Diseases Reference Laboratory, Doherty Institute	Caly L. et al
Australia/VIC1599/2020	EPI_ISL_456499	Victorian Infectious Diseases Reference Laboratory (VIDRL)	Microbiological Diagnostic Unit Public Health Laboratory and Victorian Infectious Diseases Reference Laboratory, Doherty Institute	Caly L. et al
Australia/VIC1601/2020	EPI_ISL_456595	Microbiological Diagnostic Unit Public Health Laboratory	Microbiological Diagnostic Unit Public Health Laboratory, The Peter Doherty Institute for Infection and Immunity	Seemann T. et al
Australia/VIC1603/2020	EPI_ISL_456515	Victorian Infectious Diseases Reference Laboratory (VIDRL)	Microbiological Diagnostic Unit Public Health Laboratory and Victorian Infectious Diseases Reference Laboratory, Doherty Institute	Caly L. et al
Australia/VIC1604/2020	EPI_ISL_456516	Victorian Infectious Diseases Reference Laboratory (VIDRL)	Microbiological Diagnostic Unit Public Health Laboratory and Victorian Infectious Diseases Reference Laboratory, Doherty Institute	Caly L. et al
Australia/VIC1606/2020	EPI_ISL_456517	Victorian Infectious Diseases Reference Laboratory (VIDRL)	Microbiological Diagnostic Unit Public Health Laboratory and Victorian Infectious Diseases Reference Laboratory, Doherty Institute	Caly L. et al
Australia/VIC1612/2020	EPI_ISL_456522	Victorian Infectious Diseases Reference Laboratory (VIDRL)	Microbiological Diagnostic Unit Public Health Laboratory and Victorian Infectious Diseases Reference Laboratory, Doherty Institute	Caly L. et al
Australia/VIC1614/2020	EPI_ISL_456523	Victorian Infectious Diseases Reference Laboratory (VIDRL)	Microbiological Diagnostic Unit Public Health Laboratory and Victorian Infectious Diseases Reference Laboratory, Doherty Institute	Caly L. et al
Australia/VIC1615/2020	EPI_ISL_456524	Victorian Infectious Diseases Reference Laboratory (VIDRL)	Microbiological Diagnostic Unit Public Health Laboratory and Victorian Infectious Diseases Reference Laboratory, Doherty Institute	Caly L. et al
Australia/VIC1617/2020	EPI_ISL_456525	Victorian Infectious Diseases Reference Laboratory (VIDRL)	Microbiological Diagnostic Unit Public Health Laboratory and Victorian Infectious Diseases Reference Laboratory, Doherty Institute	Caly L. et al
Australia/VIC1621/2020	EPI_ISL_456529	Victorian Infectious Diseases Reference Laboratory (VIDRL)	Microbiological Diagnostic Unit Public Health Laboratory and Victorian Infectious Diseases Reference Laboratory, Doherty Institute	Caly L. et al
Australia/VIC1624/2020	EPI_ISL_456531	Victorian Infectious Diseases Reference Laboratory (VIDRL)	Microbiological Diagnostic Unit Public Health Laboratory and Victorian Infectious Diseases Reference Laboratory, Doherty Institute	Caly L. et al
Australia/VIC1625/2020	EPI_ISL_456532	Victorian Infectious Diseases Reference Laboratory (VIDRL)	Microbiological Diagnostic Unit Public Health Laboratory and Victorian Infectious Diseases Reference Laboratory, Doherty Institute	Caly L. et al
Australia/VIC1634/2020	EPI_ISL_456539	Victorian Infectious Diseases Reference Laboratory (VIDRL)	Microbiological Diagnostic Unit Public Health Laboratory and Victorian Infectious Diseases Reference Laboratory, Doherty Institute	Caly L. et al
Australia/VIC1637/2020	EPI_ISL_456540	Victorian Infectious Diseases Reference Laboratory (VIDRL)	Microbiological Diagnostic Unit Public Health Laboratory and Victorian Infectious Diseases Reference Laboratory, Doherty Institute	Caly L. et al
Australia/VIC1638/2020	EPI_ISL_456541	Victorian Infectious Diseases Reference Laboratory (VIDRL)	Microbiological Diagnostic Unit Public Health Laboratory and Victorian Infectious Diseases Reference Laboratory, Doherty Institute	Caly L. et al
Australia/VIC1639/2020	EPI_ISL_456542	Victorian Infectious Diseases Reference Laboratory (VIDRL)	Microbiological Diagnostic Unit Public Health Laboratory and Victorian Infectious Diseases Reference Laboratory, Doherty Institute	Caly L. et al
Australia/VIC1641/2020	EPI_ISL_456544	Victorian Infectious Diseases Reference Laboratory (VIDRL)	Microbiological Diagnostic Unit Public Health Laboratory and Victorian Infectious Diseases Reference Laboratory, Doherty Institute	Caly L. et al
Australia/VIC1642/2020	EPI_ISL_456545	Victorian Infectious Diseases Reference Laboratory (VIDRL)	Microbiological Diagnostic Unit Public Health Laboratory and Victorian Infectious Diseases Reference Laboratory, Doherty Institute	Caly L. et al
Australia/VIC1649/2020	EPI_ISL_456551	Victorian Infectious Diseases Reference Laboratory (VIDRL)	Microbiological Diagnostic Unit Public Health Laboratory and Victorian Infectious Diseases Reference Laboratory, Doherty Institute	Caly L. et al
Australia/VIC1652/2020	EPI_ISL_456554	Victorian Infectious Diseases Reference Laboratory (VIDRL)	Microbiological Diagnostic Unit Public Health Laboratory and Victorian Infectious Diseases Reference Laboratory, Doherty Institute	Caly L. et al
Australia/VIC1657/2020	EPI_ISL_456558	Victorian Infectious Diseases Reference Laboratory (VIDRL)	Microbiological Diagnostic Unit Public Health Laboratory and Victorian Infectious Diseases Reference Laboratory, Doherty Institute	Caly L. et al
Australia/VIC1662/2020	EPI_ISL_456563	Victorian Infectious Diseases Reference Laboratory (VIDRL)	Microbiological Diagnostic Unit Public Health Laboratory and Victorian Infectious Diseases Reference Laboratory, Doherty Institute	Caly L. et al
Australia/VIC1665/2020	EPI_ISL_456566	Victorian Infectious Diseases Reference Laboratory (VIDRL)	Microbiological Diagnostic Unit Public Health Laboratory and Victorian Infectious Diseases Reference Laboratory, Doherty Institute	Caly L. et al
Australia/VIC1668/2020	EPI_ISL_456569	Victorian Infectious Diseases Reference Laboratory (VIDRL)	Microbiological Diagnostic Unit Public Health Laboratory and Victorian Infectious Diseases Reference Laboratory, Doherty Institute	Caly L. et al
Australia/VIC1669/2020	EPI_ISL_456570	Victorian Infectious Diseases Reference Laboratory (VIDRL)	Microbiological Diagnostic Unit Public Health Laboratory and Victorian Infectious Diseases Reference Laboratory, Doherty Institute	Caly L. et al
Australia/VIC1670/2020	EPI_ISL_456571	Victorian Infectious Diseases Reference Laboratory (VIDRL)	Microbiological Diagnostic Unit Public Health Laboratory and Victorian Infectious Diseases Reference Laboratory, Doherty Institute	Caly L. et al
Australia/VIC1673/2020	EPI_ISL_456572	Victorian Infectious Diseases Reference Laboratory (VIDRL)	Microbiological Diagnostic Unit Public Health Laboratory and Victorian Infectious Diseases Reference Laboratory, Doherty Institute	Caly L. et al
Australia/VIC1677/2020	EPI_ISL_456579	Victorian Infectious Diseases Reference Laboratory (VIDRL)	Microbiological Diagnostic Unit Public Health Laboratory and Victorian Infectious Diseases Reference Laboratory, Doherty Institute	Caly L. et al
Australia/VIC1679/2020	EPI_ISL_456581	Victorian Infectious Diseases Reference Laboratory (VIDRL)	Microbiological Diagnostic Unit Public Health Laboratory and Victorian Infectious Diseases Reference Laboratory, Doherty Institute	Caly L. et al
Australia/VIC168/2020	EPI_ISL_419865	Victorian Infectious Diseases Reference Laboratory (VIDRL)	Victorian Infectious Diseases Reference Laboratory and Microbiological Diagnostic Unit Public Health Laboratory, Doherty Institute	Caly L. et al
Australia/VIC1688/2020	EPI_ISL_456590	Victorian Infectious Diseases Reference Laboratory (VIDRL)	Microbiological Diagnostic Unit Public Health Laboratory and Victorian Infectious Diseases Reference Laboratory, Doherty Institute	Caly L. et al
Australia/VIC1689/2020	EPI_ISL_456591	Victorian Infectious Diseases Reference Laboratory (VIDRL)	Microbiological Diagnostic Unit Public Health Laboratory and Victorian Infectious Diseases Reference Laboratory, Doherty Institute	Caly L. et al
Australia/VIC169/2020	EPI_ISL_419866	Victorian Infectious Diseases Reference Laboratory (VIDRL)	Victorian Infectious Diseases Reference Laboratory and Microbiological Diagnostic Unit Public Health Laboratory, Doherty Institute	Caly L. et al
Australia/VIC1690/2020	EPI_ISL_456592	Victorian Infectious Diseases Reference Laboratory (VIDRL)	Microbiological Diagnostic Unit Public Health Laboratory and Victorian Infectious Diseases Reference Laboratory, Doherty Institute	Caly L. et al
Australia/VIC1696/2020	EPI_ISL_456583	Victorian Infectious Diseases Reference Laboratory (VIDRL)	Microbiological Diagnostic Unit Public Health Laboratory and Victorian Infectious Diseases Reference Laboratory, Doherty Institute	Caly L. et al
Australia/VIC1698/2020	EPI_ISL_456585	Victorian Infectious Diseases Reference Laboratory (VIDRL)	Microbiological Diagnostic Unit Public Health Laboratory and Victorian Infectious Diseases Reference Laboratory, Doherty Institute	Caly L. et al
Australia/VIC1705/2020	EPI_ISL_456613	Victorian Infectious Diseases Reference Laboratory (VIDRL)	Microbiological Diagnostic Unit Public Health Laboratory and Victorian Infectious Diseases Reference Laboratory, Doherty Institute	Caly L. et al
Australia/VIC1710/2020	EPI_ISL_456615	Victorian Infectious Diseases Reference Laboratory (VIDRL)	Microbiological Diagnostic Unit Public Health Laboratory and Victorian Infectious Diseases Reference Laboratory, Doherty Institute	Caly L. et al
Australia/VIC1720/2020	EPI_ISL_456621	Victorian Infectious Diseases Reference Laboratory (VIDRL)	Microbiological Diagnostic Unit Public Health Laboratory and Victorian Infectious Diseases Reference Laboratory, Doherty Institute	Caly L. et al
Australia/VIC1725/2020	EPI_ISL_456625	Victorian Infectious Diseases Reference Laboratory (VIDRL)	Microbiological Diagnostic Unit Public Health Laboratory and Victorian Infectious Diseases Reference Laboratory, Doherty Institute	Caly L. et al
Australia/VIC1728/2020	EPI_ISL_456628	Victorian Infectious Diseases Reference Laboratory (VIDRL)	Microbiological Diagnostic Unit Public Health Laboratory and Victorian Infectious Diseases Reference Laboratory, Doherty Institute	Caly L. et al
Australia/VIC1730/2020	EPI_ISL_456629	Victorian Infectious Diseases Reference Laboratory (VIDRL)	Microbiological Diagnostic Unit Public Health Laboratory and Victorian Infectious Diseases Reference Laboratory, Doherty Institute	Caly L. et al
Australia/VIC1733/2020	EPI_ISL_456631	Victorian Infectious Diseases Reference Laboratory (VIDRL)	Microbiological Diagnostic Unit Public Health Laboratory and Victorian Infectious Diseases Reference Laboratory, Doherty Institute	Caly L. et al
Australia/VIC1734/2020	EPI_ISL_456632	Victorian Infectious Diseases Reference Laboratory (VIDRL)	Microbiological Diagnostic Unit Public Health Laboratory and Victorian Infectious Diseases Reference Laboratory, Doherty Institute	Caly L. et al
Australia/VIC1736/2020	EPI_ISL_456633	Victorian Infectious Diseases Reference Laboratory (VIDRL)	Microbiological Diagnostic Unit Public Health Laboratory and Victorian Infectious Diseases Reference Laboratory, Doherty Institute	Caly L. et al
Australia/VIC1738/2020	EPI_ISL_456635	Victorian Infectious Diseases Reference Laboratory (VIDRL)	Microbiological Diagnostic Unit Public Health Laboratory and Victorian Infectious Diseases Reference Laboratory, Doherty Institute	Caly L. et al
Australia/VIC1739/2020	EPI_ISL_456636	Victorian Infectious Diseases Reference Laboratory (VIDRL)	Microbiological Diagnostic Unit Public Health Laboratory and Victorian Infectious Diseases Reference Laboratory, Doherty Institute	Caly L. et al
Australia/VIC1743/2020	EPI_ISL_456638	Victorian Infectious Diseases Reference Laboratory (VIDRL)	Microbiological Diagnostic Unit Public Health Laboratory and Victorian Infectious Diseases Reference Laboratory, Doherty Institute	Caly L. et al
Australia/VIC175/2020	EPI_ISL_419872	Victorian Infectious Diseases Reference Laboratory (VIDRL)	Victorian Infectious Diseases Reference Laboratory and Microbiological Diagnostic Unit Public Health Laboratory, Doherty Institute	Caly L. et al
Australia/VIC1775/2020	EPI_ISL_456644	Victorian Infectious Diseases Reference Laboratory (VIDRL)	Microbiological Diagnostic Unit Public Health Laboratory and Victorian Infectious Diseases Reference Laboratory, Doherty Institute	Caly L. et al
Australia/VIC1782/2020	EPI_ISL_456645	Victorian Infectious Diseases Reference Laboratory (VIDRL)	Microbiological Diagnostic Unit Public Health Laboratory and Victorian Infectious Diseases Reference Laboratory, Doherty Institute	Caly L. et al
Australia/VIC1783/2020	EPI_ISL_456646	Victorian Infectious Diseases Reference Laboratory (VIDRL)	Microbiological Diagnostic Unit Public Health Laboratory and Victorian Infectious Diseases Reference Laboratory, Doherty Institute	Caly L. et al
Australia/VIC1786/2020	EPI_ISL_456648	Victorian Infectious Diseases Reference Laboratory (VIDRL)	Microbiological Diagnostic Unit Public Health Laboratory and Victorian Infectious Diseases Reference Laboratory, Doherty Institute	Caly L. et al
Australia/VIC1787/2020	EPI_ISL_456649	Victorian Infectious Diseases Reference Laboratory (VIDRL)	Microbiological Diagnostic Unit Public Health Laboratory and Victorian Infectious Diseases Reference Laboratory, Doherty Institute	Caly L. et al
Australia/VIC1796/2020	EPI_ISL_480608	Victorian Infectious Diseases Reference Laboratory (VIDRL)	VIDRL and MDU-PHL	Caly L. et al
Australia/VIC1800/2020	EPI_ISL_480607	Victorian Infectious Diseases Reference Laboratory (VIDRL)	VIDRL and MDU-PHL	Caly L. et al
Australia/VIC1802/2020	EPI_ISL_480628	Victorian Infectious Diseases Reference Laboratory (VIDRL)	VIDRL and MDU-PHL	Caly L. et al
Australia/VIC1804/2020	EPI_ISL_480630	Victorian Infectious Diseases Reference Laboratory (VIDRL)	VIDRL and MDU-PHL	Caly L. et al
Australia/VIC1811/2020	EPI_ISL_480635	Victorian Infectious Diseases Reference Laboratory (VIDRL)	VIDRL and MDU-PHL	Caly L. et al
Australia/VIC1815/2020	EPI_ISL_480639	Victorian Infectious Diseases Reference Laboratory (VIDRL)	VIDRL and MDU-PHL	Caly L. et al
Australia/VIC1821/2020	EPI_ISL_480626	Victorian Infectious Diseases Reference Laboratory (VIDRL)	VIDRL and MDU-PHL	Caly L. et al
Australia/VIC1822/2020	EPI_ISL_521872	Victorian Infectious Diseases Reference Laboratory (VIDRL)	VIDRL and MDU-PHL	Caly L. et al
Australia/VIC1824/2020	EPI_ISL_521874	Victorian Infectious Diseases Reference Laboratory (VIDRL)	VIDRL and MDU-PHL	Caly L. et al
Australia/VIC1825/2020	EPI_ISL_521875	Victorian Infectious Diseases Reference Laboratory (VIDRL)	VIDRL and MDU-PHL	Caly L. et al
Australia/VIC1826/2020	EPI_ISL_521876	Victorian Infectious Diseases Reference Laboratory (VIDRL)	VIDRL and MDU-PHL	Caly L. et al
Australia/VIC1837/2020	EPI_ISL_521883	Victorian Infectious Diseases Reference Laboratory (VIDRL)	VIDRL and MDU-PHL	Caly L. et al
Australia/VIC185/2020	EPI_ISL_419881	Victorian Infectious Diseases Reference Laboratory (VIDRL)	Victorian Infectious Diseases Reference Laboratory and Microbiological Diagnostic Unit Public Health Laboratory, Doherty Institute	Caly L. et al
Australia/VIC1881/2020	EPI_ISL_480571	Victorian Infectious Diseases Reference Laboratory (VIDRL)	VIDRL and MDU-PHL	Caly L. et al
Australia/VIC1883/2020	EPI_ISL_480598	Victorian Infectious Diseases Reference Laboratory (VIDRL)	VIDRL and MDU-PHL	Caly L. et al
Australia/VIC1886/2020	EPI_ISL_480644	Victorian Infectious Diseases Reference Laboratory (VIDRL)	VIDRL and MDU-PHL	Caly L. et al
Australia/VIC1887/2020	EPI_ISL_480646	Victorian Infectious Diseases Reference Laboratory (VIDRL)	VIDRL and MDU-PHL	Caly L. et al
Australia/VIC1889/2020	EPI_ISL_480648	Victorian Infectious Diseases Reference Laboratory (VIDRL)	VIDRL and MDU-PHL	Caly L. et al
Australia/VIC1898/2020	EPI_ISL_480645	Victorian Infectious Diseases Reference Laboratory (VIDRL)	VIDRL and MDU-PHL	Caly L. et al
Australia/VIC1899/2020	EPI_ISL_480653	Victorian Infectious Diseases Reference Laboratory (VIDRL)	VIDRL and MDU-PHL	Caly L. et al
Australia/VIC192/2020	EPI_ISL_419888	Victorian Infectious Diseases Reference Laboratory (VIDRL)	Victorian Infectious Diseases Reference Laboratory and Microbiological Diagnostic Unit Public Health Laboratory, Doherty Institute	Caly L. et al
Australia/VIC193/2020	EPI_ISL_419889	Victorian Infectious Diseases Reference Laboratory (VIDRL)	Victorian Infectious Diseases Reference Laboratory and Microbiological Diagnostic Unit Public Health Laboratory, Doherty Institute	Caly L. et al
Australia/VIC196/2020	EPI_ISL_419892	Victorian Infectious Diseases Reference Laboratory (VIDRL)	Victorian Infectious Diseases Reference Laboratory and Microbiological Diagnostic Unit Public Health Laboratory, Doherty Institute	Caly L. et al
Australia/VIC197/2020	EPI_ISL_419893	Victorian Infectious Diseases Reference Laboratory (VIDRL)	Victorian Infectious Diseases Reference Laboratory and Microbiological Diagnostic Unit Public Health Laboratory, Doherty Institute	Caly L. et al
Australia/VIC20/2020	EPI_ISL_419741	Victorian Infectious Diseases Reference Laboratory (VIDRL)	Victorian Infectious Diseases Reference Laboratory and Microbiological Diagnostic Unit Public Health Laboratory, Doherty Institute	Caly L. et al
Australia/VIC2006/2020	EPI_ISL_521903	Victorian Infectious Diseases Reference Laboratory (VIDRL)	VIDRL and MDU-PHL	Caly L. et al
Australia/VIC2007/2020	EPI_ISL_521904	Victorian Infectious Diseases Reference Laboratory (VIDRL)	VIDRL and MDU-PHL	Caly L. et al
Australia/VIC201/2020	EPI_ISL_419896	Victorian Infectious Diseases Reference Laboratory (VIDRL)	Victorian Infectious Diseases Reference Laboratory and Microbiological Diagnostic Unit Public Health Laboratory, Doherty Institute	Caly L. et al
Australia/VIC2011/2020	EPI_ISL_480656	Victorian Infectious Diseases Reference Laboratory (VIDRL)	VIDRL and MDU-PHL	Caly L. et al
Australia/VIC2012/2020	EPI_ISL_480654	Victorian Infectious Diseases Reference Laboratory (VIDRL)	VIDRL and MDU-PHL	Caly L. et al
Australia/VIC2013/2020	EPI_ISL_480655	Victorian Infectious Diseases Reference Laboratory (VIDRL)	VIDRL and MDU-PHL	Caly L. et al
Australia/VIC2016/2020	EPI_ISL_480659	Victorian Infectious Diseases Reference Laboratory (VIDRL)	VIDRL and MDU-PHL	Caly L. et al
Australia/VIC2018/2020	EPI_ISL_480660	Victorian Infectious Diseases Reference Laboratory (VIDRL)	VIDRL and MDU-PHL	Caly L. et al
Australia/VIC2019/2020	EPI_ISL_480661	Victorian Infectious Diseases Reference Laboratory (VIDRL)	VIDRL and MDU-PHL	Caly L. et al
Australia/VIC202/2020	EPI_ISL_419897	Victorian Infectious Diseases Reference Laboratory (VIDRL)	Victorian Infectious Diseases Reference Laboratory and Microbiological Diagnostic Unit Public Health Laboratory, Doherty Institute	Caly L. et al
Australia/VIC216/2020	EPI_ISL_419911	Victorian Infectious Diseases Reference Laboratory (VIDRL)	Victorian Infectious Diseases Reference Laboratory and Microbiological Diagnostic Unit Public Health Laboratory, Doherty Institute	Caly L. et al
Australia/VIC22/2020	EPI_ISL_419742	Victorian Infectious Diseases Reference Laboratory (VIDRL)	Victorian Infectious Diseases Reference Laboratory and Microbiological Diagnostic Unit Public Health Laboratory, Doherty Institute	Caly L. et al
Australia/VIC240/2020	EPI_ISL_419935	Victorian Infectious Diseases Reference Laboratory (VIDRL)	Victorian Infectious Diseases Reference Laboratory and Microbiological Diagnostic Unit Public Health Laboratory, Doherty Institute	Caly L. et al
Australia/VIC244/2020	EPI_ISL_419939	Victorian Infectious Diseases Reference Laboratory (VIDRL)	Victorian Infectious Diseases Reference Laboratory and Microbiological Diagnostic Unit Public Health Laboratory, Doherty Institute	Caly L. et al
Australia/VIC247/2020	EPI_ISL_419942	Victorian Infectious Diseases Reference Laboratory (VIDRL)	Victorian Infectious Diseases Reference Laboratory and Microbiological Diagnostic Unit Public Health Laboratory, Doherty Institute	Caly L. et al
Australia/VIC26/2020	EPI_ISL_419745	Victorian Infectious Diseases Reference Laboratory (VIDRL)	Victorian Infectious Diseases Reference Laboratory and Microbiological Diagnostic Unit Public Health Laboratory, Doherty Institute	Caly L. et al
Australia/VIC277/2020	EPI_ISL_419970	Victorian Infectious Diseases Reference Laboratory (VIDRL)	Victorian Infectious Diseases Reference Laboratory and Microbiological Diagnostic Unit Public Health Laboratory, Doherty Institute	Caly L. et al
Australia/VIC286/2020	EPI_ISL_419977	Victorian Infectious Diseases Reference Laboratory (VIDRL)	Victorian Infectious Diseases Reference Laboratory and Microbiological Diagnostic Unit Public Health Laboratory, Doherty Institute	Caly L. et al
Australia/VIC29/2020	EPI_ISL_419748	Victorian Infectious Diseases Reference Laboratory (VIDRL)	Victorian Infectious Diseases Reference Laboratory and Microbiological Diagnostic Unit Public Health Laboratory, Doherty Institute	Caly L. et al
Australia/VIC292/2020	EPI_ISL_419983	Victorian Infectious Diseases Reference Laboratory (VIDRL)	Victorian Infectious Diseases Reference Laboratory and Microbiological Diagnostic Unit Public Health Laboratory, Doherty Institute	Caly L. et al
Australia/VIC298/2020	EPI_ISL_419989	Victorian Infectious Diseases Reference Laboratory (VIDRL)	Victorian Infectious Diseases Reference Laboratory and Microbiological Diagnostic Unit Public Health Laboratory, Doherty Institute	Caly L. et al
Australia/VIC304/2020	EPI_ISL_419995	Victorian Infectious Diseases Reference Laboratory (VIDRL)	Victorian Infectious Diseases Reference Laboratory and Microbiological Diagnostic Unit Public Health Laboratory, Doherty Institute	Caly L. et al
Australia/VIC306/2020	EPI_ISL_419997	Victorian Infectious Diseases Reference Laboratory (VIDRL)	Victorian Infectious Diseases Reference Laboratory and Microbiological Diagnostic Unit Public Health Laboratory, Doherty Institute	Caly L. et al
Australia/VIC315/2020	EPI_ISL_420006	Microbiological Diagnostic Unit Public Health Laboratory	Microbiological Diagnostic Unit Public Health Laboratory	Seemann T. et al
Australia/VIC321/2020	EPI_ISL_420012	Microbiological Diagnostic Unit Public Health Laboratory	Microbiological Diagnostic Unit Public Health Laboratory	Seemann T. et al
Australia/VIC353/2020	EPI_ISL_426661	Victorian Infectious Diseases Reference Laboratory (VIDRL)	Microbiological Diagnostic Unit Public Health Laboratory and Victorian Infectious Diseases Reference Laboratory, Doherty Institute	Caly L. et al
Australia/VIC418/2020	EPI_ISL_426718	Victorian Infectious Diseases Reference Laboratory (VIDRL)	Microbiological Diagnostic Unit Public Health Laboratory and Victorian Infectious Diseases Reference Laboratory, Doherty Institute	Caly L. et al
Australia/VIC424/2020	EPI_ISL_426724	Victorian Infectious Diseases Reference Laboratory (VIDRL)	Microbiological Diagnostic Unit Public Health Laboratory and Victorian Infectious Diseases Reference Laboratory, Doherty Institute	Caly L. et al
Australia/VIC433/2020	EPI_ISL_426732	Victorian Infectious Diseases Reference Laboratory (VIDRL)	Microbiological Diagnostic Unit Public Health Laboratory and Victorian Infectious Diseases Reference Laboratory, Doherty Institute	Caly L. et al
Australia/VIC44/2020	EPI_ISL_419767	Victorian Infectious Diseases Reference Laboratory (VIDRL)	Victorian Infectious Diseases Reference Laboratory and Microbiological Diagnostic Unit Public Health Laboratory, Doherty Institute	Caly L. et al
Australia/VIC49/2020	EPI_ISL_419764	Victorian Infectious Diseases Reference Laboratory (VIDRL)	Victorian Infectious Diseases Reference Laboratory and Microbiological Diagnostic Unit Public Health Laboratory, Doherty Institute	Caly L. et al
Australia/VIC529/2020	EPI_ISL_426795	Victorian Infectious Diseases Reference Laboratory (VIDRL)	Microbiological Diagnostic Unit Public Health Laboratory and Victorian Infectious Diseases Reference Laboratory, Doherty Institute	Caly L. et al
Australia/VIC531/2020	EPI_ISL_426797	Victorian Infectious Diseases Reference Laboratory (VIDRL)	Microbiological Diagnostic Unit Public Health Laboratory and Victorian Infectious Diseases Reference Laboratory, Doherty Institute	Caly L. et al
Australia/VIC538/2020	EPI_ISL_426804	Victorian Infectious Diseases Reference Laboratory (VIDRL)	Microbiological Diagnostic Unit Public Health Laboratory and Victorian Infectious Diseases Reference Laboratory, Doherty Institute	Caly L. et al
Australia/VIC54/2020	EPI_ISL_419770	Victorian Infectious Diseases Reference Laboratory (VIDRL)	Victorian Infectious Diseases Reference Laboratory and Microbiological Diagnostic Unit Public Health Laboratory, Doherty Institute	Caly L. et al
Australia/VIC544/2020	EPI_ISL_426807	Victorian Infectious Diseases Reference Laboratory (VIDRL)	Microbiological Diagnostic Unit Public Health Laboratory and Victorian Infectious Diseases Reference Laboratory, Doherty Institute	Caly L. et al
Australia/VIC545/2020	EPI_ISL_426808	Victorian Infectious Diseases Reference Laboratory (VIDRL)	Microbiological Diagnostic Unit Public Health Laboratory and Victorian Infectious Diseases Reference Laboratory, Doherty Institute	Caly L. et al
Australia/VIC62/2020	EPI_ISL_419774	Victorian Infectious Diseases Reference Laboratory (VIDRL)	Victorian Infectious Diseases Reference Laboratory and Microbiological Diagnostic Unit Public Health Laboratory, Doherty Institute	Caly L. et al
Australia/VIC633/2020	EPI_ISL_426875	Victorian Infectious Diseases Reference Laboratory (VIDRL)	Microbiological Diagnostic Unit Public Health Laboratory and Victorian Infectious Diseases Reference Laboratory, Doherty Institute	Caly L. et al
Australia/VIC70/2020	EPI_ISL_419786	Victorian Infectious Diseases Reference Laboratory (VIDRL)	Victorian Infectious Diseases Reference Laboratory and Microbiological Diagnostic Unit Public Health Laboratory, Doherty Institute	Caly L. et al
Australia/VIC778/2020	EPI_ISL_427053	Victorian Infectious Diseases Reference Laboratory (VIDRL)	Microbiological Diagnostic Unit Public Health Laboratory and Victorian Infectious Diseases Reference Laboratory, Doherty Institute	Caly L. et al
Australia/VIC799/2020	EPI_ISL_427073	Microbiological Diagnostic Unit Public Health Laboratory	Microbiological Diagnostic Unit Public Health Laboratory	Seemann T. et al
Australia/VIC805/2020	EPI_ISL_427079	Victorian Infectious Diseases Reference Laboratory (VIDRL)	Microbiological Diagnostic Unit Public Health Laboratory and Victorian Infectious Diseases Reference Laboratory, Doherty Institute	Caly L. et al
Australia/VIC815/2020	EPI_ISL_427088	Victorian Infectious Diseases Reference Laboratory (VIDRL)	Microbiological Diagnostic Unit Public Health Laboratory and Victorian Infectious Diseases Reference Laboratory, Doherty Institute	Caly L. et al
Australia/VIC843/2020	EPI_ISL_427103	Victorian Infectious Diseases Reference Laboratory (VIDRL)	Microbiological Diagnostic Unit Public Health Laboratory and Victorian Infectious Diseases Reference Laboratory, Doherty Institute	Caly L. et al
Australia/VIC847/2020	EPI_ISL_427107	Victorian Infectious Diseases Reference Laboratory (VIDRL)	Microbiological Diagnostic Unit Public Health Laboratory and Victorian Infectious Diseases Reference Laboratory, Doherty Institute	Caly L. et al
Australia/VIC852/2020	EPI_ISL_427112	Victorian Infectious Diseases Reference Laboratory (VIDRL)	Microbiological Diagnostic Unit Public Health Laboratory and Victorian Infectious Diseases Reference Laboratory, Doherty Institute	Caly L. et al
Australia/VIC862/2020	EPI_ISL_427119	Victorian Infectious Diseases Reference Laboratory (VIDRL)	Microbiological Diagnostic Unit Public Health Laboratory and Victorian Infectious Diseases Reference Laboratory, Doherty Institute	Caly L. et al
Australia/VIC876/2020	EPI_ISL_427131	Victorian Infectious Diseases Reference Laboratory (VIDRL)	Microbiological Diagnostic Unit Public Health Laboratory and Victorian Infectious Diseases Reference Laboratory, Doherty Institute	Caly L. et al
Australia/VIC888/2020	EPI_ISL_427141	Victorian Infectious Diseases Reference Laboratory (VIDRL)	Microbiological Diagnostic Unit Public Health Laboratory and Victorian Infectious Diseases Reference Laboratory, Doherty Institute	Caly L. et al
Australia/VIC895/2020	EPI_ISL_427147	Victorian Infectious Diseases Reference Laboratory (VIDRL)	Microbiological Diagnostic Unit Public Health Laboratory and Victorian Infectious Diseases Reference Laboratory, Doherty Institute	Caly L. et al
Australia/VIC970/2020	EPI_ISL_430662	Microbiological Diagnostic Unit Public Health Laboratory	Microbiological Diagnostic Unit Public Health Laboratory	Seemann T. et al
Australia/VIC98/2020	EPI_ISL_419810	Victorian Infectious Diseases Reference Laboratory (VIDRL)	Victorian Infectious Diseases Reference Laboratory and Microbiological Diagnostic Unit Public Health Laboratory, Doherty Institute	Caly L. et al
Australia/VIC990/2020	EPI_ISL_430556	Victorian Infectious Diseases Reference Laboratory (VIDRL)	Microbiological Diagnostic Unit Public Health Laboratory and Victorian Infectious Diseases Reference Laboratory, The Peter Doherty Institute for Infection and Immunity	Caly L. et al
Australia/WA11/2020	EPI_ISL_420456	PathWest Laboratory Medicine WA	PathWest Laboratory Medicine WA	Chisha Sikazwe et al
Australia/WA13/2020	EPI_ISL_470831	PathWest Laboratory Medicine WA	PathWest Laboratory Medicine WA	Chisha Sikazwe et al
Australia/WA15/2020	EPI_ISL_470833	PathWest Laboratory Medicine WA	PathWest Laboratory Medicine WA	Chisha Sikazwe et al
Australia/WA17/2020	EPI_ISL_470835	PathWest Laboratory Medicine WA	PathWest Laboratory Medicine WA	Chisha Sikazwe et al
Australia/WA34/2020	EPI_ISL_470851	PathWest Laboratory Medicine WA	PathWest Laboratory Medicine WA	Chisha Sikazwe et al
Australia/WA48/2020	EPI_ISL_470865	PathWest Laboratory Medicine WA	PathWest Laboratory Medicine WA	Chisha Sikazwe et al
Australia/WA56/2020	EPI_ISL_470873	PathWest Laboratory Medicine WA	PathWest Laboratory Medicine WA	Chisha Sikazwe et al
Australia/WA83/2020	EPI_ISL_512736	PathWest Laboratory Medicine WA	PathWest Laboratory Medicine WA Microbial Surveillance Unit	PathWest Laboratory Medicine WA Microbial Surveillance Unit et al
Australia/WA99/2020	EPI_ISL_512752	PathWest Laboratory Medicine WA	PathWest Laboratory Medicine WA Microbial Surveillance Unit	PathWest Laboratory Medicine WA Microbial Surveillance Unit et al
Austria/CeMM0002/2020	EPI_ISL_419655	Center for Virology, Medical University of Vienna	Bergthaler laboratory, CeMM Research Center for Molecular Medicine of the Austrian Academy of Sciences	Alexandra Popa et al
Austria/CeMM0003/2020	EPI_ISL_419656	Center for Virology, Medical University of Vienna	Bergthaler laboratory, CeMM Research Center for Molecular Medicine of the Austrian Academy of Sciences	Alexandra Popa et al
Austria/CeMM0004/2020	EPI_ISL_419657	Center for Virology, Medical University of Vienna	Bergthaler laboratory, CeMM Research Center for Molecular Medicine of the Austrian Academy of Sciences	Alexandra Popa et al
Austria/CeMM0005/2020	EPI_ISL_419658	Center for Virology, Medical University of Vienna	Bergthaler laboratory, CeMM Research Center for Molecular Medicine of the Austrian Academy of Sciences	Alexandra Popa et al
Austria/CeMM0007/2020	EPI_ISL_419660	Center for Virology, Medical University of Vienna	Bergthaler laboratory, CeMM Research Center for Molecular Medicine of the Austrian Academy of Sciences	Alexandra Popa et al
Austria/CeMM0008/2020	EPI_ISL_419661	Center for Virology, Medical University of Vienna	Bergthaler laboratory, CeMM Research Center for Molecular Medicine of the Austrian Academy of Sciences	Alexandra Popa et al
Austria/CeMM0011/2020	EPI_ISL_419664	Center for Virology, Medical University of Vienna	Bergthaler laboratory, CeMM Research Center for Molecular Medicine of the Austrian Academy of Sciences	Alexandra Popa et al
Austria/CeMM0018/2020	EPI_ISL_419671	Center for Virology, Medical University of Vienna	Bergthaler laboratory, CeMM Research Center for Molecular Medicine of the Austrian Academy of Sciences	Alexandra Popa et al
Austria/CeMM0019/2020	EPI_ISL_419672	Center for Virology, Medical University of Vienna	Bergthaler laboratory, CeMM Research Center for Molecular Medicine of the Austrian Academy of Sciences	Alexandra Popa et al
Austria/CeMM0020/2020	EPI_ISL_419673	Center for Virology, Medical University of Vienna	Bergthaler laboratory, CeMM Research Center for Molecular Medicine of the Austrian Academy of Sciences	Alexandra Popa et al
Austria/CeMM0025/2020	EPI_ISL_437915	Institut fÃ¼r Virologie am Department fÃ¼r Hygiene, Mikrobiologie und Public Health	Bergthaler laboratory, CeMM Research Center for Molecular Medicine of the Austrian Academy of Sciences	Alexandra Popa et al
Austria/CeMM0034/2020	EPI_ISL_437923	Institut fÃ¼r Virologie am Department fÃ¼r Hygiene, Mikrobiologie und Public Health	Bergthaler laboratory, CeMM Research Center for Molecular Medicine of the Austrian Academy of Sciences	Alexandra Popa et al
Austria/CeMM0041/2020	EPI_ISL_437929	Institut fÃ¼r Virologie am Department fÃ¼r Hygiene, Mikrobiologie und Public Health	Bergthaler laboratory, CeMM Research Center for Molecular Medicine of the Austrian Academy of Sciences	Alexandra Popa et al
Austria/CeMM0043/2020	EPI_ISL_437931	Institut fÃ¼r Virologie am Department fÃ¼r Hygiene, Mikrobiologie und Public Health	Bergthaler laboratory, CeMM Research Center for Molecular Medicine of the Austrian Academy of Sciences	Alexandra Popa et al
Austria/CeMM0045/2020	EPI_ISL_437932	Institut fÃ¼r Virologie am Department fÃ¼r Hygiene, Mikrobiologie und Public Health	Bergthaler laboratory, CeMM Research Center for Molecular Medicine of the Austrian Academy of Sciences	Alexandra Popa et al
Austria/CeMM0046/2020	EPI_ISL_475764	Universitaetsklinik fÃ¼r Innere Medizin II Innsbruck	Bergthaler laboratory, CeMM Research Center for Molecular Medicine of the Austrian Academy of Sciences	Alexandra Popa et al
Austria/CeMM0047/2020	EPI_ISL_437933	Universitaetsklinik fÃ¼r Innere Medizin II Innsbruck	Bergthaler laboratory, CeMM Research Center for Molecular Medicine of the Austrian Academy of Sciences	Alexandra Popa et al
Austria/CeMM0058/2020	EPI_ISL_437938	Universitaetsklinik fÃ¼r Innere Medizin II Innsbruck	Bergthaler laboratory, CeMM Research Center for Molecular Medicine of the Austrian Academy of Sciences	Alexandra Popa et al
Austria/CeMM0059/2020	EPI_ISL_475766	Universitaetsklinik fÃ¼r Innere Medizin II Innsbruck	Bergthaler laboratory, CeMM Research Center for Molecular Medicine of the Austrian Academy of Sciences	Alexandra Popa et al
Austria/CeMM0060/2020	EPI_ISL_475767	Universitaetsklinik fÃ¼r Innere Medizin II Innsbruck	Bergthaler laboratory, CeMM Research Center for Molecular Medicine of the Austrian Academy of Sciences	Alexandra Popa et al
Austria/CeMM0067/2020	EPI_ISL_437939	Universitaetsklinik fÃ¼r Innere Medizin II Innsbruck	Bergthaler laboratory, CeMM Research Center for Molecular Medicine of the Austrian Academy of Sciences	Alexandra Popa et al
Austria/CeMM0075/2020	EPI_ISL_475768	Universitaetsklinik fÃ¼r Innere Medizin II Innsbruck	Bergthaler laboratory, CeMM Research Center for Molecular Medicine of the Austrian Academy of Sciences	Alexandra Popa et al
Austria/CeMM0084/2020	EPI_ISL_437949	Universitaetsklinik fÃ¼r Innere Medizin II Innsbruck	Bergthaler laboratory, CeMM Research Center for Molecular Medicine of the Austrian Academy of Sciences	Alexandra Popa et al
Austria/CeMM0086/2020	EPI_ISL_437950	Universitaetsklinik fÃ¼r Innere Medizin II Innsbruck	Bergthaler laboratory, CeMM Research Center for Molecular Medicine of the Austrian Academy of Sciences	Alexandra Popa et al
Austria/CeMM0090/2020	EPI_ISL_437953	Universitaetsklinik fÃ¼r Innere Medizin II Innsbruck	Bergthaler laboratory, CeMM Research Center for Molecular Medicine of the Austrian Academy of Sciences	Alexandra Popa et al
Austria/CeMM0094/2020	EPI_ISL_437955	Universitaetsklinik fÃ¼r Innere Medizin II Innsbruck	Bergthaler laboratory, CeMM Research Center for Molecular Medicine of the Austrian Academy of Sciences	Alexandra Popa et al
Austria/CeMM0099/2020	EPI_ISL_437960	Universitaetsklinik fÃ¼r Innere Medizin II Innsbruck	Bergthaler laboratory, CeMM Research Center for Molecular Medicine of the Austrian Academy of Sciences	Alexandra Popa et al
Austria/CeMM0100/2020	EPI_ISL_437961	Universitaetsklinik fÃ¼r Innere Medizin II Innsbruck	Bergthaler laboratory, CeMM Research Center for Molecular Medicine of the Austrian Academy of Sciences	Alexandra Popa et al
Austria/CeMM0101/2020	EPI_ISL_437962	Universitaetsklinik fÃ¼r Innere Medizin II Innsbruck	Bergthaler laboratory, CeMM Research Center for Molecular Medicine of the Austrian Academy of Sciences	Alexandra Popa et al
Austria/CeMM0103/2020	EPI_ISL_437964	Universitaetsklinik fÃ¼r Innere Medizin II Innsbruck	Bergthaler laboratory, CeMM Research Center for Molecular Medicine of the Austrian Academy of Sciences	Alexandra Popa et al
Austria/CeMM0108/2020	EPI_ISL_437967	Universitaetsklinik fÃ¼r Innere Medizin II Innsbruck	Bergthaler laboratory, CeMM Research Center for Molecular Medicine of the Austrian Academy of Sciences	Alexandra Popa et al
Austria/CeMM0112/2020	EPI_ISL_437970	Universitaetsklinik fÃ¼r Innere Medizin II Innsbruck	Bergthaler laboratory, CeMM Research Center for Molecular Medicine of the Austrian Academy of Sciences	Alexandra Popa et al
Austria/CeMM0113/2020	EPI_ISL_437971	Universitaetsklinik fÃ¼r Innere Medizin II Innsbruck	Bergthaler laboratory, CeMM Research Center for Molecular Medicine of the Austrian Academy of Sciences	Alexandra Popa et al
Austria/CeMM0114/2020	EPI_ISL_437972	Universitaetsklinik fÃ¼r Innere Medizin II Innsbruck	Bergthaler laboratory, CeMM Research Center for Molecular Medicine of the Austrian Academy of Sciences	Alexandra Popa et al
Austria/CeMM0120/2020	EPI_ISL_437977	Institut fÃ¼r Virologie am Department fÃ¼r Hygiene, Mikrobiologie und Public Health	Bergthaler laboratory, CeMM Research Center for Molecular Medicine of the Austrian Academy of Sciences	Alexandra Popa et al
Austria/CeMM0121/2020	EPI_ISL_437978	Institut fÃ¼r Virologie am Department fÃ¼r Hygiene, Mikrobiologie und Public Health	Bergthaler laboratory, CeMM Research Center for Molecular Medicine of the Austrian Academy of Sciences	Alexandra Popa et al
Austria/CeMM0124/2020	EPI_ISL_437980	Institut fÃ¼r Virologie am Department fÃ¼r Hygiene, Mikrobiologie und Public Health	Bergthaler laboratory, CeMM Research Center for Molecular Medicine of the Austrian Academy of Sciences	Alexandra Popa et al
Austria/CeMM0137/2020	EPI_ISL_437990	Institut fÃ¼r Virologie am Department fÃ¼r Hygiene, Mikrobiologie und Public Health	Bergthaler laboratory, CeMM Research Center for Molecular Medicine of the Austrian Academy of Sciences	Alexandra Popa et al
Austria/CeMM0143/2020	EPI_ISL_437993	Center for Virology, Medical University of Vienna	Bergthaler laboratory, CeMM Research Center for Molecular Medicine of the Austrian Academy of Sciences	Alexandra Popa et al
Austria/CeMM0146/2020	EPI_ISL_437994	Center for Virology, Medical University of Vienna	Bergthaler laboratory, CeMM Research Center for Molecular Medicine of the Austrian Academy of Sciences	Alexandra Popa et al
Austria/CeMM0147/2020	EPI_ISL_437995	Center for Virology, Medical University of Vienna	Bergthaler laboratory, CeMM Research Center for Molecular Medicine of the Austrian Academy of Sciences	Alexandra Popa et al
Austria/CeMM0153/2020	EPI_ISL_437999	Center for Virology, Medical University of Vienna	Bergthaler laboratory, CeMM Research Center for Molecular Medicine of the Austrian Academy of Sciences	Alexandra Popa et al
Austria/CeMM0189/2020	EPI_ISL_438030	Center for Virology, Medical University of Vienna	Bergthaler laboratory, CeMM Research Center for Molecular Medicine of the Austrian Academy of Sciences	Alexandra Popa et al
Austria/CeMM0191/2020	EPI_ISL_438032	Center for Virology, Medical University of Vienna	Bergthaler laboratory, CeMM Research Center for Molecular Medicine of the Austrian Academy of Sciences	Alexandra Popa et al
Austria/CeMM0192/2020	EPI_ISL_438033	Center for Virology, Medical University of Vienna	Bergthaler laboratory, CeMM Research Center for Molecular Medicine of the Austrian Academy of Sciences	Alexandra Popa et al
Austria/CeMM0194/2020	EPI_ISL_438035	Center for Virology, Medical University of Vienna	Bergthaler laboratory, CeMM Research Center for Molecular Medicine of the Austrian Academy of Sciences	Alexandra Popa et al
Austria/CeMM0198/2020	EPI_ISL_438039	Center for Virology, Medical University of Vienna	Bergthaler laboratory, CeMM Research Center for Molecular Medicine of the Austrian Academy of Sciences	Alexandra Popa et al
Austria/CeMM0206/2020	EPI_ISL_438045	Center for Virology, Medical University of Vienna	Bergthaler laboratory, CeMM Research Center for Molecular Medicine of the Austrian Academy of Sciences	Alexandra Popa et al
Austria/CeMM0209/2020	EPI_ISL_438046	Center for Virology, Medical University of Vienna	Bergthaler laboratory, CeMM Research Center for Molecular Medicine of the Austrian Academy of Sciences	Alexandra Popa et al
Austria/CeMM0212/2020	EPI_ISL_438048	Center for Virology, Medical University of Vienna	Bergthaler laboratory, CeMM Research Center for Molecular Medicine of the Austrian Academy of Sciences	Alexandra Popa et al
Austria/CeMM0221/2020	EPI_ISL_438055	Center for Virology, Medical University of Vienna	Bergthaler laboratory, CeMM Research Center for Molecular Medicine of the Austrian Academy of Sciences	Alexandra Popa et al
Austria/CeMM0226/2020	EPI_ISL_438060	Center for Virology, Medical University of Vienna	Bergthaler laboratory, CeMM Research Center for Molecular Medicine of the Austrian Academy of Sciences	Alexandra Popa et al
Austria/CeMM0228/2020	EPI_ISL_438061	Center for Virology, Medical University of Vienna	Bergthaler laboratory, CeMM Research Center for Molecular Medicine of the Austrian Academy of Sciences	Alexandra Popa et al
Austria/CeMM0233/2020	EPI_ISL_438065	Center for Virology, Medical University of Vienna	Bergthaler laboratory, CeMM Research Center for Molecular Medicine of the Austrian Academy of Sciences	Alexandra Popa et al
Austria/CeMM0240/2020	EPI_ISL_438070	Center for Virology, Medical University of Vienna	Bergthaler laboratory, CeMM Research Center for Molecular Medicine of the Austrian Academy of Sciences	Alexandra Popa et al
Austria/CeMM0242/2020	EPI_ISL_438072	Center for Virology, Medical University of Vienna	Bergthaler laboratory, CeMM Research Center for Molecular Medicine of the Austrian Academy of Sciences	Alexandra Popa et al
Austria/CeMM0243/2020	EPI_ISL_438073	Center for Virology, Medical University of Vienna	Bergthaler laboratory, CeMM Research Center for Molecular Medicine of the Austrian Academy of Sciences	Alexandra Popa et al
Austria/CeMM0246/2020	EPI_ISL_438076	Center for Virology, Medical University of Vienna	Bergthaler laboratory, CeMM Research Center for Molecular Medicine of the Austrian Academy of Sciences	Alexandra Popa et al
Austria/CeMM0248/2020	EPI_ISL_438078	Center for Virology, Medical University of Vienna	Bergthaler laboratory, CeMM Research Center for Molecular Medicine of the Austrian Academy of Sciences	Alexandra Popa et al
Austria/CeMM0250/2020	EPI_ISL_438080	Center for Virology, Medical University of Vienna	Bergthaler laboratory, CeMM Research Center for Molecular Medicine of the Austrian Academy of Sciences	Alexandra Popa et al
Austria/CeMM0259/2020	EPI_ISL_438088	Center for Virology, Medical University of Vienna	Bergthaler laboratory, CeMM Research Center for Molecular Medicine of the Austrian Academy of Sciences	Alexandra Popa et al
Austria/CeMM0260/2020	EPI_ISL_438089	Center for Virology, Medical University of Vienna	Bergthaler laboratory, CeMM Research Center for Molecular Medicine of the Austrian Academy of Sciences	Alexandra Popa et al
Austria/CeMM0261/2020	EPI_ISL_438090	Center for Virology, Medical University of Vienna	Bergthaler laboratory, CeMM Research Center for Molecular Medicine of the Austrian Academy of Sciences	Alexandra Popa et al
Austria/CeMM0264/2020	EPI_ISL_438093	Center for Virology, Medical University of Vienna	Bergthaler laboratory, CeMM Research Center for Molecular Medicine of the Austrian Academy of Sciences	Alexandra Popa et al
Austria/CeMM0266/2020	EPI_ISL_438095	Center for Virology, Medical University of Vienna	Bergthaler laboratory, CeMM Research Center for Molecular Medicine of the Austrian Academy of Sciences	Alexandra Popa et al
Austria/CeMM0269/2020	EPI_ISL_438097	Center for Virology, Medical University of Vienna	Bergthaler laboratory, CeMM Research Center for Molecular Medicine of the Austrian Academy of Sciences	Alexandra Popa et al
Austria/CeMM0273/2020	EPI_ISL_438100	Center for Virology, Medical University of Vienna	Bergthaler laboratory, CeMM Research Center for Molecular Medicine of the Austrian Academy of Sciences	Alexandra Popa et al
Austria/CeMM0275/2020	EPI_ISL_438102	Center for Virology, Medical University of Vienna	Bergthaler laboratory, CeMM Research Center for Molecular Medicine of the Austrian Academy of Sciences	Alexandra Popa et al
Austria/CeMM0278/2020	EPI_ISL_438105	Center for Virology, Medical University of Vienna	Bergthaler laboratory, CeMM Research Center for Molecular Medicine of the Austrian Academy of Sciences	Alexandra Popa et al
Austria/CeMM0279/2020	EPI_ISL_438106	Center for Virology, Medical University of Vienna	Bergthaler laboratory, CeMM Research Center for Molecular Medicine of the Austrian Academy of Sciences	Alexandra Popa et al
Austria/CeMM0280/2020	EPI_ISL_438107	Center for Virology, Medical University of Vienna	Bergthaler laboratory, CeMM Research Center for Molecular Medicine of the Austrian Academy of Sciences	Alexandra Popa et al
Austria/CeMM0281/2020	EPI_ISL_438108	Center for Virology, Medical University of Vienna	Bergthaler laboratory, CeMM Research Center for Molecular Medicine of the Austrian Academy of Sciences	Alexandra Popa et al
Austria/CeMM0283/2020	EPI_ISL_438109	Center for Virology, Medical University of Vienna	Bergthaler laboratory, CeMM Research Center for Molecular Medicine of the Austrian Academy of Sciences	Alexandra Popa et al
Austria/CeMM0285/2020	EPI_ISL_438111	Center for Virology, Medical University of Vienna	Bergthaler laboratory, CeMM Research Center for Molecular Medicine of the Austrian Academy of Sciences	Alexandra Popa et al
Austria/CeMM0287/2020	EPI_ISL_438112	Center for Virology, Medical University of Vienna	Bergthaler laboratory, CeMM Research Center for Molecular Medicine of the Austrian Academy of Sciences	Alexandra Popa et al
Austria/CeMM0296/2020	EPI_ISL_438119	Center for Virology, Medical University of Vienna	Bergthaler laboratory, CeMM Research Center for Molecular Medicine of the Austrian Academy of Sciences	Alexandra Popa et al
Austria/CeMM0304/2020	EPI_ISL_475779	Center for Virology, Medical University of Vienna	Bergthaler laboratory, CeMM Research Center for Molecular Medicine of the Austrian Academy of Sciences	Alexandra Popa et al
Austria/CeMM0307/2020	EPI_ISL_475781	Center for Virology, Medical University of Vienna	Bergthaler laboratory, CeMM Research Center for Molecular Medicine of the Austrian Academy of Sciences	Alexandra Popa et al
Austria/CeMM0311/2020	EPI_ISL_475783	Center for Virology, Medical University of Vienna	Bergthaler laboratory, CeMM Research Center for Molecular Medicine of the Austrian Academy of Sciences	Alexandra Popa et al
Austria/CeMM0312/2020	EPI_ISL_475784	Center for Virology, Medical University of Vienna	Bergthaler laboratory, CeMM Research Center for Molecular Medicine of the Austrian Academy of Sciences	Alexandra Popa et al
Austria/CeMM0313/2020	EPI_ISL_475785	Center for Virology, Medical University of Vienna	Bergthaler laboratory, CeMM Research Center for Molecular Medicine of the Austrian Academy of Sciences	Alexandra Popa et al
Austria/CeMM0315/2020	EPI_ISL_475787	Center for Virology, Medical University of Vienna	Bergthaler laboratory, CeMM Research Center for Molecular Medicine of the Austrian Academy of Sciences	Alexandra Popa et al
Austria/CeMM0323/2020	EPI_ISL_475793	Center for Virology, Medical University of Vienna	Bergthaler laboratory, CeMM Research Center for Molecular Medicine of the Austrian Academy of Sciences	Alexandra Popa et al
Austria/CeMM0324/2020	EPI_ISL_475794	Center for Virology, Medical University of Vienna	Bergthaler laboratory, CeMM Research Center for Molecular Medicine of the Austrian Academy of Sciences	Alexandra Popa et al
Austria/CeMM0326/2020	EPI_ISL_475795	Center for Virology, Medical University of Vienna	Bergthaler laboratory, CeMM Research Center for Molecular Medicine of the Austrian Academy of Sciences	Alexandra Popa et al
Austria/CeMM0329/2020	EPI_ISL_475796	Center for Virology, Medical University of Vienna	Bergthaler laboratory, CeMM Research Center for Molecular Medicine of the Austrian Academy of Sciences	Alexandra Popa et al
Austria/CeMM0330/2020	EPI_ISL_475797	Center for Virology, Medical University of Vienna	Bergthaler laboratory, CeMM Research Center for Molecular Medicine of the Austrian Academy of Sciences	Alexandra Popa et al
Austria/CeMM0331/2020	EPI_ISL_475798	Center for Virology, Medical University of Vienna	Bergthaler laboratory, CeMM Research Center for Molecular Medicine of the Austrian Academy of Sciences	Alexandra Popa et al
Austria/CeMM0333/2020	EPI_ISL_475799	Center for Virology, Medical University of Vienna	Bergthaler laboratory, CeMM Research Center for Molecular Medicine of the Austrian Academy of Sciences	Alexandra Popa et al
Austria/CeMM0337/2020	EPI_ISL_475800	Center for Virology, Medical University of Vienna	Bergthaler laboratory, CeMM Research Center for Molecular Medicine of the Austrian Academy of Sciences	Alexandra Popa et al
Austria/CeMM0340/2020	EPI_ISL_475801	Center for Virology, Medical University of Vienna	Bergthaler laboratory, CeMM Research Center for Molecular Medicine of the Austrian Academy of Sciences	Alexandra Popa et al
Austria/CeMM0341/2020	EPI_ISL_475802	Center for Virology, Medical University of Vienna	Bergthaler laboratory, CeMM Research Center for Molecular Medicine of the Austrian Academy of Sciences	Alexandra Popa et al
Austria/CeMM0342/2020	EPI_ISL_475803	Center for Virology, Medical University of Vienna	Bergthaler laboratory, CeMM Research Center for Molecular Medicine of the Austrian Academy of Sciences	Alexandra Popa et al
Austria/CeMM0343/2020	EPI_ISL_475804	Center for Virology, Medical University of Vienna	Bergthaler laboratory, CeMM Research Center for Molecular Medicine of the Austrian Academy of Sciences	Alexandra Popa et al
Austria/CeMM0344/2020	EPI_ISL_475805	Center for Virology, Medical University of Vienna	Bergthaler laboratory, CeMM Research Center for Molecular Medicine of the Austrian Academy of Sciences	Alexandra Popa et al
Austria/CeMM0346/2020	EPI_ISL_475806	Center for Virology, Medical University of Vienna	Bergthaler laboratory, CeMM Research Center for Molecular Medicine of the Austrian Academy of Sciences	Alexandra Popa et al
Austria/CeMM0347/2020	EPI_ISL_475807	Center for Virology, Medical University of Vienna	Bergthaler laboratory, CeMM Research Center for Molecular Medicine of the Austrian Academy of Sciences	Alexandra Popa et al
Austria/CeMM0349/2020	EPI_ISL_475808	Center for Virology, Medical University of Vienna	Bergthaler laboratory, CeMM Research Center for Molecular Medicine of the Austrian Academy of Sciences	Alexandra Popa et al
Austria/CeMM0350/2020	EPI_ISL_475809	Center for Virology, Medical University of Vienna	Bergthaler laboratory, CeMM Research Center for Molecular Medicine of the Austrian Academy of Sciences	Alexandra Popa et al
Austria/CeMM0351/2020	EPI_ISL_475810	Center for Virology, Medical University of Vienna	Bergthaler laboratory, CeMM Research Center for Molecular Medicine of the Austrian Academy of Sciences	Alexandra Popa et al
Austria/CeMM0352/2020	EPI_ISL_475811	Center for Virology, Medical University of Vienna	Bergthaler laboratory, CeMM Research Center for Molecular Medicine of the Austrian Academy of Sciences	Alexandra Popa et al
Austria/CeMM0355/2020	EPI_ISL_475812	Center for Virology, Medical University of Vienna	Bergthaler laboratory, CeMM Research Center for Molecular Medicine of the Austrian Academy of Sciences	Alexandra Popa et al
Austria/CeMM0359/2020	EPI_ISL_438122	Center for Virology, Medical University of Vienna	Bergthaler laboratory, CeMM Research Center for Molecular Medicine of the Austrian Academy of Sciences	Alexandra Popa et al
Austria/CeMM0360/2020	EPI_ISL_438123	Center for Virology, Medical University of Vienna	Bergthaler laboratory, CeMM Research Center for Molecular Medicine of the Austrian Academy of Sciences	Alexandra Popa et al
Austria/CeMM0363/2020	EPI_ISL_438126	Center for Virology, Medical University of Vienna	Bergthaler laboratory, CeMM Research Center for Molecular Medicine of the Austrian Academy of Sciences	Alexandra Popa et al
Austria/CeMM0364/2020	EPI_ISL_438127	Center for Virology, Medical University of Vienna	Bergthaler laboratory, CeMM Research Center for Molecular Medicine of the Austrian Academy of Sciences	Alexandra Popa et al
Austria/CeMM0365/2020	EPI_ISL_438128	Center for Virology, Medical University of Vienna	Bergthaler laboratory, CeMM Research Center for Molecular Medicine of the Austrian Academy of Sciences	Alexandra Popa et al
Austria/CeMM0371/2020	EPI_ISL_475816	Institut fÃ¼r Virologie am Department fÃ¼r Hygiene, Mikrobiologie und Public Health	Bergthaler laboratory, CeMM Research Center for Molecular Medicine of the Austrian Academy of Sciences	Alexandra Popa et al
Austria/CeMM0381/2020	EPI_ISL_475824	Institut fÃ¼r Virologie am Department fÃ¼r Hygiene, Mikrobiologie und Public Health	Bergthaler laboratory, CeMM Research Center for Molecular Medicine of the Austrian Academy of Sciences	Alexandra Popa et al
Austria/CeMM0382/2020	EPI_ISL_475825	Institut fÃ¼r Virologie am Department fÃ¼r Hygiene, Mikrobiologie und Public Health	Bergthaler laboratory, CeMM Research Center for Molecular Medicine of the Austrian Academy of Sciences	Alexandra Popa et al
Austria/CeMM0384/2020	EPI_ISL_475826	Institut fÃ¼r Virologie am Department fÃ¼r Hygiene, Mikrobiologie und Public Health	Bergthaler laboratory, CeMM Research Center for Molecular Medicine of the Austrian Academy of Sciences	Alexandra Popa et al
Austria/CeMM0385/2020	EPI_ISL_475827	Institut fÃ¼r Virologie am Department fÃ¼r Hygiene, Mikrobiologie und Public Health	Bergthaler laboratory, CeMM Research Center for Molecular Medicine of the Austrian Academy of Sciences	Alexandra Popa et al
Austria/CeMM0386/2020	EPI_ISL_475828	Institut fÃ¼r Virologie am Department fÃ¼r Hygiene, Mikrobiologie und Public Health	Bergthaler laboratory, CeMM Research Center for Molecular Medicine of the Austrian Academy of Sciences	Alexandra Popa et al
Austria/CeMM0393/2020	EPI_ISL_475833	Austrian Agency for Health and Food Safety (AGES)	Bergthaler laboratory, CeMM Research Center for Molecular Medicine of the Austrian Academy of Sciences	Alexandra Popa et al
Austria/CeMM0400/2020	EPI_ISL_475835	Austrian Agency for Health and Food Safety (AGES)	Bergthaler laboratory, CeMM Research Center for Molecular Medicine of the Austrian Academy of Sciences	Alexandra Popa et al
Austria/CeMM0401/2020	EPI_ISL_475836	Austrian Agency for Health and Food Safety (AGES)	Bergthaler laboratory, CeMM Research Center for Molecular Medicine of the Austrian Academy of Sciences	Alexandra Popa et al
Austria/CeMM0403/2020	EPI_ISL_475838	Austrian Agency for Health and Food Safety (AGES)	Bergthaler laboratory, CeMM Research Center for Molecular Medicine of the Austrian Academy of Sciences	Alexandra Popa et al
Austria/CeMM0408/2020	EPI_ISL_475840	Austrian Agency for Health and Food Safety (AGES)	Bergthaler laboratory, CeMM Research Center for Molecular Medicine of the Austrian Academy of Sciences	Alexandra Popa et al
Austria/CeMM0409/2020	EPI_ISL_475841	Austrian Agency for Health and Food Safety (AGES)	Bergthaler laboratory, CeMM Research Center for Molecular Medicine of the Austrian Academy of Sciences	Alexandra Popa et al
Austria/CeMM0412/2020	EPI_ISL_475842	Austrian Agency for Health and Food Safety (AGES)	Bergthaler laboratory, CeMM Research Center for Molecular Medicine of the Austrian Academy of Sciences	Alexandra Popa et al
Austria/CeMM0413/2020	EPI_ISL_475843	Austrian Agency for Health and Food Safety (AGES)	Bergthaler laboratory, CeMM Research Center for Molecular Medicine of the Austrian Academy of Sciences	Alexandra Popa et al
Austria/CeMM0414/2020	EPI_ISL_475844	Austrian Agency for Health and Food Safety (AGES)	Bergthaler laboratory, CeMM Research Center for Molecular Medicine of the Austrian Academy of Sciences	Alexandra Popa et al
Austria/CeMM0419/2020	EPI_ISL_475847	Austrian Agency for Health and Food Safety (AGES)	Bergthaler laboratory, CeMM Research Center for Molecular Medicine of the Austrian Academy of Sciences	Alexandra Popa et al
Austria/CeMM0422/2020	EPI_ISL_475850	Austrian Agency for Health and Food Safety (AGES)	Bergthaler laboratory, CeMM Research Center for Molecular Medicine of the Austrian Academy of Sciences	Alexandra Popa et al
Austria/CeMM0424/2020	EPI_ISL_475852	Austrian Agency for Health and Food Safety (AGES)	Bergthaler laboratory, CeMM Research Center for Molecular Medicine of the Austrian Academy of Sciences	Alexandra Popa et al
Austria/CeMM0427/2020	EPI_ISL_475855	Austrian Agency for Health and Food Safety (AGES)	Bergthaler laboratory, CeMM Research Center for Molecular Medicine of the Austrian Academy of Sciences	Alexandra Popa et al
Austria/CeMM0431/2020	EPI_ISL_475858	Austrian Agency for Health and Food Safety (AGES)	Bergthaler laboratory, CeMM Research Center for Molecular Medicine of the Austrian Academy of Sciences	Alexandra Popa et al
Austria/CeMM0435/2020	EPI_ISL_475861	Austrian Agency for Health and Food Safety (AGES)	Bergthaler laboratory, CeMM Research Center for Molecular Medicine of the Austrian Academy of Sciences	Alexandra Popa et al
Austria/CeMM0436/2020	EPI_ISL_475862	Austrian Agency for Health and Food Safety (AGES)	Bergthaler laboratory, CeMM Research Center for Molecular Medicine of the Austrian Academy of Sciences	Alexandra Popa et al
Austria/CeMM0441/2020	EPI_ISL_475864	Austrian Agency for Health and Food Safety (AGES)	Bergthaler laboratory, CeMM Research Center for Molecular Medicine of the Austrian Academy of Sciences	Alexandra Popa et al
Austria/CeMM0448/2020	EPI_ISL_475865	Austrian Agency for Health and Food Safety (AGES)	Bergthaler laboratory, CeMM Research Center for Molecular Medicine of the Austrian Academy of Sciences	Alexandra Popa et al
Austria/CeMM0451/2020	EPI_ISL_475867	Austrian Agency for Health and Food Safety (AGES)	Bergthaler laboratory, CeMM Research Center for Molecular Medicine of the Austrian Academy of Sciences	Alexandra Popa et al
Austria/CeMM0452/2020	EPI_ISL_475868	Austrian Agency for Health and Food Safety (AGES)	Bergthaler laboratory, CeMM Research Center for Molecular Medicine of the Austrian Academy of Sciences	Alexandra Popa et al
Austria/CeMM0458/2020	EPI_ISL_475870	Austrian Agency for Health and Food Safety (AGES)	Bergthaler laboratory, CeMM Research Center for Molecular Medicine of the Austrian Academy of Sciences	Alexandra Popa et al
Austria/CeMM0460/2020	EPI_ISL_475871	Austrian Agency for Health and Food Safety (AGES)	Bergthaler laboratory, CeMM Research Center for Molecular Medicine of the Austrian Academy of Sciences	Alexandra Popa et al
Austria/CeMM0461/2020	EPI_ISL_475872	Austrian Agency for Health and Food Safety (AGES)	Bergthaler laboratory, CeMM Research Center for Molecular Medicine of the Austrian Academy of Sciences	Alexandra Popa et al
Austria/CeMM0462/2020	EPI_ISL_475873	Austrian Agency for Health and Food Safety (AGES)	Bergthaler laboratory, CeMM Research Center for Molecular Medicine of the Austrian Academy of Sciences	Alexandra Popa et al
Austria/CeMM0475/2020	EPI_ISL_475880	Austrian Agency for Health and Food Safety (AGES)	Bergthaler laboratory, CeMM Research Center for Molecular Medicine of the Austrian Academy of Sciences	Alexandra Popa et al
Austria/CeMM0483/2020	EPI_ISL_475885	Austrian Agency for Health and Food Safety (AGES)	Bergthaler laboratory, CeMM Research Center for Molecular Medicine of the Austrian Academy of Sciences	Alexandra Popa et al
Austria/CeMM0515/2020	EPI_ISL_475888	Zentralinstitut fÃ¼r medizinische und chemische Labordiagnostik, UniversitÃ¤tskliniken Insbruck	Bergthaler laboratory, CeMM Research Center for Molecular Medicine of the Austrian Academy of Sciences	Alexandra Popa et al
Austria/CeMM0527/2020	EPI_ISL_475894	Zentralinstitut fÃ¼r medizinische und chemische Labordiagnostik, UniversitÃ¤tskliniken Insbruck	Bergthaler laboratory, CeMM Research Center for Molecular Medicine of the Austrian Academy of Sciences	Alexandra Popa et al
Austria/CeMM0528/2020	EPI_ISL_475895	Zentralinstitut fÃ¼r medizinische und chemische Labordiagnostik, UniversitÃ¤tskliniken Insbruck	Bergthaler laboratory, CeMM Research Center for Molecular Medicine of the Austrian Academy of Sciences	Alexandra Popa et al
Austria/CeMM0530/2020	EPI_ISL_475896	Zentralinstitut fÃ¼r medizinische und chemische Labordiagnostik, UniversitÃ¤tskliniken Insbruck	Bergthaler laboratory, CeMM Research Center for Molecular Medicine of the Austrian Academy of Sciences	Alexandra Popa et al
Austria/CeMM0532/2020	EPI_ISL_475897	Zentralinstitut fÃ¼r medizinische und chemische Labordiagnostik, UniversitÃ¤tskliniken Insbruck	Bergthaler laboratory, CeMM Research Center for Molecular Medicine of the Austrian Academy of Sciences	Alexandra Popa et al
Austria/CeMM0534/2020	EPI_ISL_475898	Zentralinstitut fÃ¼r medizinische und chemische Labordiagnostik, UniversitÃ¤tskliniken Insbruck	Bergthaler laboratory, CeMM Research Center for Molecular Medicine of the Austrian Academy of Sciences	Alexandra Popa et al
Austria/CeMM0536/2020	EPI_ISL_475899	Zentralinstitut fÃ¼r medizinische und chemische Labordiagnostik, UniversitÃ¤tskliniken Insbruck	Bergthaler laboratory, CeMM Research Center for Molecular Medicine of the Austrian Academy of Sciences	Alexandra Popa et al
Austria/CeMM0538/2020	EPI_ISL_475900	Zentralinstitut fÃ¼r medizinische und chemische Labordiagnostik, UniversitÃ¤tskliniken Insbruck	Bergthaler laboratory, CeMM Research Center for Molecular Medicine of the Austrian Academy of Sciences	Alexandra Popa et al
Austria/CeMM0539/2020	EPI_ISL_475901	Zentralinstitut fÃ¼r medizinische und chemische Labordiagnostik, UniversitÃ¤tskliniken Insbruck	Bergthaler laboratory, CeMM Research Center for Molecular Medicine of the Austrian Academy of Sciences	Alexandra Popa et al
Austria/CeMM0540/2020	EPI_ISL_475902	Zentralinstitut fÃ¼r medizinische und chemische Labordiagnostik, UniversitÃ¤tskliniken Insbruck	Bergthaler laboratory, CeMM Research Center for Molecular Medicine of the Austrian Academy of Sciences	Alexandra Popa et al
Austria/CeMM0546/2020	EPI_ISL_475903	Zentralinstitut fÃ¼r medizinische und chemische Labordiagnostik, UniversitÃ¤tskliniken Insbruck	Bergthaler laboratory, CeMM Research Center for Molecular Medicine of the Austrian Academy of Sciences	Alexandra Popa et al
Austria/CeMM0553/2020	EPI_ISL_475904	Zentralinstitut fÃ¼r medizinische und chemische Labordiagnostik, UniversitÃ¤tskliniken Insbruck	Bergthaler laboratory, CeMM Research Center for Molecular Medicine of the Austrian Academy of Sciences	Alexandra Popa et al
Austria/CeMM0555/2020	EPI_ISL_475906	Zentralinstitut fÃ¼r medizinische und chemische Labordiagnostik, UniversitÃ¤tskliniken Insbruck	Bergthaler laboratory, CeMM Research Center for Molecular Medicine of the Austrian Academy of Sciences	Alexandra Popa et al
Austria/CeMM0556/2020	EPI_ISL_475907	Zentralinstitut fÃ¼r medizinische und chemische Labordiagnostik, UniversitÃ¤tskliniken Insbruck	Bergthaler laboratory, CeMM Research Center for Molecular Medicine of the Austrian Academy of Sciences	Alexandra Popa et al
Austria/CeMM0563/2020	EPI_ISL_475913	Klinikum Wels-Grieskirchen	Bergthaler laboratory, CeMM Research Center for Molecular Medicine of the Austrian Academy of Sciences	Alexandra Popa et al
Austria/CeMM0565/2020	EPI_ISL_475915	Klinikum Wels-Grieskirchen	Bergthaler laboratory, CeMM Research Center for Molecular Medicine of the Austrian Academy of Sciences	Alexandra Popa et al
Austria/CeMM0566/2020	EPI_ISL_475916	Institut fÃ¼r Virologie am Department fÃ¼r Hygiene, Mikrobiologie und Public Health	Bergthaler laboratory, CeMM Research Center for Molecular Medicine of the Austrian Academy of Sciences	Alexandra Popa et al
Austria/CeMM0571/2020	EPI_ISL_475920	Institut fÃ¼r Virologie am Department fÃ¼r Hygiene, Mikrobiologie und Public Health	Bergthaler laboratory, CeMM Research Center for Molecular Medicine of the Austrian Academy of Sciences	Alexandra Popa et al
Austria/CeMM0572/2020	EPI_ISL_475921	Institut fÃ¼r Virologie am Department fÃ¼r Hygiene, Mikrobiologie und Public Health	Bergthaler laboratory, CeMM Research Center for Molecular Medicine of the Austrian Academy of Sciences	Alexandra Popa et al
Austria/CeMM0576/2020	EPI_ISL_475923	Institut fÃ¼r Virologie am Department fÃ¼r Hygiene, Mikrobiologie und Public Health	Bergthaler laboratory, CeMM Research Center for Molecular Medicine of the Austrian Academy of Sciences	Alexandra Popa et al
Austria/CeMM0577/2020	EPI_ISL_475924	Institut fÃ¼r Virologie am Department fÃ¼r Hygiene, Mikrobiologie und Public Health	Bergthaler laboratory, CeMM Research Center for Molecular Medicine of the Austrian Academy of Sciences	Alexandra Popa et al
Austria/CeMM0620/2020	EPI_ISL_475929	Universitaetsklinik fÃ¼r Innere Medizin II Innsbruck	Bergthaler laboratory, CeMM Research Center for Molecular Medicine of the Austrian Academy of Sciences	Alexandra Popa et al
Austria/CeMM0621/2020	EPI_ISL_475930	Universitaetsklinik fÃ¼r Innere Medizin II Innsbruck	Bergthaler laboratory, CeMM Research Center for Molecular Medicine of the Austrian Academy of Sciences	Alexandra Popa et al
Austria/CeMM0622/2020	EPI_ISL_475931	Universitaetsklinik fÃ¼r Innere Medizin II Innsbruck	Bergthaler laboratory, CeMM Research Center for Molecular Medicine of the Austrian Academy of Sciences	Alexandra Popa et al
Austria/CeMM0628/2020	EPI_ISL_475932	Universitaetsklinik fÃ¼r Innere Medizin II Innsbruck	Bergthaler laboratory, CeMM Research Center for Molecular Medicine of the Austrian Academy of Sciences	Alexandra Popa et al
Austria/CeMM0631/2020	EPI_ISL_475933	Universitaetsklinik fÃ¼r Innere Medizin II Innsbruck	Bergthaler laboratory, CeMM Research Center for Molecular Medicine of the Austrian Academy of Sciences	Alexandra Popa et al
Austria/CeMM0635/2020	EPI_ISL_475934	Universitaetsklinik fÃ¼r Innere Medizin II Innsbruck	Bergthaler laboratory, CeMM Research Center for Molecular Medicine of the Austrian Academy of Sciences	Alexandra Popa et al
Austria/CeMM0637/2020	EPI_ISL_475935	Universitaetsklinik fÃ¼r Innere Medizin II Innsbruck	Bergthaler laboratory, CeMM Research Center for Molecular Medicine of the Austrian Academy of Sciences	Alexandra Popa et al
Austria/CeMM0639/2020	EPI_ISL_475936	Universitaetsklinik fÃ¼r Innere Medizin II Innsbruck	Bergthaler laboratory, CeMM Research Center for Molecular Medicine of the Austrian Academy of Sciences	Alexandra Popa et al
Austria/Graz-MUG11/2020	EPI_ISL_437300	Diagnostic- and Research Institute of Pathology, Medical University of Graz	Diagnostic- and Research Institute of Pathology, Medical University of Graz	Karl Kashofer et al
Austria/Graz-MUG15/2020	EPI_ISL_437301	Diagnostic- and Research Institute of Pathology, Medical University of Graz	Diagnostic- and Research Institute of Pathology, Medical University of Graz	Karl Kashofer et al
Austria/Graz-MUG16/2020	EPI_ISL_437302	Diagnostic- and Research Institute of Pathology, Medical University of Graz	Diagnostic- and Research Institute of Pathology, Medical University of Graz	Karl Kashofer et al
Austria/Graz-MUG17/2020	EPI_ISL_437303	Diagnostic- and Research Institute of Pathology, Medical University of Graz	Diagnostic- and Research Institute of Pathology, Medical University of Graz	Karl Kashofer et al
Austria/Graz-MUG3/2020	EPI_ISL_437199	Diagnostic- and Research Institute of Pathology, Medical University of Graz	Diagnostic- and Research Institute of Pathology, Medical University of Graz	Karl Kashofer et al
Austria/Graz-MUG4/2020	EPI_ISL_437200	Diagnostic- and Research Institute of Pathology, Medical University of Graz	Diagnostic- and Research Institute of Pathology, Medical University of Graz	Karl Kashofer et al
Austria/Graz-MUG5/2020	EPI_ISL_437201	Diagnostic- and Research Institute of Pathology, Medical University of Graz	Diagnostic- and Research Institute of Pathology, Medical University of Graz	Karl Kashofer et al
Austria/Graz-MUG6/2020	EPI_ISL_437202	Diagnostic- and Research Institute of Pathology, Medical University of Graz	Diagnostic- and Research Institute of Pathology, Medical University of Graz	Karl Kashofer et al
Austria/Graz-MUG7/2020	EPI_ISL_437203	Diagnostic- and Research Institute of Pathology, Medical University of Graz	Diagnostic- and Research Institute of Pathology, Medical University of Graz	Karl Kashofer et al
Austria/Graz-MUG8/2020	EPI_ISL_437298	Diagnostic- and Research Institute of Pathology, Medical University of Graz	Diagnostic- and Research Institute of Pathology, Medical University of Graz	Karl Kashofer et al
Austria/Graz-MUG9/2020	EPI_ISL_437299	Diagnostic- and Research Institute of Pathology, Medical University of Graz	Diagnostic- and Research Institute of Pathology, Medical University of Graz	Karl Kashofer et al
Austria/MUV_001/2020	EPI_ISL_485603	Division of Infectious Disease	Steininger Lab	Jakob Thannesberger et al
Bahrein/BAH-01/2020	EPI_ISL_483542	Kingdom of Bahrein Ministry of Health	Erasmus Medical Center	Bas Oude Munnink et al
Bahrein/BAH-02/2020	EPI_ISL_483543	Kingdom of Bahrein Ministry of Health	Erasmus Medical Center	Bas Oude Munnink et al
Bahrein/BAH-03/2020	EPI_ISL_483544	Kingdom of Bahrein Ministry of Health	Erasmus Medical Center	Bas Oude Munnink et al
Bahrein/BAH-04/2020	EPI_ISL_483545	Kingdom of Bahrein Ministry of Health	Erasmus Medical Center	Bas Oude Munnink et al
Bahrein/BAH-05/2020	EPI_ISL_483546	Kingdom of Bahrein Ministry of Health	Erasmus Medical Center	Bas Oude Munnink et al
Bahrein/BAH-06/2020	EPI_ISL_483547	Kingdom of Bahrein Ministry of Health	Erasmus Medical Center	Bas Oude Munnink et al
Bahrein/BAH-07/2020	EPI_ISL_483548	Kingdom of Bahrein Ministry of Health	Erasmus Medical Center	Bas Oude Munnink et al
Bahrein/BAH-08/2020	EPI_ISL_483549	Kingdom of Bahrein Ministry of Health	Erasmus Medical Center	Bas Oude Munnink et al
Bahrein/BAH-09/2020	EPI_ISL_483550	Kingdom of Bahrein Ministry of Health	Erasmus Medical Center	Bas Oude Munnink et al
Bahrein/BAH-10/2020	EPI_ISL_483551	Kingdom of Bahrein Ministry of Health	Erasmus Medical Center	Bas Oude Munnink et al
Bahrein/BAH-11/2020	EPI_ISL_483552	Kingdom of Bahrein Ministry of Health	Erasmus Medical Center	Bas Oude Munnink et al
Bahrein/BAH-12/2020	EPI_ISL_483553	Kingdom of Bahrein Ministry of Health	Erasmus Medical Center	Bas Oude Munnink et al
Bahrein/BAH-13/2020	EPI_ISL_483554	Kingdom of Bahrein Ministry of Health	Erasmus Medical Center	Bas Oude Munnink et al
Bahrein/BAH-14/2020	EPI_ISL_483555	Kingdom of Bahrein Ministry of Health	Erasmus Medical Center	Bas Oude Munnink et al
Bahrein/BAH-15/2020	EPI_ISL_483556	Kingdom of Bahrein Ministry of Health	Erasmus Medical Center	Bas Oude Munnink et al
Bahrein/BAH-16/2020	EPI_ISL_483557	Kingdom of Bahrein Ministry of Health	Erasmus Medical Center	Bas Oude Munnink et al
Bahrein/BAH-17/2020	EPI_ISL_483558	Kingdom of Bahrein Ministry of Health	Erasmus Medical Center	Bas Oude Munnink et al
Bahrein/BAH-18/2020	EPI_ISL_483559	Kingdom of Bahrein Ministry of Health	Erasmus Medical Center	Bas Oude Munnink et al
Bahrein/BAH-19/2020	EPI_ISL_483560	Kingdom of Bahrein Ministry of Health	Erasmus Medical Center	Bas Oude Munnink et al
Bahrein/BAH-20/2020	EPI_ISL_483561	Kingdom of Bahrein Ministry of Health	Erasmus Medical Center	Bas Oude Munnink et al
Bahrein/BAH-21/2020	EPI_ISL_483562	Kingdom of Bahrein Ministry of Health	Erasmus Medical Center	Bas Oude Munnink et al
Bahrein/BAH-22/2020	EPI_ISL_483563	Kingdom of Bahrein Ministry of Health	Erasmus Medical Center	Bas Oude Munnink et al
Bahrein/BAH-23/2020	EPI_ISL_483564	Kingdom of Bahrein Ministry of Health	Erasmus Medical Center	Bas Oude Munnink et al
Bahrein/BAH-24/2020	EPI_ISL_483638	Kingdom of Bahrein Ministry of Health	Erasmus Medical Center	Bas Oude Munnink et al
Bahrein/BAH-25/2020	EPI_ISL_483639	Kingdom of Bahrein Ministry of Health	Erasmus Medical Center	Bas Oude Munnink et al
Bahrein/BAH-26/2020	EPI_ISL_483640	Kingdom of Bahrein Ministry of Health	Erasmus Medical Center	Bas Oude Munnink et al
Bahrein/BAH-27/2020	EPI_ISL_483565	Kingdom of Bahrein Ministry of Health	Erasmus Medical Center	Bas Oude Munnink et al
Bangladesh/Akbiomed-01/2020	EPI_ISL_445244	Akbiomed lab	Tejgaon College bmb lab	Md.Abdul kaium et al
Bangladesh/BARJ-CVASU-CTG-501/2020	EPI_ISL_450339	Bangladesh Institute of Tropical & Infectious Diseases, COVID-19 Testing Laboratory	Basic and Applied Research on Jute Project	Rasel Ahmed et al
Bangladesh/BARJ-CVASU-CTG-502/2020	EPI_ISL_450340	Bangladesh Institute of Tropical & Infectious Diseases, COVID-19 Testing Laboratory	Basic and Applied Research on Jute Project	Rasel Ahmed et al
Bangladesh/BARJ-CVASU-CTG-503/2020	EPI_ISL_450341	Bangladesh Institute of Tropical & Infectious Diseases, COVID-19 Testing Laboratory	Basic and Applied Research on Jute Project	Md. Sabbir Hossain et al
Bangladesh/BARJ-CVASU-CTG-506/2020	EPI_ISL_450342	Bangladesh Institute of Tropical & Infectious Diseases, COVID-19 Testing Laboratory	Basic and Applied Research on Jute Project	Rasel Ahmed et al
Bangladesh/BARJ-CVASU-CTG-511/2020	EPI_ISL_450343	Bangladesh Institute of Tropical & Infectious Diseases, COVID-19 Testing Laboratory	Basic and Applied Research on Jute Project	Md. Sabbir Hossain et al
Bangladesh/BARJ-CVASU-CTG-517/2020	EPI_ISL_450344	Bangladesh Institute of Tropical & Infectious Diseases, COVID-19 Testing Laboratory	Basic and Applied Research on Jute Project	Rasel Ahmed et al
Bangladesh/BARJ-CVASU-CTG-518/2020	EPI_ISL_450345	Bangladesh Institute of Tropical & Infectious Diseases, COVID-19 Testing Laboratory	Basic and Applied Research on Jute Project	Md. Sabbir Hossain et al
Bangladesh/BCSIR-NILMRC-002/2020	EPI_ISL_462091	National Institute of Laboratory Medicine and Referral Center	Genomic Research Lab, BCSIR	Iffat Jahan et al
Bangladesh/BCSIR-NILMRC-003/2020	EPI_ISL_462092	National Institute of Laboratory Medicine and Referral Center	Genomic Research Lab, BCSIR	Shahina Akter et al
Bangladesh/BCSIR-NILMRC-004-2/2020	EPI_ISL_482701	National Institute of Laboratory Medicine and Referral Center	Genomic Research Lab, BCSIR	Abu Sayeed Mohammad Mahmud et al
Bangladesh/BCSIR-NILMRC-004/2020	EPI_ISL_462090	National Institute of Laboratory Medicine and Referral Center	Genomic Research Lab, BCSIR	Barna Goswami et al
Bangladesh/BCSIR-NILMRC-005/2020	EPI_ISL_462093	National Institute of Laboratory Medicine and Referral Center	Genomic Research Lab, BCSIR	Abu Sayeed Mohammad Mahmud et al
Bangladesh/BCSIR-NILMRC-006.2/2020	EPI_ISL_462094	National Institute of Laboratory Medicine and Referral Center	Genomic Research Lab, BCSIR	Abu Sayeed Mohammad Mahmud et al
Bangladesh/BCSIR-NILMRC-006/2020	EPI_ISL_455458	National Institute of Laboratory Medicine and Referral Center	Genomic Research Lab, BCSIR	Abu Sayeed Mohammad Mahmud et al
Bangladesh/BCSIR-NILMRC-007/2020	EPI_ISL_455420	National Institute of Laboratory Medicine and Referral Center	Genomic Research Lab, BCSIR	Abu Sayeed Mohammad Mahmud et al
Bangladesh/BCSIR-NILMRC-008/2020	EPI_ISL_455459	National Institute of Laboratory Medicine and Referral Center	Genomic Research Lab, BCSIR	Abu Sayeed Mohammad Mahmud et al
Bangladesh/BCSIR-NILMRC-009/2020	EPI_ISL_462095	National Institute of Laboratory Medicine and Referral Center	Genomic Research Lab, BCSIR	Abu Sayeed Mohammad Mahmud et al
Bangladesh/BCSIR-NILMRC-015/2020	EPI_ISL_462096	National Institute of Laboratory Medicine and Referral Center	Genomic Research Lab, BCSIR	Abu Sayeed Mohammad Mahmud et al
Bangladesh/BCSIR-NILMRC-017/2020	EPI_ISL_475170	National Institute of Laboratory Medicine and Referral Center	Genomic Research Lab, BCSIR	Abu Sayeed Mohammad Mahmud et al
Bangladesh/BCSIR-NILMRC-018/2020	EPI_ISL_475169	National Institute of Laboratory Medicine and Referral Center	Genomic Research Lab, BCSIR	Md. Saddam Hossain et al
Bangladesh/BCSIR-NILMRC-021/2020	EPI_ISL_475760	National Institute of Laboratory Medicine and Referral Center	Genomic Research Lab, BCSIR	Abu Sayeed Mohammad Mahmud et al
Bangladesh/BCSIR-NILMRC-025/2020	EPI_ISL_475754	National Institute of Laboratory Medicine and Referral Center	Genomic Research Lab, BCSIR	Shahina Akter et al
Bangladesh/BCSIR-NILMRC-042/2020	EPI_ISL_462097	National Institute of Laboratory Medicine and Referral Center	Genomic Research Lab, BCSIR	Abu Sayeed Mohammad Mahmud et al
Bangladesh/BCSIR-NILMRC-050/2020	EPI_ISL_462098	National Institute of Laboratory Medicine and Referral Center	Genomic Research Lab, BCSIR	Abu Sayeed Mohammad Mahmud et al
Bangladesh/BCSIR-NILMRC-051/2020	EPI_ISL_466626	National Institute of Laboratory Medicine and Referral Center	Genomic Research Lab, BCSIR	Abu Sayeed Mohammad Mahmud et al
Bangladesh/BCSIR-NILMRC-052/2020	EPI_ISL_466627	National Institute of Laboratory Medicine and Referral Center	Genomic Research Lab, BCSIR	Abu Sayeed Mohammad Mahmud et al
Bangladesh/BCSIR-NILMRC-053/2020	EPI_ISL_465163	National Institute of Laboratory Medicine and Referral Center	Genomic Research Lab, BCSIR	Iffat Jahan et al
Bangladesh/BCSIR-NILMRC-054/2020	EPI_ISL_466628	National Institute of Laboratory Medicine and Referral Center	Genomic Research Lab, BCSIR	Abu Sayeed Mohammad Mahmud et al
Bangladesh/BCSIR-NILMRC-056/2020	EPI_ISL_466629	National Institute of Laboratory Medicine and Referral Center	Genomic Research Lab, BCSIR	Abu Sayeed Mohammad Mahmud et al
Bangladesh/BCSIR-NILMRC-057/2020	EPI_ISL_466630	National Institute of Laboratory Medicine and Referral Center	Genomic Research Lab, BCSIR	Abu Sayeed Mohammad Mahmud et al
Bangladesh/BCSIR-NILMRC-058/2020	EPI_ISL_466636	National Institute of Laboratory Medicine and Referral Center	Genomic Research Lab, BCSIR	Abu Sayeed Mohammad Mahmud et al
Bangladesh/BCSIR-NILMRC-059/2020	EPI_ISL_465164	National Institute of Laboratory Medicine and Referral Center	Genomic Research Lab, BCSIR	Iffat Jahan et al
Bangladesh/BCSIR-NILMRC-060/2020	EPI_ISL_464165	National Institute of Laboratory Medicine and Referral Center	Genomic Research Lab, BCSIR	Barna Goswami et al
Bangladesh/BCSIR-NILMRC-062/2020	EPI_ISL_464166	National Institute of Laboratory Medicine and Referral Center	Genomic Research Lab, BCSIR	Barna Goswami et al
Bangladesh/BCSIR-NILMRC-064/2020	EPI_ISL_464163	National Institute of Laboratory Medicine and Referral Center	Genomic Research Lab, BCSIR	Tanjina Akhter Banu et al
Bangladesh/BCSIR-NILMRC-066/2020	EPI_ISL_464164	National Institute of Laboratory Medicine and Referral Center	Genomic Research Lab, BCSIR	Tanjina Akhter Banu et al
Bangladesh/BCSIR-NILMRC-067/2020	EPI_ISL_466637	National Institute of Laboratory Medicine and Referral Center	Genomic Research Lab, BCSIR	Abu Sayeed Mohammad Mahmud et al
Bangladesh/BCSIR-NILMRC-069/2020	EPI_ISL_466638	National Institute of Laboratory Medicine and Referral Center	Genomic Research Lab, BCSIR	Abu Sayeed Mohammad Mahmud et al
Bangladesh/BCSIR-NILMRC-070/2020	EPI_ISL_466639	National Institute of Laboratory Medicine and Referral Center	Genomic Research Lab, BCSIR	Abu Sayeed Mohammad Mahmud et al
Bangladesh/BCSIR-NILMRC-071/2020	EPI_ISL_466692	National Institute of Laboratory Medicine and Referral Center	Genomic Research Lab, BCSIR	Abu Sayeed Mohammad Mahmud et al
Bangladesh/BCSIR-NILMRC-072/2020	EPI_ISL_466687	National Institute of Laboratory Medicine and Referral Center	Genomic Research Lab, BCSIR	Abu Sayeed Mohammad Mahmud et al
Bangladesh/BCSIR-NILMRC-073/2020	EPI_ISL_466689	National Institute of Laboratory Medicine and Referral Center	Genomic Research Lab, BCSIR	Abu Sayeed Mohammad Mahmud et al
Bangladesh/BCSIR-NILMRC-074/2020	EPI_ISL_466690	National Institute of Laboratory Medicine and Referral Center	Genomic Research Lab, BCSIR	Abu Sayeed Mohammad Mahmud et al
Bangladesh/BCSIR-NILMRC-075/2020	EPI_ISL_466691	National Institute of Laboratory Medicine and Referral Center	Genomic Research Lab, BCSIR	Abu Sayeed Mohammad Mahmud et al
Bangladesh/BCSIR-NILMRC-076/2020	EPI_ISL_466644	National Institute of Laboratory Medicine and Referral Center	Genomic Research Lab, BCSIR	Abu Sayeed Mohammad Mahmud et al
Bangladesh/BCSIR-NILMRC-077/2020	EPI_ISL_466645	National Institute of Laboratory Medicine and Referral Center	Genomic Research Lab, BCSIR	Abu Sayeed Mohammad Mahmud et al
Bangladesh/BCSIR-NILMRC-078/2020	EPI_ISL_466693	National Institute of Laboratory Medicine and Referral Center	Genomic Research Lab, BCSIR	Abu Sayeed Mohammad Mahmud et al
Bangladesh/BCSIR-NILMRC-080/2020	EPI_ISL_464162	National Institute of Laboratory Medicine and Referral Center	Genomic Research Lab, BCSIR	Md. Ahasan Habib et al
Bangladesh/BCSIR-NILMRC-081/2020	EPI_ISL_466694	National Institute of Laboratory Medicine and Referral Center	Genomic Research Lab, BCSIR	Abu Sayeed Mohammad Mahmud et al
Bangladesh/BCSIR-NILMRC-082/2020	EPI_ISL_466649	National Institute of Laboratory Medicine and Referral Center	Genomic Research Lab, BCSIR	Abu Sayeed Mohammad Mahmud et al
Bangladesh/BCSIR-NILMRC-083/2020	EPI_ISL_464161	National Institute of Laboratory Medicine and Referral Center	Genomic Research Lab, BCSIR	Md. Ahasan Habib et al
Bangladesh/BCSIR-NILMRC-084/2020	EPI_ISL_464160	National Institute of Laboratory Medicine and Referral Center	Genomic Research Lab, BCSIR	Shahina Akter et al
Bangladesh/BCSIR-NILMRC-085/2020	EPI_ISL_466650	National Institute of Laboratory Medicine and Referral Center	Genomic Research Lab, BCSIR	Abu Sayeed Mohammad Mahmud et al
Bangladesh/BCSIR-NILMRC-086/2020	EPI_ISL_466688	National Institute of Laboratory Medicine and Referral Center	Genomic Research Lab, BCSIR	Abu Sayeed Mohammad Mahmud et al
Bangladesh/BCSIR-NILMRC-087/2020	EPI_ISL_464159	National Institute of Laboratory Medicine and Referral Center	Genomic Research Lab, BCSIR	Shahina Akter et al
Bangladesh/BCSIR-NILMRC-088/2020	EPI_ISL_466686	National Institute of Laboratory Medicine and Referral Center	Genomic Research Lab, BCSIR	Abu Sayeed Mohammad Mahmud et al
Bangladesh/BCSIR-NILMRC-094/2020	EPI_ISL_469286	National Institute of Laboratory Medicine and Referral Center	Genomic Research Lab, BCSIR	Tanjina Akhter Banu et al
Bangladesh/BCSIR-NILMRC-095/2020	EPI_ISL_469297	National Institute of Laboratory Medicine and Referral Center	Genomic Research Lab, BCSIR	Barna Goswami et al
Bangladesh/BCSIR-NILMRC-096/2020	EPI_ISL_469298	National Institute of Laboratory Medicine and Referral Center	Genomic Research Lab, BCSIR	Md. Murshed Hasan Sarkar et al
Bangladesh/BCSIR-NILMRC-100/2020	EPI_ISL_469299	National Institute of Laboratory Medicine and Referral Center	Genomic Research Lab, BCSIR	Iffat Jahan et al
Bangladesh/BCSIR-NILMRC-293/2020	EPI_ISL_498783	National Institute of Laboratory Medicine and Referral Center	Genomic Research Lab, BCSIR	Md. Saddam Hossain et al
Bangladesh/BCSIR-NILMRC-315/2020	EPI_ISL_498788	National Institute of Laboratory Medicine and Referral Center	Genomic Research Lab, BCSIR	Md. Saddam Hossain et al
Bangladesh/BCSIR-NILMRC-317/2020	EPI_ISL_504180	National Institute of Laboratory Medicine and Referral Center	Genomic Research Lab, BCSIR	Abu Sayeed Mohammad Mahmud et al
Bangladesh/BCSIR-NILMRC-318/2020	EPI_ISL_498789	National Institute of Laboratory Medicine and Referral Center	Genomic Research Lab, BCSIR	Md. Saddam Hossain et al
Bangladesh/BCSIR-NILMRC-319/2020	EPI_ISL_498932	National Institute of Laboratory Medicine and Referral Center	Genomic Research Lab, BCSIR	Abu Sayeed Mohammad Mahmud et al
Bangladesh/BCSIR-NILMRC-320/2020	EPI_ISL_504181	National Institute of Laboratory Medicine and Referral Center	Genomic Research Lab, BCSIR	Abu Sayeed Mohammad Mahmud et al
Bangladesh/BCSIR-NILMRC-321/2020	EPI_ISL_498933	National Institute of Laboratory Medicine and Referral Center	Genomic Research Lab, BCSIR	Abu Sayeed Mohammad Mahmud et al
Bangladesh/BCSIR-NILMRC-322/2020	EPI_ISL_498790	National Institute of Laboratory Medicine and Referral Center	Genomic Research Lab, BCSIR	Md. Saddam Hossain et al
Bangladesh/CHRF-0001/2020	EPI_ISL_437912	Child Health Research Foundation	Child Health Research Lab	Senjuti Saha et al
Bangladesh/CHRF-0002/2020	EPI_ISL_468070	Child Health Research Foundation	Child Health Research Foundation	Senjuti Saha et al
Bangladesh/CHRF-0003/2020	EPI_ISL_468071	Child Health Research Foundation	Child Health Research Foundation	Senjuti Saha et al
Bangladesh/CHRF-0004/2020	EPI_ISL_468072	Child Health Research Foundation	Child Health Research Foundation	Senjuti Saha et al
Bangladesh/CHRF-0005/2020	EPI_ISL_468073	Child Health Research Foundation	Child Health Research Foundation	Senjuti Saha et al
Bangladesh/CHRF-0006/2020	EPI_ISL_468074	Child Health Research Foundation	Child Health Research Foundation	Senjuti Saha et al
Bangladesh/CHRF-0007/2020	EPI_ISL_468075	Child Health Research Foundation	Child Health Research Foundation	Senjuti Saha et al
Bangladesh/CHRF-0008/2020	EPI_ISL_468076	Child Health Research Foundation	Child Health Research Foundation	Senjuti Saha et al
Bangladesh/CHRF-0009/2020	EPI_ISL_468077	Child Health Research Foundation	Child Health Research Foundation	Senjuti Saha et al
Bangladesh/CHRF-0010/2020	EPI_ISL_468078	Child Health Research Foundation	Child Health Research Foundation	Senjuti Saha et al
Bangladesh/CHRF-0011/2020	EPI_ISL_492028	Child Health Research Foundation	Child Health Research Foundation	Senjuti Saha et al
Bangladesh/CHRF-0012/2020	EPI_ISL_477125	Child Health Research Foundation	Child Health Research Foundation	Senjuti Saha et al
Bangladesh/CHRF-0013/2020	EPI_ISL_477126	Child Health Research Foundation	Child Health Research Foundation	Senjuti Saha et al
Bangladesh/CHRF-0014/2020	EPI_ISL_477127	Child Health Research Foundation	Child Health Research Foundation	Senjuti Saha et al
Bangladesh/CHRF-0015/2020	EPI_ISL_477128	Child Health Research Foundation	Child Health Research Foundation	Senjuti Saha et al
Bangladesh/CHRF-0016/2020	EPI_ISL_477129	Child Health Research Foundation	Child Health Research Foundation	Senjuti Saha et al
Bangladesh/CHRF-0017/2020	EPI_ISL_477130	Child Health Research Foundation	Child Health Research Foundation	Senjuti Saha et al
Bangladesh/CHRF-0018/2020	EPI_ISL_492029	Child Health Research Foundation	Child Health Research Foundation	Senjuti Saha et al
Bangladesh/CHRF-0019/2020	EPI_ISL_492030	Child Health Research Foundation	Child Health Research Foundation	Senjuti Saha et al
Bangladesh/CHRF-0020/2020	EPI_ISL_477131	Child Health Research Foundation	Child Health Research Foundation	Senjuti Saha et al
Bangladesh/CHRF-0021/2020	EPI_ISL_492031	Child Health Research Foundation	Child Health Research Foundation	Senjuti Saha et al
Bangladesh/DNAS-CPH-427/2020	EPI_ISL_445215	DNA Solution Ltd.	DNA Solution Ltd.	Md. Imran Khan et al
Bangladesh/DNAS-CPH-436/2020	EPI_ISL_445217	DNA Solution Ltd.	DNA Solution Ltd.	Md. Imran Khan et al
Bangladesh/DNAS-CPH-466/2020	EPI_ISL_445216	DNA Solution Ltd.	DNA Solution Ltd.	Md. Imran Khan et al
Bangladesh/DNAS-CPH-467/2020	EPI_ISL_445213	DNA Solution Ltd	DNA Solution Ltd	Md. Imran Khan et al
Bangladesh/DNAS-CPH-471/2020	EPI_ISL_445214	DNA Solution Ltd.	DNA Solution Ltd.	Md. Imran Khan et al
Bangladesh/DU-50740/2020	EPI_ISL_450839	COVID-19 Laboratory Centre for Advanced Research in Sciences (CARS), University of Dhaka, Dhaka-1000, Bangladesh	DNA Solution Ltd	Sharif Akhteruzzaman et al
Bangladesh/DU-50758/2020	EPI_ISL_450840	COVID-19 Laboratory	DNA Solution Ltd. L-5	Sharif Akhteruzzaman et al
Bangladesh/DU-50761/2020	EPI_ISL_450842	COVID-19 Laboratory	DNA Solution Ltd.	Sharif Akhteruzzaman et al
Bangladesh/DU-50768/2020	EPI_ISL_450843	COVID-19 Laboratory	DNA Solution Ltd.	Sharif Akhteruzzaman et al
Bangladesh/DU-CARS-5586/2020	EPI_ISL_450841	COVID-19 Laboratory	DNA Solution Ltd	Sharif Akhteruzzaman et al
Bangladesh/JUST-GC15.09/2020	EPI_ISL_475570	Genome Center	Genome Center	A. S. M. Rubayet- Ul- Alam et al
Bangladesh/NIB-01/2020	EPI_ISL_447904	National Institute of Biotechnology	National Institute of Biotechnology	Md. Moniruzzaman et al
Bangladesh/NIB-BCSIR-02/2020	EPI_ISL_458133	National Institute of Biotechnology	Bioinformatics Division, National Institute of Biotechnology	Mohammad Uzzal Hossain et al
Beijing/BJ492/2020	EPI_ISL_430728	Chinese PLA Institute for Disease Control and Prevention	Chinese PLA Institute for Disease Control and Prevention	Peng Li et al
Beijing/BJ556/2020	EPI_ISL_430733	Chinese PLA Institute for Disease Control and Prevention	Chinese PLA Institute for Disease Control and Prevention	Peng Li et al
Beijing/BJ561/2020	EPI_ISL_430731	Chinese PLA Institute for Disease Control and Prevention	Chinese PLA Institute for Disease Control and Prevention	Peng Li et al
Beijing/BJ709/2020	EPI_ISL_430729	Chinese PLA Institute for Disease Control and Prevention	Chinese PLA Institute for Disease Control and Prevention	Peng Li et al
Beijing/BJ752/2020	EPI_ISL_430724	Chinese PLA Institute for Disease Control and Prevention	Chinese PLA Institute for Disease Control and Prevention	Peng Li et al
Beijing/BJ782/2020	EPI_ISL_430741	Chinese PLA Institute for Disease Control and Prevention	Chinese PLA Institute for Disease Control and Prevention	Peng Li et al
Beijing/DT-travelAT01/2020	EPI_ISL_452327	Laboratory of Infectious Diseases Center of Beijing Ditan Hospital	Laboratory of Infectious Diseases Center of Beijing Ditan Hospital	Siyuan Yang et al
Beijing/DT-travelCA01/2020	EPI_ISL_452331	Laboratory of Infectious Diseases Center of Beijing Ditan Hospital	Laboratory of Infectious Diseases Center of Beijing Ditan Hospital	Siyuan Yang et al
Beijing/DT-travelDE01/2020	EPI_ISL_452329	Laboratory of Infectious Diseases Center of Beijing Ditan Hospital	Laboratory of Infectious Diseases Center of Beijing Ditan Hospital	Siyuan Yang et al
Beijing/DT-travelES02/2020	EPI_ISL_452344	Laboratory of Infectious Diseases Center of Beijing Ditan Hospital	Laboratory of Infectious Diseases Center of Beijing Ditan Hospital	Siyuan Yang et al
Beijing/DT-travelES04/2020	EPI_ISL_452346	Laboratory of Infectious Diseases Center of Beijing Ditan Hospital	Laboratory of Infectious Diseases Center of Beijing Ditan Hospital	Siyuan Yang et al
Beijing/DT-travelFR01/2020	EPI_ISL_452330	Laboratory of Infectious Diseases Center of Beijing Ditan Hospital	Laboratory of Infectious Diseases Center of Beijing Ditan Hospital	Siyuan Yang et al
Beijing/DT-travelFR02/2020	EPI_ISL_452337	Laboratory of Infectious Diseases Center of Beijing Ditan Hospital	Laboratory of Infectious Diseases Center of Beijing Ditan Hospital	Siyuan Yang et al
Beijing/DT-travelIRI01/2020	EPI_ISL_452333	Laboratory of Infectious Diseases Center of Beijing Ditan Hospital	Laboratory of Infectious Diseases Center of Beijing Ditan Hospital	Siyuan Yang et al
Beijing/DT-travelIT04/2020	EPI_ISL_452351	Laboratory of Infectious Diseases Center of Beijing Ditan Hospital	Laboratory of Infectious Diseases Center of Beijing Ditan Hospital	Siyuan Yang et al
Beijing/DT-travelPAK01/2020	EPI_ISL_452328	Laboratory of Infectious Diseases Center of Beijing Ditan Hospital	Laboratory of Infectious Diseases Center of Beijing Ditan Hospital	Siyuan Yang et al
Beijing/DT-travelUK04/2020	EPI_ISL_452336	Laboratory of Infectious Diseases Center of Beijing Ditan Hospital	Laboratory of Infectious Diseases Center of Beijing Ditan Hospital	Siyuan Yang et al
Beijing/DT-travelUSA02/2020	EPI_ISL_452338	Laboratory of Infectious Diseases Center of Beijing Ditan Hospital	Laboratory of Infectious Diseases Center of Beijing Ditan Hospital	Siyuan Yang et al
Beijing/DT-travelUSA04/2020	EPI_ISL_452339	Laboratory of Infectious Diseases Center of Beijing Ditan Hospital	Laboratory of Infectious Diseases Center of Beijing Ditan Hospital	Siyuan Yang et al
Beijing/NPRC0004/2020	EPI_ISL_575330	National Institute for Viral Disease Control and Prevention, China CDC	National Institute for Viral Disease Control and Prevention, China CDC	Rongbao Gao et al
Belarus/ChVir2070/2020	EPI_ISL_451948	The Republican Research and Practical Center for Epidemiology and Microbiology	Charite Universitatsmedizin Berlin, Institute of Virology	Victor M Corman et al
Belarus/ChVir2072/2020	EPI_ISL_419692	The Republican Research and Practical Center for Epidemiology and Microbiology	CharitÃ© UniversitÃ¤tsmedizin Berlin, Institute of Virology	Victor M Corman et al
Belarus/ChVir2073/2020	EPI_ISL_419693	The Republican Research and Practical Center for Epidemiology and Microbiology	CharitÃ© UniversitÃ¤tsmedizin Berlin, Institute of Virology	Victor M Corman et al
Belgium/20A30/2020	EPI_ISL_451935	CUB Hopital Erasme Laboratoire d'Anatomie Pathologique	CUB Hopital Erasme Laboratoire d'Anatomie Pathologique	Prof. Isabelle Salmon et al
Belgium/20A37/2020	EPI_ISL_452142	CUB Hopital Erasme Laboratoire d'Anatomie Pathologique	CUB Hopital Erasme Laboratoire d'Anatomie Pathologique	Isabelle Salmon et al
Belgium/20A42/2020	EPI_ISL_452140	CUB Hopital Erasme Laboratoire d'Anatomie Pathologique	CUB Hopital Erasme Laboratoire d'Anatomie Pathologique	Isabelle Salmon et al
Belgium/20A44/2020	EPI_ISL_452149	CUB Hopital Erasme Laboratoire d'Anatomie Pathologique	CUB Hopital Erasme Laboratoire d'Anatomie Pathologique	Isabelle Salmon et al
Belgium/20A47/2020	EPI_ISL_452150	CUB Hopital Erasme Laboratoire d'Anatomie Pathologique	CUB Hopital Erasme Laboratoire d'Anatomie Pathologique	Prof. Isabelle Salmon et al
Belgium/20A49/2020	EPI_ISL_452151	CUB Hopital Erasme Laboratoire d'Anatomie Pathologique	CUB Hopital Erasme Laboratoire d'Anatomie Pathologique	Prof. Isabelle Salmon et al
Belgium/AA-0408412/2020	EPI_ISL_462266	KU Leuven, Rega Institute, Clinical and Epidemiological Virology	KU Leuven, Rega Institute, Clinical and Epidemiological Virology	Tony Wawina-Bokalanga et al
Belgium/AM-0328342/2020	EPI_ISL_462196	KU Leuven, Rega Institute, Clinical and Epidemiological Virology	KU Leuven, Rega Institute, Clinical and Epidemiological Virology	Tony Wawina-Bokalanga et al
Belgium/AO-04074040/2020	EPI_ISL_462258	KU Leuven, Rega Institute, Clinical and Epidemiological Virology	KU Leuven, Rega Institute, Clinical and Epidemiological Virology	Tony Wawina-Bokalanga et al
Belgium/BA-02291/2020	EPI_ISL_415159	KU Leuven, Clinical and Epidemiological Virology	KU Leuven, Clinical and Epidemiological Virology	Bert Vanmechelen et al
Belgium/BA-0326323/2020	EPI_ISL_462177	KU Leuven, Rega Institute, Clinical and Epidemiological Virology	KU Leuven, Rega Institute, Clinical and Epidemiological Virology	Tony Wawina-Bokalanga et al
Belgium/BCM-0324160/2020	EPI_ISL_420417	KU Leuven, Clinical and Epidemiological Virology	KU Leuven, Clinical and Epidemiological Virology	Joan Marti-Carreras et al
Belgium/BD-0407280/2020	EPI_ISL_464074	KU Leuven, Rega Institute, Clinical and Epidemiological Virology	KU Leuven, Rega Institute, Clinical and Epidemiological Virology	Tony Wawina-Bokalanga et al
Belgium/BD0331362/2020	EPI_ISL_462216	KU Leuven, Rega Institute, Clinical and Epidemiological Virology	KU Leuven, Rega Institute, Clinical and Epidemiological Virology	Tony Wawina-Bokalanga et al
Belgium/BJ-0325181/2020	EPI_ISL_420438	KU Leuven, Clinical and Epidemiological Virology	KU Leuven, Clinical and Epidemiological Virology	Joan Marti-Carreras et al
Belgium/BM-0327320/2020	EPI_ISL_462174	KU Leuven, Rega Institute, Clinical and Epidemiological Virology	KU Leuven, Rega Institute, Clinical and Epidemiological Virology	Tony Wawina-Bokalanga et al
Belgium/BS-0331359/2020	EPI_ISL_462213	KU Leuven, Rega Institute, Clinical and Epidemiological Virology	KU Leuven, Rega Institute, Clinical and Epidemiological Virology	Tony Wawina-Bokalanga et al
Belgium/CFM-0328312/2020	EPI_ISL_462166	KU Leuven, Rega Institute, Clinical and Epidemiological Virology	KU Leuven, Rega Institute, Clinical and Epidemiological Virology	Tony Wawina-Bokalanga et al
Belgium/DAL-0327318/2020	EPI_ISL_462172	KU Leuven, Rega Institute, Clinical and Epidemiological Virology	KU Leuven, Rega Institute, Clinical and Epidemiological Virology	Tony Wawina-Bokalanga et al
Belgium/DBOM-030566/2020	EPI_ISL_420322	KU Leuven, Clinical and Epidemiological Virology	KU Leuven, Clinical and Epidemiological Virology	Joan Marti-Carreras et al
Belgium/DEJ-0403381/2020	EPI_ISL_462235	KU Leuven, Rega Institute, Clinical and Epidemiological Virology	KU Leuven, Rega Institute, Clinical and Epidemiological Virology	Tony Wawina-Bokalanga et al
Belgium/DGL-0409415/2020	EPI_ISL_462269	KU Leuven, Rega Institute, Clinical and Epidemiological Virology	KU Leuven, Rega Institute, Clinical and Epidemiological Virology	Tony Wawina-Bokalanga et al
Belgium/DHWM-03041/2020	EPI_ISL_417422	KU Leuven, Clinical and Epidemiological Virology	KU Leuven, Clinical and Epidemiological Virology	Joan Marti-Carerras et al
Belgium/DLDJ-030569/2020	EPI_ISL_420325	KU Leuven, Clinical and Epidemiological Virology	KU Leuven, Clinical and Epidemiological Virology	Joan Marti-Carreras et al
Belgium/DMT-0411408/2020	EPI_ISL_462262	KU Leuven, Rega Institute, Clinical and Epidemiological Virology	KU Leuven, Rega Institute, Clinical and Epidemiological Virology	Tony Wawina-Bokalanga et al
Belgium/DRV-0325157/2020	EPI_ISL_420414	KU Leuven, Clinical and Epidemiological Virology	KU Leuven, Clinical and Epidemiological Virology	Joan Marti-Carreras et al
Belgium/ECC-030686/2020	EPI_ISL_420342	KU Leuven, Clinical and Epidemiological Virology	KU Leuven, Clinical and Epidemiological Virology	Joan Marti-Carreras et al
Belgium/FAE-030948/2020	EPI_ISL_420445	KU Leuven, Clinical and Epidemiological Virology	KU Leuven, Clinical and Epidemiological Virology	Joan Marti-Carreras et al
Belgium/GHB-03021/2020	EPI_ISL_407976	KU Leuven, Clinical and Epidemiological Virology	KU Leuven, Clinical and Epidemiological Virology	Bert Vanmechelen et al
Belgium/GLA-0324179/2020	EPI_ISL_420436	KU Leuven, Clinical and Epidemiological Virology	KU Leuven, Clinical and Epidemiological Virology	Joan Marti-Carreras et al
Belgium/GM-0407395/2020	EPI_ISL_462249	KU Leuven, Rega Institute, Clinical and Epidemiological Virology	KU Leuven, Rega Institute, Clinical and Epidemiological Virology	Tony Wawina-Bokalanga et al
Belgium/GSS-0407272/2020	EPI_ISL_464066	KU Leuven, Rega Institute, Clinical and Epidemiological Virology	KU Leuven, Rega Institute, Clinical and Epidemiological Virology	Tony Wawina-Bokalanga et al
Belgium/HAA-030953/2020	EPI_ISL_418982	KU Leuven, Clinical and Epidemiological Virology	KU Leuven, Clinical and Epidemiological Virology	Bert Vanmechelen et al
Belgium/HI-0507421/2020	EPI_ISL_462275	KU Leuven, Rega Institute, Clinical and Epidemiological Virology	KU Leuven, Rega Institute, Clinical and Epidemiological Virology	Tony Wawina-Bokalanga et al
Belgium/HNF-0507417/2020	EPI_ISL_462271	KU Leuven, Rega Institute, Clinical and Epidemiological Virology	KU Leuven, Rega Institute, Clinical and Epidemiological Virology	Tony Wawina-Bokalanga et al
Belgium/ITM_C067/2020	EPI_ISL_450725	Hospital AZ Rivierenland	Institute of Tropical Medicine	Philippe Selhorst et al
Belgium/ITM_C2181/2020	EPI_ISL_487433	Queen Astrid Military Hospital	Institute of Tropical Medicine	Philippe Selhorst et al
Belgium/ITM_C2182/2020	EPI_ISL_487434	Queen Astrid Military Hospital	Institute of Tropical Medicine	Philippe Selhorst et al
Belgium/ITM_C2183/2020	EPI_ISL_487435	Queen Astrid Military Hospital	Institute of Tropical Medicine	Philippe Selhorst et al
Belgium/ITM_C2185/2020	EPI_ISL_487436	Queen Astrid Military Hospital	Institute of Tropical Medicine	Philippe Selhorst et al
Belgium/ITM_C237/2020	EPI_ISL_450732	Hospital AZ Rivierenland	Institute of Tropical Medicine	Philippe Selhorst et al
Belgium/ITM_C285/2020	EPI_ISL_434379	Hospital AZ Rivierenland	Institute of Tropical Medicine	Philippe Selhorst et al
Belgium/ITM_C347/2020	EPI_ISL_434382	Hospital AZ Rivierenland	Institute of Tropical Medicine	Philippe Selhorst et al
Belgium/ITM_C413/2020	EPI_ISL_450737	Hospital AZ Rivierenland	Institute of Tropical Medicine	Philippe Selhorst et al
Belgium/ITM_C420/2020	EPI_ISL_434383	Hospital AZ Rivierenland	Institute of Tropical Medicine	Philippe Selhorst et al
Belgium/ITM_C456/2020	EPI_ISL_434378	Hospital AZ Rivierenland	Institute of Tropical Medicine	Philippe Selhorst et al
Belgium/ITM_C511/2020	EPI_ISL_434384	Hospital AZ Rivierenland	Institute of Tropical Medicine	Philippe Selhorst et al
Belgium/ITM_C585/2020	EPI_ISL_434381	Hospital AZ Rivierenland	Institute of Tropical Medicine	Philippe Selhorst et al
Belgium/JBE-0317326/2020	EPI_ISL_462180	KU Leuven, Rega Institute, Clinical and Epidemiological Virology	KU Leuven, Rega Institute, Clinical and Epidemiological Virology	Tony Wawina-Bokalanga et al
Belgium/JL-03044/2020	EPI_ISL_418270	KU Leuven, Clinical and Epidemiological Virology	KU Leuven, Clinical and Epidemiological Virology	Tony Wawina et al
Belgium/LAM-0325339/2020	EPI_ISL_462193	KU Leuven, Rega Institute, Clinical and Epidemiological Virology	KU Leuven, Rega Institute, Clinical and Epidemiological Virology	Tony Wawina-Bokalanga et al
Belgium/LPJ-0401364/2020	EPI_ISL_462218	KU Leuven, Rega Institute, Clinical and Epidemiological Virology	KU Leuven, Rega Institute, Clinical and Epidemiological Virology	Tony Wawina-Bokalanga et al
Belgium/MFM-0330363/2020	EPI_ISL_462217	KU Leuven, Rega Institute, Clinical and Epidemiological Virology	KU Leuven, Rega Institute, Clinical and Epidemiological Virology	Tony Wawina-Bokalanga et al
Belgium/MI-0407274/2020	EPI_ISL_464068	KU Leuven, Rega Institute, Clinical and Epidemiological Virology	KU Leuven, Rega Institute, Clinical and Epidemiological Virology	Tony Wawina-Bokalanga et al
Belgium/MMJ-03034/2020	EPI_ISL_417429	KU Leuven, Clinical and Epidemiological Virology	KU Leuven, Clinical and Epidemiological Virology	Joan Marti-Carerras et al
Belgium/MS-0324134/2020	EPI_ISL_420391	KU Leuven, Clinical and Epidemiological Virology	KU Leuven, Clinical and Epidemiological Virology	Joan Marti-Carreras et al
Belgium/MTR-03021/2020	EPI_ISL_416467	KU Leuven, Clinical and Epidemiological Virology	KU Leuven, Clinical and Epidemiological Virology	Bert Vanmechelen et al
Belgium/NKMA-0324172/2020	EPI_ISL_420429	KU Leuven, Clinical and Epidemiological Virology	KU Leuven, Clinical and Epidemiological Virology	Joan Marti-Carreras et al
Belgium/NMA-0324169/2020	EPI_ISL_420426	KU Leuven, Clinical and Epidemiological Virology	KU Leuven, Clinical and Epidemiological Virology	Joan Marti-Carreras et al
Belgium/OT-0319109/2020	EPI_ISL_420365	KU Leuven, Clinical and Epidemiological Virology	KU Leuven, Clinical and Epidemiological Virology	Joan Marti-Carreras et al
Belgium/PC-0325147/2020	EPI_ISL_420404	KU Leuven, Clinical and Epidemiological Virology	KU Leuven, Clinical and Epidemiological Virology	Joan Marti-Carreras et al
Belgium/PC-0325182/2020	EPI_ISL_420439	KU Leuven, Clinical and Epidemiological Virology	KU Leuven, Clinical and Epidemiological Virology	Joan Marti-Carreras et al
Belgium/PJM-0325166/2020	EPI_ISL_420423	KU Leuven, Clinical and Epidemiological Virology	KU Leuven, Clinical and Epidemiological Virology	Joan Marti-Carreras et al
Belgium/PS-0408413/2020	EPI_ISL_462267	KU Leuven, Rega Institute, Clinical and Epidemiological Virology	KU Leuven, Rega Institute, Clinical and Epidemiological Virology	Tony Wawina-Bokalanga et al
Belgium/PY-0407405/2020	EPI_ISL_462259	KU Leuven, Rega Institute, Clinical and Epidemiological Virology	KU Leuven, Rega Institute, Clinical and Epidemiological Virology	Tony Wawina-Bokalanga et al
Belgium/RJ-0507419/2020	EPI_ISL_462273	KU Leuven, Rega Institute, Clinical and Epidemiological Virology	KU Leuven, Rega Institute, Clinical and Epidemiological Virology	Tony Wawina-Bokalanga et al
Belgium/RR-030699/2020	EPI_ISL_420355	KU Leuven, Clinical and Epidemiological Virology	KU Leuven, Clinical and Epidemiological Virology	Joan Marti-Carreras et al
Belgium/Rega-0320258/2020	EPI_ISL_458228	KU Leuven, Rega Institute, Clinical and Epidemiological Virology	KU Leuven, Rega Institute, Clinical and Epidemiological Virology	Tony Wawina-Bokalanga et al
Belgium/Rega-0328188/2020	EPI_ISL_458158	KU Leuven, Rega Institute, Clinical and Epidemiological Virology	KU Leuven, Rega Institute, Clinical and Epidemiological Virology	Tony Wawina-Bokalanga et al
Belgium/Rega-0328196/2020	EPI_ISL_458166	KU Leuven, Rega Institute, Clinical and Epidemiological Virology	KU Leuven, Rega Institute, Clinical and Epidemiological Virology	Tony Wawina-Bokalanga et al
Belgium/Rega-0329221/2020	EPI_ISL_458191	KU Leuven, Rega Institute, Clinical and Epidemiological Virology	KU Leuven, Rega Institute, Clinical and Epidemiological Virology	Tony Wawina-Bokalanga et al
Belgium/Rega-0329223/2020	EPI_ISL_458193	KU Leuven, Rega Institute, Clinical and Epidemiological Virology	KU Leuven, Rega Institute, Clinical and Epidemiological Virology	Tony Wawina-Bokalanga et al
Belgium/Rega-0329238/2020	EPI_ISL_458208	KU Leuven, Rega Institute, Clinical and Epidemiological Virology	KU Leuven, Rega Institute, Clinical and Epidemiological Virology	Tony Wawina-Bokalanga et al
Belgium/Rega-0330252/2020	EPI_ISL_458222	KU Leuven, Rega Institute, Clinical and Epidemiological Virology	KU Leuven, Rega Institute, Clinical and Epidemiological Virology	Tony Wawina-Bokalanga et al
Belgium/SA-0409296/2020	EPI_ISL_464090	KU Leuven, Rega Institute, Clinical and Epidemiological Virology	KU Leuven, Rega Institute, Clinical and Epidemiological Virology	Tony Wawina-Bokalanga et al
Belgium/SAA-0330367/2020	EPI_ISL_462221	KU Leuven, Rega Institute, Clinical and Epidemiological Virology	KU Leuven, Rega Institute, Clinical and Epidemiological Virology	Tony Wawina-Bokalanga et al
Belgium/SB-0407394/2020	EPI_ISL_462248	KU Leuven, Rega Institute, Clinical and Epidemiological Virology	KU Leuven, Rega Institute, Clinical and Epidemiological Virology	Tony Wawina-Bokalanga et al
Belgium/SG-0507420/2020	EPI_ISL_462274	KU Leuven, Rega Institute, Clinical and Epidemiological Virology	KU Leuven, Rega Institute, Clinical and Epidemiological Virology	Tony Wawina-Bokalanga et al
Belgium/SN-0331360/2020	EPI_ISL_462214	KU Leuven, Rega Institute, Clinical and Epidemiological Virology	KU Leuven, Rega Institute, Clinical and Epidemiological Virology	Tony Wawina-Bokalanga et al
Belgium/SP-0407397/2020	EPI_ISL_462251	KU Leuven, Rega Institute, Clinical and Epidemiological Virology	KU Leuven, Rega Institute, Clinical and Epidemiological Virology	Tony Wawina-Bokalanga et al
Belgium/SQ-03043/2020	EPI_ISL_417426	KU Leuven, Clinical and Epidemiological Virology	KU Leuven, Clinical and Epidemiological Virology	Joan Marti-Carerras et al
Belgium/UGent-103/2020	EPI_ISL_475063	Lab voor klinische biologie	Onderzoeksgroep Virologie	Laurens Lambrechts et al
Belgium/UGent-116/2020	EPI_ISL_475076	Lab voor klinische biologie	Onderzoeksgroep Virologie	Nick Vereecke et al
Belgium/UGent-121/2020	EPI_ISL_475081	Lab voor klinische biologie	Onderzoeksgroep Virologie	Nick Vereecke et al
Belgium/UGent-122/2020	EPI_ISL_475082	Lab voor klinische biologie	Onderzoeksgroep Virologie	Nick Vereecke et al
Belgium/UGent-125/2020	EPI_ISL_481222	Lab voor klinische biologie	Onderzoeksgroep Virologie	Laurens Lambrechts et al
Belgium/UGent-128/2020	EPI_ISL_481224	Lab voor klinische biologie	Onderzoeksgroep Virologie	Laurens Lambrechts et al
Belgium/UGent-129/2020	EPI_ISL_481225	Lab voor klinische biologie	Onderzoeksgroep Virologie	Laurens Lambrechts et al
Belgium/UGent-13/2020	EPI_ISL_425055	Lab voor klinische biologie	Onderzoeksgroep Virologie	Nick Vereecke et al
Belgium/UGent-132/2020	EPI_ISL_481226	Lab voor klinische biologie	Onderzoeksgroep Virologie	Laurens Lambrechts et al
Belgium/UGent-142/2020	EPI_ISL_481233	Lab voor klinische biologie	Onderzoeksgroep Virologie	Nick Vereecke et al
Belgium/UGent-23/2020	EPI_ISL_451164	Lab voor klinische biologie	Onderzoeksgroep Virologie	Laurens Lambrechts et al
Belgium/UGent-31/2020	EPI_ISL_434349	Lab voor klinische biologie	Onderzoeksgroep Virologie	Laurens Lambrechts et al
Belgium/UGent-34/2020	EPI_ISL_434352	Lab voor klinische biologie	Onderzoeksgroep Virologie	Laurens Lambrechts et al
Belgium/UGent-37/2020	EPI_ISL_434355	Lab voor klinische biologie	Onderzoeksgroep Virologie	Laurens Lambrechts et al
Belgium/UGent-45/2020	EPI_ISL_434361	Lab voor klinische biologie	Onderzoeksgroep Virologie	Nick Vereecke et al
Belgium/UGent-54/2020	EPI_ISL_451167	Lab voor klinische biologie	Onderzoeksgroep Virologie	Laurens Lambrechts et al
Belgium/UGent-57/2020	EPI_ISL_451168	Lab voor klinische biologie	Onderzoeksgroep Virologie	Laurens Lambrechts et al
Belgium/UGent-59/2020	EPI_ISL_451170	Lab voor klinische biologie	Onderzoeksgroep Virologie	Laurens Lambrechts et al
Belgium/UGent-62/2020	EPI_ISL_451173	Lab voor klinische biologie	Onderzoeksgroep Virologie	Laurens Lambrechts et al
Belgium/UGent-63/2020	EPI_ISL_451174	Lab voor klinische biologie	Onderzoeksgroep Virologie	Nick Vereecke et al
Belgium/UGent-65/2020	EPI_ISL_451176	Lab voor klinische biologie	Onderzoeksgroep Virologie	Nick Vereecke et al
Belgium/UGent-88/2020	EPI_ISL_468736	Lab voor klinische biologie	Onderzoeksgroep Virologie	Nick Vereecke et al
Belgium/UGent-9/2020	EPI_ISL_425053	Lab voor klinische biologie	Onderzoeksgroep Virologie	Nick Vereecke et al
Belgium/ULG-0174/2020	EPI_ISL_447125	Department of Clinical Microbiology	GIGA Medical Genomics	Keith Durkin et al
Belgium/ULG-0182/2020	EPI_ISL_447126	Department of Clinical Microbiology	GIGA Medical Genomics	Keith Durkin et al
Belgium/ULG-0191/2020	EPI_ISL_447131	Department of Clinical Microbiology	GIGA Medical Genomics	Keith Durkin et al
Belgium/ULG-0544/2020	EPI_ISL_447134	Department of Clinical Microbiology	GIGA Medical Genomics	Keith Durkin et al
Belgium/ULG-10007/2020	EPI_ISL_421186	Department of Clinical Microbiology	GIGA Medical Genomics	Keith Durkin et al
Belgium/ULG-10008/2020	EPI_ISL_421187	Department of Clinical Microbiology	GIGA Medical Genomics	Keith Durkin et al
Belgium/ULG-10012/2020	EPI_ISL_421190	Department of Clinical Microbiology	GIGA Medical Genomics	Keith Durkin et al
Belgium/ULG-10018/2020	EPI_ISL_421196	Department of Clinical Microbiology	GIGA Medical Genomics	Keith Durkin et al
Belgium/ULG-10026/2020	EPI_ISL_421200	Department of Clinical Microbiology	GIGA Medical Genomics	Keith Durkin et al
Belgium/ULG-10034/2020	EPI_ISL_427342	Department of Clinical Microbiology	GIGA Medical Genomics	Keith Durkin et al
Belgium/ULG-10035/2020	EPI_ISL_427343	Department of Clinical Microbiology	GIGA Medical Genomics	Keith Durkin et al
Belgium/ULG-10040/2020	EPI_ISL_421208	Department of Clinical Microbiology	GIGA Medical Genomics	Keith Durkin et al
Belgium/ULG-10044/2020	EPI_ISL_421211	Department of Clinical Microbiology	GIGA Medical Genomics	Keith Durkin et al
Belgium/ULG-10051/2020	EPI_ISL_424660	Department of Clinical Microbiology	GIGA Medical Genomics	Keith Durkin et al
Belgium/ULG-10054/2020	EPI_ISL_424656	Department of Clinical Microbiology	GIGA Medical Genomics	Keith Durkin et al
Belgium/ULG-10058/2020	EPI_ISL_424653	Department of Clinical Microbiology	GIGA Medical Genomics	Keith Durkin et al
Belgium/ULG-10060/2020	EPI_ISL_424663	Department of Clinical Microbiology	GIGA Medical Genomics	Keith Durkin et al
Belgium/ULG-10061/2020	EPI_ISL_424662	Department of Clinical Microbiology	GIGA Medical Genomics	Keith Durkin et al
Belgium/ULG-10074/2020	EPI_ISL_424634	Department of Clinical Microbiology	GIGA Medical Genomics	Keith Durkin et al
Belgium/ULG-10080/2020	EPI_ISL_424641	Department of Clinical Microbiology	GIGA Medical Genomics	Keith Durkin et al
Belgium/ULG-10085/2020	EPI_ISL_424645	Department of Clinical Microbiology	GIGA Medical Genomics	Keith Durkin et al
Belgium/ULG-10088/2020	EPI_ISL_424646	Department of Clinical Microbiology	GIGA Medical Genomics	Keith Durkin et al
Belgium/ULG-10089/2020	EPI_ISL_424643	Department of Clinical Microbiology	GIGA Medical Genomics	Keith Durkin et al
Belgium/ULG-10094/2020	EPI_ISL_424650	Department of Clinical Microbiology	GIGA Medical Genomics	Keith Durkin et al
Belgium/ULG-10095/2020	EPI_ISL_424651	Department of Clinical Microbiology	GIGA Medical Genomics	Keith Durkin et al
Belgium/ULG-10097/2020	EPI_ISL_427348	Department of Clinical Microbiology	GIGA Medical Genomics	Keith Durkin et al
Belgium/ULG-10098/2020	EPI_ISL_427349	Department of Clinical Microbiology	GIGA Medical Genomics	Keith Durkin et al
Belgium/ULG-10103/2020	EPI_ISL_427354	Department of Clinical Microbiology	GIGA Medical Genomics	Keith Durkin et al
Belgium/ULG-10104/2020	EPI_ISL_427355	Department of Clinical Microbiology	GIGA Medical Genomics	Keith Durkin et al
Belgium/ULG-10106/2020	EPI_ISL_427357	Department of Clinical Microbiology	GIGA Medical Genomics	Keith Durkin et al
Belgium/ULG-10112/2020	EPI_ISL_427362	Department of Clinical Microbiology	GIGA Medical Genomics	Keith Durkin et al
Belgium/ULG-10115/2020	EPI_ISL_427364	Department of Clinical Microbiology	GIGA Medical Genomics	Keith Durkin et al
Belgium/ULG-10117/2020	EPI_ISL_427365	Department of Clinical Microbiology	GIGA Medical Genomics	Keith Durkin et al
Belgium/ULG-10119/2020	EPI_ISL_427367	Department of Clinical Microbiology	GIGA Medical Genomics	Keith Durkin et al
Belgium/ULG-10120/2020	EPI_ISL_427368	Department of Clinical Microbiology	GIGA Medical Genomics	Keith Durkin et al
Belgium/ULG-10121/2020	EPI_ISL_427369	Department of Clinical Microbiology	GIGA Medical Genomics	Keith Durkin et al
Belgium/ULG-10126/2020	EPI_ISL_427372	Department of Clinical Microbiology	GIGA Medical Genomics	Keith Durkin et al
Belgium/ULG-10127/2020	EPI_ISL_427373	Department of Clinical Microbiology	GIGA Medical Genomics	Keith Durkin et al
Belgium/ULG-10128/2020	EPI_ISL_427374	Department of Clinical Microbiology	GIGA Medical Genomics	Keith Durkin et al
Belgium/ULG-10130/2020	EPI_ISL_427375	Department of Clinical Microbiology	GIGA Medical Genomics	Keith Durkin et al
Belgium/ULG-10133/2020	EPI_ISL_427378	Department of Clinical Microbiology	GIGA Medical Genomics	Keith Durkin et al
Belgium/ULG-10136/2020	EPI_ISL_427381	Department of Clinical Microbiology	GIGA Medical Genomics	Keith Durkin et al
Belgium/ULG-10138/2020	EPI_ISL_427383	Department of Clinical Microbiology	GIGA Medical Genomics	Keith Durkin et al
Belgium/ULG-10139/2020	EPI_ISL_427384	Department of Clinical Microbiology	GIGA Medical Genomics	Keith Durkin et al
Belgium/ULG-10142/2020	EPI_ISL_427385	Department of Clinical Microbiology	GIGA Medical Genomics	Keith Durkin et al
Belgium/ULG-10146/2020	EPI_ISL_447138	Department of Clinical Microbiology	GIGA Medical Genomics	Keith Durkin et al
Belgium/ULG-10147/2020	EPI_ISL_447144	Department of Clinical Microbiology	GIGA Medical Genomics	Keith Durkin et al
Belgium/ULG-10148/2020	EPI_ISL_447145	Department of Clinical Microbiology	GIGA Medical Genomics	Keith Durkin et al
Belgium/ULG-10149/2020	EPI_ISL_447146	Department of Clinical Microbiology	GIGA Medical Genomics	Keith Durkin et al
Belgium/ULG-10150/2020	EPI_ISL_447147	Department of Clinical Microbiology	GIGA Medical Genomics	Keith Durkin et al
Belgium/ULG-10151/2020	EPI_ISL_447148	Department of Clinical Microbiology	GIGA Medical Genomics	Keith Durkin et al
Belgium/ULG-10158/2020	EPI_ISL_447153	Department of Clinical Microbiology	GIGA Medical Genomics	Keith Durkin et al
Belgium/ULG-10159/2020	EPI_ISL_447154	Department of Clinical Microbiology	GIGA Medical Genomics	Keith Durkin et al
Belgium/ULG-10160/2020	EPI_ISL_447155	Department of Clinical Microbiology	GIGA Medical Genomics	Keith Durkin et al
Belgium/ULG-10164/2020	EPI_ISL_447158	Department of Clinical Microbiology	GIGA Medical Genomics	Keith Durkin et al
Belgium/ULG-10170/2020	EPI_ISL_455958	Department of Clinical Microbiology	GIGA Medical Genomics	Keith Durkin et al
Belgium/ULG-10171/2020	EPI_ISL_455959	Department of Clinical Microbiology	GIGA Medical Genomics	Keith Durkin et al
Belgium/ULG-10172/2020	EPI_ISL_455960	Department of Clinical Microbiology	GIGA Medical Genomics	Keith Durkin et al
Belgium/ULG-10173/2020	EPI_ISL_455961	Department of Clinical Microbiology	GIGA Medical Genomics	Keith Durkin et al
Belgium/ULG-10174/2020	EPI_ISL_455962	Department of Clinical Microbiology	GIGA Medical Genomics	Keith Durkin et al
Belgium/ULG-10175/2020	EPI_ISL_455963	Department of Clinical Microbiology	GIGA Medical Genomics	Keith Durkin et al
Belgium/ULG-10176/2020	EPI_ISL_455964	Department of Clinical Microbiology	GIGA Medical Genomics	Keith Durkin et al
Belgium/ULG-10177/2020	EPI_ISL_455965	Department of Clinical Microbiology	GIGA Medical Genomics	Keith Durkin et al
Belgium/ULG-10178/2020	EPI_ISL_455966	Department of Clinical Microbiology	GIGA Medical Genomics	Keith Durkin et al
Belgium/ULG-10179/2020	EPI_ISL_455967	Department of Clinical Microbiology	GIGA Medical Genomics	Keith Durkin et al
Belgium/ULG-10180/2020	EPI_ISL_455968	Department of Clinical Microbiology	GIGA Medical Genomics	Keith Durkin et al
Belgium/ULG-10181/2020	EPI_ISL_455969	Department of Clinical Microbiology	GIGA Medical Genomics	Keith Durkin et al
Belgium/ULG-10182/2020	EPI_ISL_455970	Department of Clinical Microbiology	GIGA Medical Genomics	Keith Durkin et al
Belgium/ULG-10183/2020	EPI_ISL_455971	Department of Clinical Microbiology	GIGA Medical Genomics	Keith Durkin et al
Belgium/ULG-10184/2020	EPI_ISL_455972	Department of Clinical Microbiology	GIGA Medical Genomics	Keith Durkin et al
Belgium/ULG-10185/2020	EPI_ISL_455973	Department of Clinical Microbiology	GIGA Medical Genomics	Keith Durkin et al
Belgium/ULG-10186/2020	EPI_ISL_455974	Department of Clinical Microbiology	GIGA Medical Genomics	Keith Durkin et al
Belgium/ULG-10187/2020	EPI_ISL_455975	Department of Clinical Microbiology	GIGA Medical Genomics	Keith Durkin et al
Belgium/ULG-10188/2020	EPI_ISL_455976	Department of Clinical Microbiology	GIGA Medical Genomics	Keith Durkin et al
Belgium/ULG-10189/2020	EPI_ISL_455977	Department of Clinical Microbiology	GIGA Medical Genomics	Keith Durkin et al
Belgium/ULG-10190/2020	EPI_ISL_455978	Department of Clinical Microbiology	GIGA Medical Genomics	Keith Durkin et al
Belgium/ULG-10191/2020	EPI_ISL_455979	Department of Clinical Microbiology	GIGA Medical Genomics	Keith Durkin et al
Belgium/ULG-10192/2020	EPI_ISL_471427	Department of Clinical Microbiology	GIGA Medical Genomics	Keith Durkin et al
Belgium/ULG-10193/2020	EPI_ISL_471428	Department of Clinical Microbiology	GIGA Medical Genomics	Keith Durkin et al
Belgium/ULG-10194/2020	EPI_ISL_471429	Department of Clinical Microbiology	GIGA Medical Genomics	Keith Durkin et al
Belgium/ULG-10195/2020	EPI_ISL_471430	Department of Clinical Microbiology	GIGA Medical Genomics	Keith Durkin et al
Belgium/ULG-10196/2020	EPI_ISL_471431	Department of Clinical Microbiology	GIGA Medical Genomics	Keith Durkin et al
Belgium/ULG-10197/2020	EPI_ISL_471432	Department of Clinical Microbiology	GIGA Medical Genomics	Keith Durkin et al
Belgium/ULG-10198/2020	EPI_ISL_471433	Department of Clinical Microbiology	GIGA Medical Genomics	Keith Durkin et al
Belgium/ULG-10199/2020	EPI_ISL_471434	Department of Clinical Microbiology	GIGA Medical Genomics	Keith Durkin et al
Belgium/ULG-10200/2020	EPI_ISL_471435	Department of Clinical Microbiology	GIGA Medical Genomics	Keith Durkin et al
Belgium/ULG-10202/2020	EPI_ISL_471436	Department of Clinical Microbiology	GIGA Medical Genomics	Keith Durkin et al
Belgium/ULG-10203/2020	EPI_ISL_471437	Department of Clinical Microbiology	GIGA Medical Genomics	Keith Durkin et al
Belgium/ULG-10204/2020	EPI_ISL_484693	Department of Clinical Microbiology	GIGA Medical Genomics	Keith Durkin et al
Belgium/ULG-10205/2020	EPI_ISL_484694	Department of Clinical Microbiology	GIGA Medical Genomics	Keith Durkin et al
Belgium/ULG-10206/2020	EPI_ISL_484695	Department of Clinical Microbiology	GIGA Medical Genomics	Keith Durkin et al
Belgium/ULG-10207/2020	EPI_ISL_484696	Department of Clinical Microbiology	GIGA Medical Genomics	Keith Durkin et al
Belgium/ULG-10208/2020	EPI_ISL_484697	Department of Clinical Microbiology	GIGA Medical Genomics	Keith Durkin et al
Belgium/ULG-10209/2020	EPI_ISL_484698	Department of Clinical Microbiology	GIGA Medical Genomics	Keith Durkin et al
Belgium/ULG-10216/2020	EPI_ISL_484704	Department of Clinical Microbiology	GIGA Medical Genomics	Keith Durkin et al
Belgium/ULG-10218/2020	EPI_ISL_484706	Department of Clinical Microbiology	GIGA Medical Genomics	Keith Durkin et al
Belgium/ULG-10219/2020	EPI_ISL_484707	Department of Clinical Microbiology	GIGA Medical Genomics	Keith Durkin et al
Belgium/ULG-10220/2020	EPI_ISL_484708	Department of Clinical Microbiology	GIGA Medical Genomics	Keith Durkin et al
Belgium/ULG-10221/2020	EPI_ISL_498127	Department of Clinical Microbiology	GIGA Medical Genomics	Keith Durkin et al
Belgium/ULG-10222/2020	EPI_ISL_498128	Department of Clinical Microbiology	GIGA Medical Genomics	Keith Durkin et al
Belgium/ULG-10223/2020	EPI_ISL_498129	Department of Clinical Microbiology	GIGA Medical Genomics	Keith Durkin et al
Belgium/ULG-10224/2020	EPI_ISL_498130	Department of Clinical Microbiology	GIGA Medical Genomics	Keith Durkin et al
Belgium/ULG-10225/2020	EPI_ISL_498131	Department of Clinical Microbiology	GIGA Medical Genomics	Keith Durkin et al
Belgium/ULG-10226/2020	EPI_ISL_498132	Department of Clinical Microbiology	GIGA Medical Genomics	Keith Durkin et al
Belgium/ULG-10227/2020	EPI_ISL_498133	Department of Clinical Microbiology	GIGA Medical Genomics	Keith Durkin et al
Belgium/ULG-10228/2020	EPI_ISL_498134	Department of Clinical Microbiology	GIGA Medical Genomics	Keith Durkin et al
Belgium/ULG-10229/2020	EPI_ISL_498135	Department of Clinical Microbiology	GIGA Medical Genomics	Keith Durkin et al
Belgium/ULG-10230/2020	EPI_ISL_498136	Department of Clinical Microbiology	GIGA Medical Genomics	Keith Durkin et al
Belgium/ULG-10232/2020	EPI_ISL_498138	Department of Clinical Microbiology	GIGA Medical Genomics	Keith Durkin et al
Belgium/ULG-10233/2020	EPI_ISL_498139	Department of Clinical Microbiology	GIGA Medical Genomics	Keith Durkin et al
Belgium/ULG-3683/2020	EPI_ISL_417011	Department of Clinical Microbiology	GIGA Medical Genomics	Durkin Keith et al
Belgium/ULG-4163/2020	EPI_ISL_417013	Department of Clinical Microbiology	GIGA Medical Genomics	Durkin Keith et al
Belgium/ULG-6503/2020	EPI_ISL_417016	Department of Clinical Microbiology	GIGA Medical Genomics	Durkin Keith et al
Belgium/ULG-6638/2020	EPI_ISL_417017	Department of Clinical Microbiology	GIGA Medical Genomics	Durkin Keith et al
Belgium/ULG-6670/2020	EPI_ISL_417018	Department of Clinical Microbiology	GIGA Medical Genomics	Durkin Keith et al
Belgium/ULG-6732/2020	EPI_ISL_418623	Department of Clinical Microbiology	GIGA Medical Genomics	Keith Durkin et al
Belgium/ULG-6754/2020	EPI_ISL_417019	Department of Clinical Microbiology	GIGA Medical Genomics	Durkin Keith et al
Belgium/ULG-6839/2020	EPI_ISL_447120	Department of Clinical Microbiology	GIGA Medical Genomics	Keith Durkin et al
Belgium/ULG-6942/2020	EPI_ISL_417021	Department of Clinical Microbiology	GIGA Medical Genomics	Durkin Keith et al
Belgium/ULG-6948/2020	EPI_ISL_417022	Department of Clinical Microbiology	GIGA Medical Genomics	Durkin Keith et al
Belgium/ULG-6950/2020	EPI_ISL_417023	Department of Clinical Microbiology	GIGA Medical Genomics	Durkin Keith et al
Belgium/ULG-6972/2020	EPI_ISL_418624	Department of Clinical Microbiology	GIGA Medical Genomics	Keith Durkin et al
Belgium/ULG-7019/2020	EPI_ISL_417025	Department of Clinical Microbiology	GIGA Medical Genomics	Durkin Keith et al
Belgium/ULG-7242/2020	EPI_ISL_418626	Department of Clinical Microbiology	GIGA Medical Genomics	Keith Durkin et al
Belgium/ULG-7921/2020	EPI_ISL_447136	Department of Clinical Microbiology	GIGA Medical Genomics	Keith Durkin et al
Belgium/ULG-8595/2020	EPI_ISL_418634	Department of Clinical Microbiology	GIGA Medical Genomics	Keith Durkin et al
Belgium/ULG-8617/2020	EPI_ISL_418639	Department of Clinical Microbiology	GIGA Medical Genomics	Keith Durkin et al
Belgium/ULG-8937/2020	EPI_ISL_447122	Department of Clinical Microbiology	GIGA Medical Genomics	Keith Durkin et al
Belgium/ULG-9558/2020	EPI_ISL_418645	Department of Clinical Microbiology	GIGA Medical Genomics	Keith Durkin et al
Belgium/ULG-9620/2020	EPI_ISL_418650	Department of Clinical Microbiology	GIGA Medical Genomics	Keith Durkin et al
Belgium/ULG-9647/2020	EPI_ISL_418653	Department of Clinical Microbiology	GIGA Medical Genomics	Keith Durkin et al
Belgium/ULG-9694/2020	EPI_ISL_418654	Department of Clinical Microbiology	GIGA Medical Genomics	Keith Durkin et al
Belgium/ULG-9716/2020	EPI_ISL_418657	Department of Clinical Microbiology	GIGA Medical Genomics	Keith Durkin et al
Belgium/ULG-9732/2020	EPI_ISL_418660	Department of Clinical Microbiology	GIGA Medical Genomics	Keith Durkin et al
Belgium/ULG-9739/2020	EPI_ISL_418663	Department of Clinical Microbiology	GIGA Medical Genomics	Keith Durkin et al
Belgium/VAJ-0328370/2020	EPI_ISL_462224	KU Leuven, Rega Institute, Clinical and Epidemiological Virology	KU Leuven, Rega Institute, Clinical and Epidemiological Virology	Tony Wawina-Bokalanga et al
Belgium/VAM-0506416/2020	EPI_ISL_462270	KU Leuven, Rega Institute, Clinical and Epidemiological Virology	KU Leuven, Rega Institute, Clinical and Epidemiological Virology	Tony Wawina-Bokalanga et al
Belgium/VGM-0402374/2020	EPI_ISL_462228	KU Leuven, Rega Institute, Clinical and Epidemiological Virology	KU Leuven, Rega Institute, Clinical and Epidemiological Virology	Tony Wawina-Bokalanga et al
Belgium/VHC-030655/2020	EPI_ISL_420449	KU Leuven, Clinical and Epidemiological Virology	KU Leuven, Clinical and Epidemiological Virology	Joan Marti-Carreras et al
Belgium/VHV-0324118/2020	EPI_ISL_420375	KU Leuven, Clinical and Epidemiological Virology	KU Leuven, Clinical and Epidemiological Virology	Joan Marti-Carreras et al
Belgium/VLS-0507418/2020	EPI_ISL_462272	KU Leuven, Rega Institute, Clinical and Epidemiological Virology	KU Leuven, Rega Institute, Clinical and Epidemiological Virology	Tony Wawina-Bokalanga et al
Belgium/VNM-0406400/2020	EPI_ISL_462254	KU Leuven, Rega Institute, Clinical and Epidemiological Virology	KU Leuven, Rega Institute, Clinical and Epidemiological Virology	Tony Wawina-Bokalanga et al
Belgium/VRJM-0323114/2020	EPI_ISL_420371	KU Leuven, Clinical and Epidemiological Virology	KU Leuven, Clinical and Epidemiological Virology	Joan Marti-Carreras et al
Belgium/VT-0325143/2020	EPI_ISL_420400	KU Leuven, Clinical and Epidemiological Virology	KU Leuven, Clinical and Epidemiological Virology	Joan Marti-Carreras et al
Belgium/VWJM-0324136/2020	EPI_ISL_420393	KU Leuven, Clinical and Epidemiological Virology	KU Leuven, Clinical and Epidemiological Virology	Joan Marti-Carreras et al
Belgium/WCV-0408399/2020	EPI_ISL_462253	KU Leuven, Rega Institute, Clinical and Epidemiological Virology	KU Leuven, Rega Institute, Clinical and Epidemiological Virology	Tony Wawina-Bokalanga et al
Belgium/ZF-0325152/2020	EPI_ISL_420409	KU Leuven, Clinical and Epidemiological Virology	KU Leuven, Clinical and Epidemiological Virology	Joan Marti-Carreras et al
Belgium/rega-0405288/2020	EPI_ISL_464082	KU Leuven, Rega Institute, Clinical and Epidemiological Virology	KU Leuven, Rega Institute, Clinical and Epidemiological Virology	Tony Wawina-Bokalanga et al
Belgium/rega-0407287/2020	EPI_ISL_464081	KU Leuven, Rega Institute, Clinical and Epidemiological Virology	KU Leuven, Rega Institute, Clinical and Epidemiological Virology	Tony Wawina-Bokalanga et al
Belgium/rega-0408286/2020	EPI_ISL_464080	KU Leuven, Rega Institute, Clinical and Epidemiological Virology	KU Leuven, Rega Institute, Clinical and Epidemiological Virology	Tony Wawina-Bokalanga et al
Belgium/rega-0409433/2020	EPI_ISL_476942	KU Leuven, Rega Institute, Clinical and Epidemiological Virology	KU Leuven, Rega Institute, Clinical and Epidemiological Virology	Tony Wawina-Bokalanga et al
Belgium/rega-0409435/2020	EPI_ISL_476944	KU Leuven, Rega Institute, Clinical and Epidemiological Virology	KU Leuven, Rega Institute, Clinical and Epidemiological Virology	Tony Wawina-Bokalanga et al
Belgium/rega-0409437/2020	EPI_ISL_476946	KU Leuven, Rega Institute, Clinical and Epidemiological Virology	KU Leuven, Rega Institute, Clinical and Epidemiological Virology	Tony Wawina-Bokalanga et al
Belgium/rega-0411441/2020	EPI_ISL_476951	KU Leuven, Rega Institute, Clinical and Epidemiological Virology	KU Leuven, Rega Institute, Clinical and Epidemiological Virology	Tony Wawina-Bokalanga et al
Belgium/rega-0411445/2020	EPI_ISL_476955	KU Leuven, Rega Institute, Clinical and Epidemiological Virology	KU Leuven, Rega Institute, Clinical and Epidemiological Virology	Tony Wawina-Bokalanga et al
Belgium/rega-0411448/2020	EPI_ISL_476958	KU Leuven, Rega Institute, Clinical and Epidemiological Virology	KU Leuven, Rega Institute, Clinical and Epidemiological Virology	Tony Wawina-Bokalanga et al
Belgium/rega-0411450/2020	EPI_ISL_476960	KU Leuven, Rega Institute, Clinical and Epidemiological Virology	KU Leuven, Rega Institute, Clinical and Epidemiological Virology	Tony Wawina-Bokalanga et al
Belgium/rega-0411451/2020	EPI_ISL_476961	KU Leuven, Rega Institute, Clinical and Epidemiological Virology	KU Leuven, Rega Institute, Clinical and Epidemiological Virology	Tony Wawina-Bokalanga et al
Belgium/rega-0411453/2020	EPI_ISL_476963	KU Leuven, Rega Institute, Clinical and Epidemiological Virology	KU Leuven, Rega Institute, Clinical and Epidemiological Virology	Tony Wawina-Bokalanga et al
Belgium/rega-0411455/2020	EPI_ISL_476965	KU Leuven, Rega Institute, Clinical and Epidemiological Virology	KU Leuven, Rega Institute, Clinical and Epidemiological Virology	Tony Wawina-Bokalanga et al
Belgium/rega-0411472/2020	EPI_ISL_476982	KU Leuven, Rega Institute, Clinical and Epidemiological Virology	KU Leuven, Rega Institute, Clinical and Epidemiological Virology	Tony Wawina-Bokalanga et al
Belgium/rega-0414478/2020	EPI_ISL_476988	KU Leuven, Rega Institute, Clinical and Epidemiological Virology	KU Leuven, Rega Institute, Clinical and Epidemiological Virology	Tony Wawina-Bokalanga et al
Belgium/rega-0418422/2020	EPI_ISL_476990	KU Leuven, Rega Institute, Clinical and Epidemiological Virology	KU Leuven, Rega Institute, Clinical and Epidemiological Virology	Tony Wawina-Bokalanga et al
Belgium/rega-0423297/2020	EPI_ISL_462151	KU Leuven, Rega Institute, Clinical and Epidemiological Virology	KU Leuven, Rega Institute, Clinical and Epidemiological Virology	Tony Wawina-Bokalanga et al
Belgium/rega-0427424/2020	EPI_ISL_476992	KU Leuven, Rega Institute, Clinical and Epidemiological Virology	KU Leuven, Rega Institute, Clinical and Epidemiological Virology	Tony Wawina-Bokalanga et al
Belgium/rega-0428425/2020	EPI_ISL_476993	KU Leuven, Rega Institute, Clinical and Epidemiological Virology	KU Leuven, Rega Institute, Clinical and Epidemiological Virology	Tony Wawina-Bokalanga et al
Belgium/rega-0428427/2020	EPI_ISL_476994	KU Leuven, Rega Institute, Clinical and Epidemiological Virology	KU Leuven, Rega Institute, Clinical and Epidemiological Virology	Tony Wawina-Bokalanga et al
Belgium/rega-0501480/2020	EPI_ISL_476996	KU Leuven, Rega Institute, Clinical and Epidemiological Virology	KU Leuven, Rega Institute, Clinical and Epidemiological Virology	Tony Wawina-Bokalanga et al
Belgium/rega-0502481/2020	EPI_ISL_476997	KU Leuven, Rega Institute, Clinical and Epidemiological Virology	KU Leuven, Rega Institute, Clinical and Epidemiological Virology	Tony Wawina-Bokalanga et al
Belgium/rega-0502482/2020	EPI_ISL_476998	KU Leuven, Rega Institute, Clinical and Epidemiological Virology	KU Leuven, Rega Institute, Clinical and Epidemiological Virology	Tony Wawina-Bokalanga et al
Belgium/rega-0503483/2020	EPI_ISL_476999	KU Leuven, Rega Institute, Clinical and Epidemiological Virology	KU Leuven, Rega Institute, Clinical and Epidemiological Virology	Tony Wawina-Bokalanga et al
Belgium/rega-0504484/2020	EPI_ISL_477000	KU Leuven, Rega Institute, Clinical and Epidemiological Virology	KU Leuven, Rega Institute, Clinical and Epidemiological Virology	Tony Wawina-Bokalanga et al
Belgium/rega-0505428/2020	EPI_ISL_477001	KU Leuven, Rega Institute, Clinical and Epidemiological Virology	KU Leuven, Rega Institute, Clinical and Epidemiological Virology	Tony Wawina-Bokalanga et al
Belgium/rega-0505485/2020	EPI_ISL_477002	KU Leuven, Rega Institute, Clinical and Epidemiological Virology	KU Leuven, Rega Institute, Clinical and Epidemiological Virology	Tony Wawina-Bokalanga et al
Belgium/rega-0505486/2020	EPI_ISL_477003	KU Leuven, Rega Institute, Clinical and Epidemiological Virology	KU Leuven, Rega Institute, Clinical and Epidemiological Virology	Tony Wawina-Bokalanga et al
Belgium/rega-0506487/2020	EPI_ISL_477004	KU Leuven, Rega Institute, Clinical and Epidemiological Virology	KU Leuven, Rega Institute, Clinical and Epidemiological Virology	Tony Wawina-Bokalanga et al
Belgium/rega-0507488/2020	EPI_ISL_477005	KU Leuven, Rega Institute, Clinical and Epidemiological Virology	KU Leuven, Rega Institute, Clinical and Epidemiological Virology	Tony Wawina-Bokalanga et al
Belgium/rega-0511429/2020	EPI_ISL_477006	KU Leuven, Rega Institute, Clinical and Epidemiological Virology	KU Leuven, Rega Institute, Clinical and Epidemiological Virology	Tony Wawina-Bokalanga et al
Belgium/rega-0513430/2020	EPI_ISL_477007	KU Leuven, Rega Institute, Clinical and Epidemiological Virology	KU Leuven, Rega Institute, Clinical and Epidemiological Virology	Tony Wawina-Bokalanga et al
Belize/CDC-6840/2020	EPI_ISL_509711	Belize Ministry of Health	Pathogen Discovery, Respiratory Viruses Branch, Division of Viral Diseases, Centers for Disease Control and Prevention	Jing Zhang et al
Belize/CDC-6846/2020	EPI_ISL_509712	Belize Ministry of Health	Pathogen Discovery, Respiratory Viruses Branch, Division of Viral Diseases, Centers for Disease Control and Prevention	Jing Zhang et al
Belize/CDC-6851/2020	EPI_ISL_509713	Belize Ministry of Health	Pathogen Discovery, Respiratory Viruses Branch, Division of Viral Diseases, Centers for Disease Control and Prevention	Jing Zhang et al
Belize/CDC-6852/2020	EPI_ISL_509714	Belize Ministry of Health	Pathogen Discovery, Respiratory Viruses Branch, Division of Viral Diseases, Centers for Disease Control and Prevention	Jing Zhang et al
Benin/1022/2020	EPI_ISL_476826	Laboratoire des FiÃ¨vres HÃ©morragiques Virales du Benin	CharitÃ©-UniversitÃ¤tsmedizin Berlin	Yadouleton et al
Benin/1092/2020	EPI_ISL_476827	Laboratoire des FiÃ¨vres HÃ©morragiques Virales du Benin	CharitÃ©-UniversitÃ¤tsmedizin Berlin	Yadouleton et al
Benin/1408/2020	EPI_ISL_476825	Laboratoire des FiÃ¨vres HÃ©morragiques Virales du Benin	CharitÃ©-UniversitÃ¤tsmedizin Berlin	Yadouleton et al
Benin/1409/2020	EPI_ISL_476828	Laboratoire des FiÃ¨vres HÃ©morragiques Virales du Benin	CharitÃ©-UniversitÃ¤tsmedizin Berlin	Yadouleton et al
Benin/1950/2020	EPI_ISL_476830	Laboratoire des FiÃ¨vres HÃ©morragiques Virales du Benin	CharitÃ©-UniversitÃ¤tsmedizin Berlin	Yadouleton et al
Benin/197/2020	EPI_ISL_476822	Laboratoire des FiÃ¨vres HÃ©morragiques Virales du Benin	CharitÃ©-UniversitÃ¤tsmedizin Berlin	Yadouleton et al
Benin/2012/2020	EPI_ISL_476831	Laboratoire des FiÃ¨vres HÃ©morragiques Virales du Benin	CharitÃ©-UniversitÃ¤tsmedizin Berlin	Yadouleton et al
Benin/260/2020	EPI_ISL_476823	Laboratoire des FiÃ¨vres HÃ©morragiques Virales du Benin	CharitÃ©-UniversitÃ¤tsmedizin Berlin	Yadouleton et al
Benin/314/2020	EPI_ISL_476834	Laboratoire des FiÃ¨vres HÃ©morragiques Virales du Benin	CharitÃ©-UniversitÃ¤tsmedizin Berlin	Yadouleton et al
Benin/461/2020	EPI_ISL_476833	Laboratoire des FiÃ¨vres HÃ©morragiques Virales du Benin	CharitÃ©-UniversitÃ¤tsmedizin Berlin	Yadouleton et al
Benin/501/2020	EPI_ISL_476824	Laboratoire des FiÃ¨vres HÃ©morragiques Virales du Benin	CharitÃ©-UniversitÃ¤tsmedizin Berlin	Yadouleton et al
Benin/843/2020	EPI_ISL_476829	Laboratoire des FiÃ¨vres HÃ©morragiques Virales du Benin	CharitÃ©-UniversitÃ¤tsmedizin Berlin	Yadouleton et al
BosniaandHerzegovina/01-Livno/2020	EPI_ISL_462753	University Clinical Hospital of Mostar	University of Sarajevo Veterinary Faculty	Goletic et al
BosniaandHerzegovina/02-BanjaLuka/2020	EPI_ISL_462990	University Clinical Centre of the Republic of Srpska	University of Sarajevo, Veterinary Faculty	Teufik et al
BosniaandHerzegovina/03_Tuzla/2020	EPI_ISL_463893	University Clinical Center Tuzla	Alea GenetiÄki Centar	KonjhodÅ¾iÄ‡ et al
BosniaandHerzegovina/04-Sarajevo/2020	EPI_ISL_467300	General Hospital "Abdulah Nakas"	Alea Genetic Center	Rijad Konjhodzic et al
BosniaandHerzegovina/ChVir7340/2020	EPI_ISL_462450	Clinical Center, University of Sarajevo	Charite Universitatsmedizin Berlin, Institute of Virology	Victor M Corman et al
BosniaandHerzegovina/ChVir7343/2020	EPI_ISL_462451	Clinical Center, University of Sarajevo	Charite Universitatsmedizin Berlin, Institute of Virology	Victor M Corman et al
BosniaandHerzegovina/ChVir7344/2020	EPI_ISL_462452	Clinical Center, University of Sarajevo	Charite Universitatsmedizin Berlin, Institute of Virology	Victor M Corman et al
BosniaandHerzegovina/ChVir7346/2020	EPI_ISL_462453	Clinical Center, University of Sarajevo	Charite Universitatsmedizin Berlin, Institute of Virology	Victor M Corman et al
BosniaandHerzegovina/ChVir7347/2020	EPI_ISL_462454	Clinical Center, University of Sarajevo	Charite Universitatsmedizin Berlin, Institute of Virology	Victor M Corman et al
BosniaandHerzegovina/ChVir7348/2020	EPI_ISL_462455	Clinical Center, University of Sarajevo	Charite Universitatsmedizin Berlin, Institute of Virology	Victor M Corman et al
BosniaandHerzegovina/ChVir7350/2020	EPI_ISL_462457	Clinical Center, University of Sarajevo	Charite Universitatsmedizin Berlin, Institute of Virology	Victor M Corman et al
BosniaandHerzegovina/ChVir7352/2020	EPI_ISL_462458	Clinical Center, University of Sarajevo	Charite Universitatsmedizin Berlin, Institute of Virology	Victor M Corman et al
BosniaandHerzegovina/ChVir7353/2020	EPI_ISL_462459	Clinical Center, University of Sarajevo	Charite Universitatsmedizin Berlin, Institute of Virology	Victor M Corman et al
BosniaandHerzegovina/ChVir7354/2020	EPI_ISL_462460	Clinical Center, University of Sarajevo	Charite Universitatsmedizin Berlin, Institute of Virology	Victor M Corman et al
BosniaandHerzegovina/ChVir7357/2020	EPI_ISL_462462	Clinical Center, University of Sarajevo	Charite Universitatsmedizin Berlin, Institute of Virology	Victor M Corman et al
BosniaandHerzegovina/ChVir7360/2020	EPI_ISL_462463	Clinical Center, University of Sarajevo	Charite Universitatsmedizin Berlin, Institute of Virology	Victor M Corman et al
BosniaandHerzegovina/ChVir7361/2020	EPI_ISL_462464	Clinical Center, University of Sarajevo	Charite Universitatsmedizin Berlin, Institute of Virology	Victor M Corman et al
BosniaandHerzegovina/ChVir7362/2020	EPI_ISL_462465	Clinical Center, University of Sarajevo	Charite Universitatsmedizin Berlin, Institute of Virology	Victor M Corman et al
BosniaandHerzegovina/ChVir7365/2020	EPI_ISL_462467	Clinical Center, University of Sarajevo	Charite Universitatsmedizin Berlin, Institute of Virology	Victor M Corman et al
BosniaandHerzegovina/ChVir7366/2020	EPI_ISL_462468	Clinical Center, University of Sarajevo	Charite Universitatsmedizin Berlin, Institute of Virology	Victor M Corman et al
BosniaandHerzegovina/ChVir7367/2020	EPI_ISL_462469	Clinical Center, University of Sarajevo	Charite Universitatsmedizin Berlin, Institute of Virology	Victor M Corman et al
BosniaandHerzegovina/ChVir7370/2020	EPI_ISL_462471	Clinical Center, University of Sarajevo	Charite Universitatsmedizin Berlin, Institute of Virology	Victor M Corman et al
BosniaandHerzegovina/ChVir7372/2020	EPI_ISL_462473	Clinical Center, University of Sarajevo	Charite Universitatsmedizin Berlin, Institute of Virology	Victor M Corman et al
BosniaandHerzegovina/ChVir7375/2020	EPI_ISL_462474	Clinical Center, University of Sarajevo	Charite Universitatsmedizin Berlin, Institute of Virology	Victor M Corman et al
BosniaandHerzegovina/ChVir7377/2020	EPI_ISL_462475	Clinical Center, University of Sarajevo	Charite Universitatsmedizin Berlin, Institute of Virology	Victor M Corman et al
BosniaandHerzegovina/ChVir7379/2020	EPI_ISL_462476	Clinical Center, University of Sarajevo	Charite Universitatsmedizin Berlin, Institute of Virology	Victor M Corman et al
BosniaandHerzegovina/ChVir7382/2020	EPI_ISL_462472	Clinical Center, University of Sarajevo	Charite Universitatsmedizin Berlin, Institute of Virology	Victor M Corman et al
BosniaandHerzegovina/ChVir7387/2020	EPI_ISL_462461	Clinical Center, University of Sarajevo	Charite Universitatsmedizin Berlin, Institute of Virology	Victor M Corman et al
BosniaandHerzegovina/ChVir7396/2020	EPI_ISL_462466	Clinical Center, University of Sarajevo	Charite Universitatsmedizin Berlin, Institute of Virology	Victor M Corman et al
BosniaandHerzegovina/ChVir7402/2020	EPI_ISL_462470	Clinical Center, University of Sarajevo	Charite Universitatsmedizin Berlin, Institute of Virology	Victor M Corman et al
Botswana/BOT0455/2020	EPI_ISL_560386	National Health Laboratory	Botswana Institute for Technology Research and innovation	Kefentse Arnold Tumedi et al
Botswana/BOT2254/2020	EPI_ISL_560390	National Health Laboratory	Botswana Institute for Technology Research and Innovation	Kefentse Arnold Tumedi et al
Botswana/BOT2283/2020	EPI_ISL_560385	National Health Laboratory	Botswana Institute for Technology Research and Innovation	Kefentse Arnold Tumedi et al
Botswana/BOT2624/2020	EPI_ISL_560387	National Health Laboratory	Botswana Institute for Technology Research and Innovation	Kefentse Arnold Tumedi et al
Botswana/BOT4161/2020	EPI_ISL_560388	National Health Laboratory	Botswana Institute for Technology Research and Innovation	Kefentse Arnold Tumedi et al
Brazil/AC-IEC-162535/2020	EPI_ISL_458139	ï»¿Evandro Chagas Institute	ï»¿Evandro Chagas Institute	Santos et al
Brazil/AP-IEC-161167/2020	EPI_ISL_450873	Evandro Chagas Institute	Evandro Chagas Institute	Santos et al
Brazil/AP-IEC-162620/2020	EPI_ISL_524792	ï»¿Evandro Chagas Institute	ï»¿Evandro Chagas Institute	Santos et al
Brazil/AP-IEC-163972/2020	EPI_ISL_458144	ï»¿Evandro Chagas Institute	ï»¿Evandro Chagas Institute	Santos et al
Brazil/AP-IEC-164082/2020	EPI_ISL_458143	ï»¿Evandro Chagas Institute	ï»¿Evandro Chagas Institute	Santos et al
Brazil/BA-510/2020	EPI_ISL_427293	LACEN-BA - LaboratÃ³rio Central de SaÃºde PÃºblica Professor GonÃ§alo Moniz	Instituto Oswaldo Cruz FIOCRUZ - Laboratory of Respiratory Viruses and Measles (LVRS)	Paola Resende et al
Brazil/BA-L17-CD359/2020	EPI_ISL_476305	DB DiagnÃ³sticos do Brasil	Instituto de Medicina Tropical da Univesidade de SÃ£o Paulo	Samples: Nelson Gaburo Jr et al
Brazil/CE-L16-CD332/2020	EPI_ISL_476281	DB DiagnÃ³sticos do Brasil	Instituto de Medicina Tropical da Univesidade de SÃ£o Paulo	Samples: Nelson Gaburo Jr et al
Brazil/CE-L21-CD447/2020	EPI_ISL_476369	DB DiagnÃ³sticos do Brasil	Instituto de Medicina Tropical da Univesidade de SÃ£o Paulo	Samples: Nelson Gaburo Jr et al
Brazil/DF-615i/2020	EPI_ISL_427294	Instituto Oswaldo Cruz FIOCRUZ - Laboratory of Respiratory Viruses and Measles (LVRS)	Instituto Oswaldo Cruz FIOCRUZ - Laboratory of Respiratory Viruses and Measles (LVRS)	Paola Resende et al
Brazil/DF-619i/2020	EPI_ISL_427295	Instituto Oswaldo Cruz FIOCRUZ - Laboratory of Respiratory Viruses and Measles (LVRS)	Instituto Oswaldo Cruz FIOCRUZ - Laboratory of Respiratory Viruses and Measles (LVRS)	Paola Resende et al
Brazil/DF-861/2020	EPI_ISL_427296	Instituto Oswaldo Cruz FIOCRUZ - Laboratory of Respiratory Viruses and Measles (LVRS)	Instituto Oswaldo Cruz FIOCRUZ - Laboratory of Respiratory Viruses and Measles (LVRS)	Paola Resende et al
Brazil/DF-862/2020	EPI_ISL_427297	Instituto Oswaldo Cruz FIOCRUZ - Laboratory of Respiratory Viruses and Measles (LVRS)	Instituto Oswaldo Cruz FIOCRUZ - Laboratory of Respiratory Viruses and Measles (LVRS)	Paola Resende et al
Brazil/DF-891/2020	EPI_ISL_427298	Instituto Oswaldo Cruz FIOCRUZ - Laboratory of Respiratory Viruses and Measles (LVRS)	Instituto Oswaldo Cruz FIOCRUZ - Laboratory of Respiratory Viruses and Measles (LVRS)	Paola Resende et al
Brazil/ES-225/2020	EPI_ISL_415128	LACEN/ES - LaboratÃ³rio Central de SaÃºde PÃºblica do EspÃ­rito Santo	Instituto Oswaldo Cruz FIOCRUZ - Laboratory of Respiratory Viruses and Measles (LVRS)	Paola Resende et al
Brazil/GO-0207/2020	EPI_ISL_470574	Hermes Pardini	Bioinformatics Laboratory / LNCC	Alexandra Gerber et al
Brazil/GO-0208/2020	EPI_ISL_470575	Hermes Pardini	Bioinformatics Laboratory / LNCC	Alexandra Gerber et al
Brazil/GO-0209/2020	EPI_ISL_470576	Hermes Pardini	Bioinformatics Laboratory / LNCC	Alexandra Gerber et al
Brazil/GO-0210/2020	EPI_ISL_470577	Hermes Pardini	Bioinformatics Laboratory / LNCC	Alexandra Gerber et al
Brazil/GO-L19-CD410/2020	EPI_ISL_476333	DB DiagnÃ³sticos do Brasil	Instituto de Medicina Tropical da Univesidade de SÃ£o Paulo	Samples: Nelson Gaburo Jr et al
Brazil/GO-L19-CD413/2020	EPI_ISL_476336	DB DiagnÃ³sticos do Brasil	Instituto de Medicina Tropical da Univesidade de SÃ£o Paulo	Samples: Nelson Gaburo Jr et al
Brazil/MA-IEC-165425/2020	EPI_ISL_524794	ï»¿Evandro Chagas Institute	ï»¿Evandro Chagas Institute	Santos et al
Brazil/MA-IEC-166716/2020	EPI_ISL_524789	ï»¿Evandro Chagas Institute	ï»¿Evandro Chagas Institute	Santos et al
Brazil/MA-IEC-166867/2020	EPI_ISL_524799	ï»¿Evandro Chagas Institute	ï»¿Evandro Chagas Institute	Santos et al
Brazil/MA-L17-CD363/2020	EPI_ISL_476309	DB DiagnÃ³sticos do Brasil	Instituto de Medicina Tropical da Univesidade de SÃ£o Paulo	Samples: Nelson Gaburo Jr et al
Brazil/MG-0214/2020	EPI_ISL_470580	Hermes Pardini	Bioinformatics Laboratory / LNCC	Alexandra Gerber et al
Brazil/MG-0216/2020	EPI_ISL_470582	Hermes Pardini	Bioinformatics Laboratory / LNCC	Alexandra Gerber et al
Brazil/MG-0217/2020	EPI_ISL_470583	Hermes Pardini	Bioinformatics Laboratory / LNCC	Alexandra Gerber et al
Brazil/MG-0218/2020	EPI_ISL_470584	Hermes Pardini	Bioinformatics Laboratory / LNCC	Alexandra Gerber et al
Brazil/MG-0219/2020	EPI_ISL_470585	Hermes Pardini	Bioinformatics Laboratory / LNCC	Alexandra Gerber et al
Brazil/MG-0288/2020	EPI_ISL_470593	Simile	Bioinformatics Laboratory / LNCC	Alexandra Gerber et al
Brazil/MG-0290/2020	EPI_ISL_470595	Simile	Bioinformatics Laboratory / LNCC	Alexandra Gerber et al
Brazil/MG-CV19/2020	EPI_ISL_429679	Central Public Health Laboratory/OctÃ¡vio MagalhÃ£es Institute (IOM) from the Ezequiel Dias Foundation (FUNED)	Instituto OctÃ¡vio MagalhÃ£es / FundaÃ§Ã£o Ezequiel Dias (IOM/Funed)	Talita Adelino et al
Brazil/MG-CV2/2020	EPI_ISL_429665	Central Public Health Laboratory/OctÃ¡vio MagalhÃ£es Institute (IOM) from the Ezequiel Dias Foundation (FUNED)	Instituto OctÃ¡vio MagalhÃ£es / FundaÃ§Ã£o Ezequiel Dias (IOM/Funed)	Talita Adelino et al
Brazil/MG-CV21/2020	EPI_ISL_429681	Central Public Health Laboratory/OctÃ¡vio MagalhÃ£es Institute (IOM) from the Ezequiel Dias Foundation (FUNED)	Instituto OctÃ¡vio MagalhÃ£es / FundaÃ§Ã£o Ezequiel Dias (IOM/Funed)	Talita Adelino et al
Brazil/MG-CV33/2020	EPI_ISL_429689	Central Public Health Laboratory/OctÃ¡vio MagalhÃ£es Institute (IOM) from the Ezequiel Dias Foundation (FUNED)	Instituto OctÃ¡vio MagalhÃ£es / FundaÃ§Ã£o Ezequiel Dias (IOM/Funed)	Talita Adelino et al
Brazil/MG-CV4/2020	EPI_ISL_429667	Central Public Health Laboratory/OctÃ¡vio MagalhÃ£es Institute (IOM) from the Ezequiel Dias Foundation (FUNED)	Instituto OctÃ¡vio MagalhÃ£es / FundaÃ§Ã£o Ezequiel Dias (IOM/Funed)	Talita Adelino et al
Brazil/MG-L10-CD156/2020	EPI_ISL_476179	DB DiagnÃ³sticos do Brasil	Instituto de Medicina Tropical da Univesidade de SÃ£o Paulo	Samples: Nelson Gaburo Jr et al
Brazil/MG-L11-CD183/2020	EPI_ISL_476194	DB DiagnÃ³sticos do Brasil	Instituto de Medicina Tropical da Univesidade de SÃ£o Paulo	Samples: Nelson Gaburo Jr et al
Brazil/MT-0225/2020	EPI_ISL_470599	Hermes Pardini	Bioinformatics Laboratory / LNCC	Alexandra Gerber et al
Brazil/PA-IEC-161548/2020	EPI_ISL_450874	Evandro Chagas Institute	Evandro Chagas Institute	Santos et al
Brazil/PA-IEC-165302/2020	EPI_ISL_524786	ï»¿Evandro Chagas Institute	ï»¿Evandro Chagas Institute	Santos et al
Brazil/PA-IEC-165313/2020	EPI_ISL_524785	ï»¿Evandro Chagas Institute	ï»¿Evandro Chagas Institute	Santos et al
Brazil/PA-IEC-166687/2020	EPI_ISL_524800	ï»¿Evandro Chagas Institute	ï»¿Evandro Chagas Institute	Santos et al
Brazil/PE-IAM1026/2020	EPI_ISL_572373	LACEN/PE	WallauLab, Aggeu Magalhaes Institute	Marcelo Henrique Santos Paiva et al
Brazil/PE-IAM1082/2020	EPI_ISL_572375	LACEN/PE	WallauLab, Aggeu Magalhaes Institute	Marcelo Henrique Santos Paiva et al
Brazil/PE-IAM1126/2020	EPI_ISL_572379	LACEN/PE	WallauLab, Aggeu Magalhaes Institute	Marcelo Henrique Santos Paiva et al
Brazil/PE-IAM1127/2020	EPI_ISL_572380	LACEN/PE	WallauLab, Aggeu Magalhaes Institute	Marcelo Henrique Santos Paiva et al
Brazil/PE-IAM1149/2020	EPI_ISL_572382	LACEN/PE	WallauLab, Aggeu Magalhaes Institute	Marcelo Henrique Santos Paiva et al
Brazil/PE-IAM1254/2020	EPI_ISL_572384	LACEN/PE	WallauLab, Aggeu Magalhaes Institute	Marcelo Henrique Santos Paiva et al
Brazil/PE-IAM1264/2020	EPI_ISL_572385	LACEN/PE	WallauLab, Aggeu Magalhaes Institute	Marcelo Henrique Santos Paiva et al
Brazil/PE-IAM1309/2020	EPI_ISL_572386	LACEN/PE	WallauLab, Aggeu Magalhaes Institute	Marcelo Henrique Santos Paiva et al
Brazil/PE-IAM1315/2020	EPI_ISL_572388	LACEN/PE	WallauLab, Aggeu Magalhaes Institute	Marcelo Henrique Santos Paiva et al
Brazil/PE-IAM1447/2020	EPI_ISL_572394	LACEN/PE	WallauLab, Aggeu Magalhaes Institute	Marcelo Henrique Santos Paiva et al
Brazil/PE-IAM1468/2020	EPI_ISL_572396	LACEN/PE	WallauLab, Aggeu Magalhaes Institute	Marcelo Henrique Santos Paiva et al
Brazil/PE-IAM719/2020	EPI_ISL_572353	LACEN/PE	WallauLab, Aggeu Magalhaes Institute	Marcelo Henrique Santos Paiva et al
Brazil/PE-IAM889/2020	EPI_ISL_572358	LACEN/PE	WallauLab, Aggeu Magalhaes Institute	Marcelo Henrique Santos Paiva et al
Brazil/PE-IAM900/2020	EPI_ISL_572359	LACEN/PE	WallauLab, Aggeu Magalhaes Institute	Marcelo Henrique Santos Paiva et al
Brazil/PE-IAM914/2020	EPI_ISL_572360	LACEN/PE	WallauLab, Aggeu Magalhaes Institute	Marcelo Henrique Santos Paiva et al
Brazil/PE-IAM939/2020	EPI_ISL_572361	LACEN/PE	WallauLab, Aggeu Magalhaes Institute	Marcelo Henrique Santos Paiva et al
Brazil/PE-IAM957/2020	EPI_ISL_572362	LACEN/PE	WallauLab, Aggeu Magalhaes Institute	Marcelo Henrique Santos Paiva et al
Brazil/PE-IAM958/2020	EPI_ISL_572363	LACEN/PE	WallauLab, Aggeu Magalhaes Institute	Marcelo Henrique Santos Paiva et al
Brazil/PE-IAM961/2020	EPI_ISL_572366	LACEN/PE	WallauLab, Aggeu Magalhaes Institute	Marcelo Henrique Santos Paiva et al
Brazil/PE-IAM965/2020	EPI_ISL_572367	LACEN/PE	WallauLab, Aggeu Magalhaes Institute	Marcelo Henrique Santos Paiva et al
Brazil/PE-IAM991/2020	EPI_ISL_572371	LACEN/PE	WallauLab, Aggeu Magalhaes Institute	Marcelo Henrique Santos Paiva et al
Brazil/PE-IAM992/2020	EPI_ISL_572372	LACEN/PE	WallauLab, Aggeu Magalhaes Institute	Marcelo Henrique Santos Paiva et al
Brazil/PI-0239/2020	EPI_ISL_470613	Hermes Pardini	Bioinformatics Laboratory / LNCC	Alexandra Gerber et al
Brazil/PR-5619/2020	EPI_ISL_541342	LACEN/PR	Laboratory of Respiratory Viruses and Measles, Oswaldo Cruz Institute, FIOCRUZ	Paola Resende et al
Brazil/PR-5623/2020	EPI_ISL_541346	LACEN/PR	Laboratory of Respiratory Viruses and Measles, Oswaldo Cruz Institute, FIOCRUZ	Paola Resende et al
Brazil/PR-LRV-01/2020	EPI_ISL_510535	Molecular Virology, Instituto Carlos Chagas / Fiocruz ParanÃ¡	Universidade Federal do Parana (UFPR)	Suzukawa et al
Brazil/RJ-0247/2020	EPI_ISL_470615	Laboratorio de Virologia Molecular / UFRJ	Bioinformatics Laboratory / LNCC	Alexandra Gerber et al
Brazil/RJ-0248/2020	EPI_ISL_470616	Laboratorio de Virologia Molecular / UFRJ	Bioinformatics Laboratory / LNCC	Alexandra Gerber et al
Brazil/RJ-0249/2020	EPI_ISL_470617	Laboratorio de Virologia Molecular / UFRJ	Bioinformatics Laboratory / LNCC	Alexandra Gerber et al
Brazil/RJ-0250/2020	EPI_ISL_470618	Laboratorio de Virologia Molecular / UFRJ	Bioinformatics Laboratory / LNCC	Alexandra Gerber et al
Brazil/RJ-0251/2020	EPI_ISL_470619	Laboratorio de Virologia Molecular / UFRJ	Bioinformatics Laboratory / LNCC	Alexandra Gerber et al
Brazil/RJ-0252/2020	EPI_ISL_470620	Laboratorio de Virologia Molecular / UFRJ	Bioinformatics Laboratory / LNCC	Alexandra Gerber et al
Brazil/RJ-0253/2020	EPI_ISL_470621	Laboratorio de Virologia Molecular / UFRJ	Bioinformatics Laboratory / LNCC	Alexandra Gerber et al
Brazil/RJ-0254/2020	EPI_ISL_470622	Laboratorio de Virologia Molecular / UFRJ	Bioinformatics Laboratory / LNCC	Alexandra Gerber et al
Brazil/RJ-0257/2020	EPI_ISL_470625	Laboratorio de Virologia Molecular / UFRJ	Bioinformatics Laboratory / LNCC	Alexandra Gerber et al
Brazil/RJ-0261/2020	EPI_ISL_470628	Laboratorio de Virologia Molecular / UFRJ	Bioinformatics Laboratory / LNCC	Alexandra Gerber et al
Brazil/RJ-0262/2020	EPI_ISL_470629	Laboratorio de Virologia Molecular / UFRJ	Bioinformatics Laboratory / LNCC	Alexandra Gerber et al
Brazil/RJ-0268/2020	EPI_ISL_470634	Laboratorio de Virologia Molecular / UFRJ	Bioinformatics Laboratory / LNCC	Alexandra Gerber et al
Brazil/RJ-0275/2020	EPI_ISL_470641	Laboratorio de Virologia Molecular / UFRJ	Bioinformatics Laboratory / LNCC	Alexandra Gerber et al
Brazil/RJ-0284/2020	EPI_ISL_470650	Laboratorio de Virologia Molecular / UFRJ	Bioinformatics Laboratory / LNCC	Alexandra Gerber et al
Brazil/RJ-1056/2020	EPI_ISL_456072	Laboratory of Respiratory Viruses and Measles, Oswaldo Cruz Institute, FIOCRUZ	Laboratory of Respiratory Viruses and Measles, Oswaldo Cruz Institute, FIOCRUZ	Paola Resende et al
Brazil/RJ-1065/2020	EPI_ISL_456074	Laboratory of Respiratory Viruses and Measles, Oswaldo Cruz Institute, FIOCRUZ	Laboratory of Respiratory Viruses and Measles, Oswaldo Cruz Institute, FIOCRUZ	Paola Resende et al
Brazil/RJ-1100/2020	EPI_ISL_456075	Laboratory of Respiratory Viruses and Measles, Oswaldo Cruz Institute, FIOCRUZ	Laboratory of Respiratory Viruses and Measles, Oswaldo Cruz Institute, FIOCRUZ	Paola Resende et al
Brazil/RJ-1111/2020	EPI_ISL_456076	LACEN RJ - LaboratÃ³rio Central de SaÃºde PÃºblica Noel Nutels	Laboratory of Respiratory Viruses and Measles, Oswaldo Cruz Institute, FIOCRUZ	Paola Resende et al
Brazil/RJ-1119/2020	EPI_ISL_456077	LACEN RJ - LaboratÃ³rio Central de SaÃºde PÃºblica Noel Nutels	Laboratory of Respiratory Viruses and Measles, Oswaldo Cruz Institute, FIOCRUZ	Paola Resende et al
Brazil/RJ-1402/2020	EPI_ISL_456079	Laboratory of Respiratory Viruses and Measles, Oswaldo Cruz Institute, FIOCRUZ	Laboratory of Respiratory Viruses and Measles, Oswaldo Cruz Institute, FIOCRUZ	Paola Resende et al
Brazil/RJ-1464/2020	EPI_ISL_456080	Laboratory of Respiratory Viruses and Measles, Oswaldo Cruz Institute, FIOCRUZ	Laboratory of Respiratory Viruses and Measles, Oswaldo Cruz Institute, FIOCRUZ	Paola Resende et al
Brazil/RJ-1466/2020	EPI_ISL_456081	Laboratory of Respiratory Viruses and Measles, Oswaldo Cruz Institute, FIOCRUZ	Laboratory of Respiratory Viruses and Measles, Oswaldo Cruz Institute, FIOCRUZ	Paola Resende et al
Brazil/RJ-1574/2020	EPI_ISL_467345	Laboratory of Respiratory Viruses and Measles, Oswaldo Cruz Institute, FIOCRUZ	Laboratory of Respiratory Viruses and Measles, Oswaldo Cruz Institute, FIOCRUZ	Paola Resende et al
Brazil/RJ-1600/2020	EPI_ISL_456082	LACEN RJ - LaboratÃ³rio Central de SaÃºde PÃºblica Noel Nutels	Laboratory of Respiratory Viruses and Measles, Oswaldo Cruz Institute, FIOCRUZ	Paola Resende et al
Brazil/RJ-1691/2020	EPI_ISL_456085	Laboratory of Respiratory Viruses and Measles, Oswaldo Cruz Institute, FIOCRUZ	Laboratory of Respiratory Viruses and Measles, Oswaldo Cruz Institute, FIOCRUZ	Paola Resende et al
Brazil/RJ-1702/2020	EPI_ISL_456087	Laboratory of Respiratory Viruses and Measles, Oswaldo Cruz Institute, FIOCRUZ	Laboratory of Respiratory Viruses and Measles, Oswaldo Cruz Institute, FIOCRUZ	Paola Resende et al
Brazil/RJ-1798/2020	EPI_ISL_541348	Laboratory of Respiratory Viruses and Measles, Oswaldo Cruz Institute, FIOCRUZ	Laboratory of Respiratory Viruses and Measles, Oswaldo Cruz Institute, FIOCRUZ	Paola Resende et al
Brazil/RJ-1862/2020	EPI_ISL_541350	Laboratory of Respiratory Viruses and Measles, Oswaldo Cruz Institute, FIOCRUZ	Laboratory of Respiratory Viruses and Measles, Oswaldo Cruz Institute, FIOCRUZ	Paola Resende et al
Brazil/RJ-1870/2020	EPI_ISL_541351	Laboratory of Respiratory Viruses and Measles, Oswaldo Cruz Institute, FIOCRUZ	Laboratory of Respiratory Viruses and Measles, Oswaldo Cruz Institute, FIOCRUZ	Paola Resende et al
Brazil/RJ-1923/2020	EPI_ISL_456092	Laboratory of Respiratory Viruses and Measles, Oswaldo Cruz Institute, FIOCRUZ	Laboratory of Respiratory Viruses and Measles, Oswaldo Cruz Institute, FIOCRUZ	Paola Resende et al
Brazil/RJ-1943/2020	EPI_ISL_456094	Laboratory of Respiratory Viruses and Measles, Oswaldo Cruz Institute, FIOCRUZ	Laboratory of Respiratory Viruses and Measles, Oswaldo Cruz Institute, FIOCRUZ	Paola Resende et al
Brazil/RJ-1948/2020	EPI_ISL_456095	Laboratory of Respiratory Viruses and Measles, Oswaldo Cruz Institute, FIOCRUZ	Laboratory of Respiratory Viruses and Measles, Oswaldo Cruz Institute, FIOCRUZ	Paola Resende et al
Brazil/RJ-1952/2020	EPI_ISL_456096	Laboratory of Respiratory Viruses and Measles, Oswaldo Cruz Institute, FIOCRUZ	Laboratory of Respiratory Viruses and Measles, Oswaldo Cruz Institute, FIOCRUZ	Paola Resende et al
Brazil/RJ-2033/2020	EPI_ISL_456100	Laboratory of Respiratory Viruses and Measles, Oswaldo Cruz Institute, FIOCRUZ	Laboratory of Respiratory Viruses and Measles, Oswaldo Cruz Institute, FIOCRUZ	Paola Resende et al
Brazil/RJ-2044/2020	EPI_ISL_456101	Laboratory of Respiratory Viruses and Measles, Oswaldo Cruz Institute, FIOCRUZ	Laboratory of Respiratory Viruses and Measles, Oswaldo Cruz Institute, FIOCRUZ	Paola Resende et al
Brazil/RJ-2072/2020	EPI_ISL_456104	Laboratory of Respiratory Viruses and Measles, Oswaldo Cruz Institute, FIOCRUZ	Laboratory of Respiratory Viruses and Measles, Oswaldo Cruz Institute, FIOCRUZ	Paola Resende et al
Brazil/RJ-2100/2020	EPI_ISL_541353	Laboratory of Respiratory Viruses and Measles, Oswaldo Cruz Institute, FIOCRUZ	Laboratory of Respiratory Viruses and Measles, Oswaldo Cruz Institute, FIOCRUZ	Paola Resende et al
Brazil/RJ-2195/2020	EPI_ISL_467348	Laboratory of Respiratory Viruses and Measles, Oswaldo Cruz Institute, FIOCRUZ	Laboratory of Respiratory Viruses and Measles, Oswaldo Cruz Institute, FIOCRUZ	Paola Resende et al
Brazil/RJ-2208/2020	EPI_ISL_467350	Laboratory of Respiratory Viruses and Measles, Oswaldo Cruz Institute, FIOCRUZ	Laboratory of Respiratory Viruses and Measles, Oswaldo Cruz Institute, FIOCRUZ	Paola Resende et al
Brazil/RJ-2233/2020	EPI_ISL_467351	Laboratory of Respiratory Viruses and Measles, Oswaldo Cruz Institute, FIOCRUZ	Laboratory of Respiratory Viruses and Measles, Oswaldo Cruz Institute, FIOCRUZ	Paola Resende et al
Brazil/RJ-2343/2020	EPI_ISL_541358	Laboratory of Respiratory Viruses and Measles, Oswaldo Cruz Institute, FIOCRUZ	Laboratory of Respiratory Viruses and Measles, Oswaldo Cruz Institute, FIOCRUZ	Paola Resende et al
Brazil/RJ-2376/2020	EPI_ISL_541360	Laboratory of Respiratory Viruses and Measles, Oswaldo Cruz Institute, FIOCRUZ	Laboratory of Respiratory Viruses and Measles, Oswaldo Cruz Institute, FIOCRUZ	Paola Resende et al
Brazil/RJ-2422/2020	EPI_ISL_467352	Laboratory of Respiratory Viruses and Measles, Oswaldo Cruz Institute, FIOCRUZ	Laboratory of Respiratory Viruses and Measles, Oswaldo Cruz Institute, FIOCRUZ	Paola Resende et al
Brazil/RJ-2669/2020	EPI_ISL_467353	Laboratory of Respiratory Viruses and Measles, Oswaldo Cruz Institute, FIOCRUZ	Laboratory of Respiratory Viruses and Measles, Oswaldo Cruz Institute, FIOCRUZ	Paola Resende et al
Brazil/RJ-2696/2020	EPI_ISL_467358	Laboratory of Respiratory Viruses and Measles, Oswaldo Cruz Institute, FIOCRUZ	Laboratory of Respiratory Viruses and Measles, Oswaldo Cruz Institute, FIOCRUZ	Paola Resende et al
Brazil/RJ-2822/2020	EPI_ISL_467367	Laboratory of Respiratory Viruses and Measles, Oswaldo Cruz Institute, FIOCRUZ	Laboratory of Respiratory Viruses and Measles, Oswaldo Cruz Institute, FIOCRUZ	Paola Resende et al
Brazil/RJ-2840/2020	EPI_ISL_467368	Laboratory of Respiratory Viruses and Measles, Oswaldo Cruz Institute, FIOCRUZ	Laboratory of Respiratory Viruses and Measles, Oswaldo Cruz Institute, FIOCRUZ	Paola Resende et al
Brazil/RJ-2903/2020	EPI_ISL_541362	Laboratory of Respiratory Viruses and Measles, Oswaldo Cruz Institute, FIOCRUZ	Laboratory of Respiratory Viruses and Measles, Oswaldo Cruz Institute, FIOCRUZ	Paola Resende et al
Brazil/RJ-2999/2020	EPI_ISL_541368	Laboratory of Respiratory Viruses and Measles, Oswaldo Cruz Institute, FIOCRUZ	Laboratory of Respiratory Viruses and Measles, Oswaldo Cruz Institute, FIOCRUZ	Paola Resende et al
Brazil/RJ-3021/2020	EPI_ISL_541369	Laboratory of Respiratory Viruses and Measles, Oswaldo Cruz Institute, FIOCRUZ	Laboratory of Respiratory Viruses and Measles, Oswaldo Cruz Institute, FIOCRUZ	Paola Resende et al
Brazil/RJ-763/2020	EPI_ISL_427302	Instituto Oswaldo Cruz FIOCRUZ - Laboratory of Respiratory Viruses and Measles (LVRS)	Instituto Oswaldo Cruz FIOCRUZ - Laboratory of Respiratory Viruses and Measles (LVRS)	Paola Resende et al
Brazil/RJ-818/2020	EPI_ISL_427303	Instituto Oswaldo Cruz FIOCRUZ - Laboratory of Respiratory Viruses and Measles (LVRS)	Instituto Oswaldo Cruz FIOCRUZ - Laboratory of Respiratory Viruses and Measles (LVRS)	Paola Resende et al
Brazil/RJ-872/2020	EPI_ISL_427304	Instituto Oswaldo Cruz FIOCRUZ - Laboratory of Respiratory Viruses and Measles (LVRS)	Instituto Oswaldo Cruz FIOCRUZ - Laboratory of Respiratory Viruses and Measles (LVRS)	Paola Resende et al
Brazil/RJ-899/2020	EPI_ISL_456071	Laboratory of Respiratory Viruses and Measles, Oswaldo Cruz Institute, FIOCRUZ	Laboratory of Respiratory Viruses and Measles, Oswaldo Cruz Institute, FIOCRUZ	Paola Resende et al
Brazil/RJ-DCVN01/2020	EPI_ISL_483065	Centro de Desenvolvimento Tecnologico em Saude, Fundacao Oswaldo Cruz	Centro de Desenvolvimento Tecnologico em Saude, Fundacao Oswaldo Cruz	Souza et al
Brazil/RJ-DCVN1/2020	EPI_ISL_509434	Centro de Desenvolvimento Tecnologico em Saude, Fundacao Oswaldo Cruz	Centro de Desenvolvimento Tecnologico em Saude, Fundacao Oswaldo Cruz	Souza et al
Brazil/RJ-INCA-C189/2020	EPI_ISL_513523	Programa de Oncovirologia, Instituto Nacional de CÃ¢ncer	Programa de Oncovirologia, Instituto Nacional de CÃ¢ncer	Juliana D. Siqueira et al
Brazil/RJ-INCA-C194/2020	EPI_ISL_513525	Programa de Oncovirologia, Instituto Nacional de CÃ¢ncer	Programa de Oncovirologia, Instituto Nacional de CÃ¢ncer	Juliana D. Siqueira et al
Brazil/RJ-INCA-C197/2020	EPI_ISL_513526	Programa de Oncovirologia, Instituto Nacional de CÃ¢ncer	Programa de Oncovirologia, Instituto Nacional de CÃ¢ncer	Juliana D. Siqueira et al
Brazil/RJ-INCA-C22/2020	EPI_ISL_513530	Programa de Oncovirologia, Instituto Nacional de CÃ¢ncer	Programa de Oncovirologia, Instituto Nacional de CÃ¢ncer	Juliana D. Siqueira et al
Brazil/RJ-INCA-C25/2020	EPI_ISL_513533	Programa de Oncovirologia, Instituto Nacional de CÃ¢ncer	Programa de Oncovirologia, Instituto Nacional de CÃ¢ncer	Juliana D. Siqueira et al
Brazil/RJ-INCA-C27/2020	EPI_ISL_513535	Programa de Oncovirologia, Instituto Nacional de CÃ¢ncer	Programa de Oncovirologia, Instituto Nacional de CÃ¢ncer	Juliana D. Siqueira et al
Brazil/RJ-INCA-C30/2020	EPI_ISL_513538	Programa de Oncovirologia, Instituto Nacional de CÃ¢ncer	Programa de Oncovirologia, Instituto Nacional de CÃ¢ncer	Juliana D. Siqueira et al
Brazil/RJ-INCA-C34/2020	EPI_ISL_513542	Programa de Oncovirologia, Instituto Nacional de CÃ¢ncer	Programa de Oncovirologia, Instituto Nacional de CÃ¢ncer	Juliana D. Siqueira et al
Brazil/RJ-INCA-C35/2020	EPI_ISL_513543	Programa de Oncovirologia, Instituto Nacional de CÃ¢ncer	Programa de Oncovirologia, Instituto Nacional de CÃ¢ncer	Juliana D. Siqueira et al
Brazil/RJ-INCA-C36/2020	EPI_ISL_513544	Programa de Oncovirologia, Instituto Nacional de CÃ¢ncer	Programa de Oncovirologia, Instituto Nacional de CÃ¢ncer	Juliana D. Siqueira et al
Brazil/RJ-INCA-C37/2020	EPI_ISL_513545	Programa de Oncovirologia, Instituto Nacional de CÃ¢ncer	Programa de Oncovirologia, Instituto Nacional de CÃ¢ncer	Juliana D. Siqueira et al
Brazil/RJ-INCA-C39/2020	EPI_ISL_513547	Programa de Oncovirologia, Instituto Nacional de CÃ¢ncer	Programa de Oncovirologia, Instituto Nacional de CÃ¢ncer	Juliana D. Siqueira et al
Brazil/RJ-INCA-C40/2020	EPI_ISL_513548	Programa de Oncovirologia, Instituto Nacional de CÃ¢ncer	Programa de Oncovirologia, Instituto Nacional de CÃ¢ncer	Juliana D. Siqueira et al
Brazil/RJ-INCA-C41/2020	EPI_ISL_513549	Programa de Oncovirologia, Instituto Nacional de CÃ¢ncer	Programa de Oncovirologia, Instituto Nacional de CÃ¢ncer	Juliana D. Siqueira et al
Brazil/RJ-INCA-C47/2020	EPI_ISL_513553	Programa de Oncovirologia, Instituto Nacional de CÃ¢ncer	Programa de Oncovirologia, Instituto Nacional de CÃ¢ncer	Juliana D. Siqueira et al
Brazil/RJ-INCA-C48/2020	EPI_ISL_513554	Programa de Oncovirologia, Instituto Nacional de CÃ¢ncer	Programa de Oncovirologia, Instituto Nacional de CÃ¢ncer	Juliana D. Siqueira et al
Brazil/RJ-INCA-C65/2020	EPI_ISL_513558	Programa de Oncovirologia, Instituto Nacional de CÃ¢ncer	Programa de Oncovirologia, Instituto Nacional de CÃ¢ncer	Juliana D. Siqueira et al
Brazil/RJ-INCA-C69/2020	EPI_ISL_513561	Programa de Oncovirologia, Instituto Nacional de CÃ¢ncer	Programa de Oncovirologia, Instituto Nacional de CÃ¢ncer	Juliana D. Siqueira et al
Brazil/RJ-INCA-C70/2020	EPI_ISL_513562	Programa de Oncovirologia, Instituto Nacional de CÃ¢ncer	Programa de Oncovirologia, Instituto Nacional de CÃ¢ncer	Juliana D. Siqueira et al
Brazil/RJ-INCA-C73/2020	EPI_ISL_513564	Programa de Oncovirologia, Instituto Nacional de CÃ¢ncer	Programa de Oncovirologia, Instituto Nacional de CÃ¢ncer	Juliana D. Siqueira et al
Brazil/RJ-INCA-C82/2020	EPI_ISL_513570	Programa de Oncovirologia, Instituto Nacional de CÃ¢ncer	Programa de Oncovirologia, Instituto Nacional de CÃ¢ncer	Juliana D. Siqueira et al
Brazil/RJ-INCA-C95/2020	EPI_ISL_513572	Programa de Oncovirologia, Instituto Nacional de CÃ¢ncer	Programa de Oncovirologia, Instituto Nacional de CÃ¢ncer	Juliana D. Siqueira et al
Brazil/RJ-INCA-I29/2020	EPI_ISL_513573	Programa de Oncovirologia, Instituto Nacional de CÃ¢ncer	Programa de Oncovirologia, Instituto Nacional de CÃ¢ncer	Juliana D. Siqueira et al
Brazil/RJ-INCA-I30/2020	EPI_ISL_513574	Programa de Oncovirologia, Instituto Nacional de CÃ¢ncer	Programa de Oncovirologia, Instituto Nacional de CÃ¢ncer	Juliana D. Siqueira et al
Brazil/RJ-INCA-I34/2020	EPI_ISL_513575	Programa de Oncovirologia, Instituto Nacional de CÃ¢ncer	Programa de Oncovirologia, Instituto Nacional de CÃ¢ncer	Juliana D. Siqueira et al
Brazil/RJ-INCA-I35/2020	EPI_ISL_513576	Programa de Oncovirologia, Instituto Nacional de CÃ¢ncer	Programa de Oncovirologia, Instituto Nacional de CÃ¢ncer	Juliana D. Siqueira et al
Brazil/RJ-INCA-I37/2020	EPI_ISL_513577	Programa de Oncovirologia, Instituto Nacional de CÃ¢ncer	Programa de Oncovirologia, Instituto Nacional de CÃ¢ncer	Juliana D. Siqueira et al
Brazil/RJ-INCA-I39/2020	EPI_ISL_513578	Programa de Oncovirologia, Instituto Nacional de CÃ¢ncer	Programa de Oncovirologia, Instituto Nacional de CÃ¢ncer	Juliana D. Siqueira et al
Brazil/RJ-INCA-I43/2020	EPI_ISL_513579	Programa de Oncovirologia, Instituto Nacional de CÃ¢ncer	Programa de Oncovirologia, Instituto Nacional de CÃ¢ncer	Juliana D. Siqueira et al
Brazil/RJ-INCA-I44/2020	EPI_ISL_513580	Programa de Oncovirologia, Instituto Nacional de CÃ¢ncer	Programa de Oncovirologia, Instituto Nacional de CÃ¢ncer	Juliana D. Siqueira et al
Brazil/RJ-INCA-I51/2020	EPI_ISL_513581	Programa de Oncovirologia, Instituto Nacional de CÃ¢ncer	Programa de Oncovirologia, Instituto Nacional de CÃ¢ncer	Juliana D. Siqueira et al
Brazil/RJ-INCA-I54/2020	EPI_ISL_513582	Programa de Oncovirologia, Instituto Nacional de CÃ¢ncer	Programa de Oncovirologia, Instituto Nacional de CÃ¢ncer	Juliana D. Siqueira et al
Brazil/RJ-INCA-I57/2020	EPI_ISL_513583	Programa de Oncovirologia, Instituto Nacional de CÃ¢ncer	Programa de Oncovirologia, Instituto Nacional de CÃ¢ncer	Juliana D. Siqueira et al
Brazil/RJ-L10-CD154/2020	EPI_ISL_476178	DB DiagnÃ³sticos do Brasil	Instituto de Medicina Tropical da Univesidade de SÃ£o Paulo	Samples: Nelson Gaburo Jr et al
Brazil/RJ-L10-CD158/2020	EPI_ISL_476180	DB DiagnÃ³sticos do Brasil	Instituto de Medicina Tropical da Univesidade de SÃ£o Paulo	Samples: Nelson Gaburo Jr et al
Brazil/RJ-L12-CD192/2020	EPI_ISL_476210	DB DiagnÃ³sticos do Brasil	Instituto de Medicina Tropical da Univesidade de SÃ£o Paulo	Samples: Nelson Gaburo Jr et al
Brazil/RJ-LVM161-2/2020	EPI_ISL_528539	LVM/UFRJ	LNCC	Gustavo M. RomÃ¡rio M. de Souza et al
Brazil/RJ-MD63-1a/2020	EPI_ISL_528637	LVM/UFRJ	Bioinformatics Laboratory / LNCC	Gustavo D. P. Silva et al
Brazil/RJ-UFRJ-1019/2020	EPI_ISL_492032	Instituto de Biologia do ExÃ©rcito	LaboratÃ³rio Metabolismo Macromolecular FirminoTorres de Castro, Instituto de BiofÃ­sica Carlos Chagas Filho, Universidade Federal do Rio de Janeiro	Bianca Catarina Azevedo Cabral et al
Brazil/RJ-UFRJ-11785/2020	EPI_ISL_492038	Instituto de Biologia do ExÃ©rcito	LaboratÃ³rio Metabolismo Macromolecular FirminoTorres de Castro, Instituto de BiofÃ­sica Carlos Chagas Filho, Universidade Federal do Rio de Janeiro	Bianca Catarina Azevedo Cabral et al
Brazil/RJ-UFRJ-11786/2020	EPI_ISL_492039	Instituto de Biologia do ExÃ©rcito	LaboratÃ³rio Metabolismo Macromolecular FirminoTorres de Castro, Instituto de BiofÃ­sica Carlos Chagas Filho, Universidade Federal do Rio de Janeiro	Bianca Catarina Azevedo Cabral et al
Brazil/RJ-UFRJ-1640/2020	EPI_ISL_492033	Instituto de Biologia do ExÃ©rcito	LaboratÃ³rio Metabolismo Macromolecular FirminoTorres de Castro, Instituto de BiofÃ­sica Carlos Chagas Filho, Universidade Federal do Rio de Janeiro	Bianca Catarina Azevedo Cabral et al
Brazil/RJ-UFRJ-2215/2020	EPI_ISL_492034	Instituto de Biologia do ExÃ©rcito	LaboratÃ³rio Metabolismo Macromolecular FirminoTorres de Castro, Instituto de BiofÃ­sica Carlos Chagas Filho, Universidade Federal do Rio de Janeiro	Bianca Catarina Azevedo Cabral et al
Brazil/RJ-UFRJ-2517/2020	EPI_ISL_492035	Instituto de Biologia do ExÃ©rcito	LaboratÃ³rio Metabolismo Macromolecular FirminoTorres de Castro, Instituto de BiofÃ­sica Carlos Chagas Filho, Universidade Federal do Rio de Janeiro	Bianca Catarina Azevedo Cabral et al
Brazil/RJ-UFRJ-32317/2020	EPI_ISL_492040	Instituto de Biologia do ExÃ©rcito	LaboratÃ³rio Metabolismo Macromolecular FirminoTorres de Castro, Instituto de BiofÃ­sica Carlos Chagas Filho, Universidade Federal do Rio de Janeiro	Bianca Catarina Azevedo Cabral et al
Brazil/RJ-UFRJ-57437/2020	EPI_ISL_492043	Instituto de Biologia do ExÃ©rcito	LaboratÃ³rio Metabolismo Macromolecular FirminoTorres de Castro, Instituto de BiofÃ­sica Carlos Chagas Filho, Universidade Federal do Rio de Janeiro	Bianca Catarina Azevedo Cabral et al
Brazil/RJ-UFRJ-57721/2020	EPI_ISL_492044	Instituto de Biologia do ExÃ©rcito	LaboratÃ³rio Metabolismo Macromolecular FirminoTorres de Castro, Instituto de BiofÃ­sica Carlos Chagas Filho, Universidade Federal do Rio de Janeiro	Bianca Catarina Azevedo Cabral et al
Brazil/RJ-UFRJ-57722/2020	EPI_ISL_492045	Instituto de Biologia do ExÃ©rcito	LaboratÃ³rio Metabolismo Macromolecular FirminoTorres de Castro, Instituto de BiofÃ­sica Carlos Chagas Filho, Universidade Federal do Rio de Janeiro	Bianca Catarina Azevedo Cabral et al
Brazil/RJ-UFRJ-58090/2020	EPI_ISL_492046	Instituto de Biologia do ExÃ©rcito	LaboratÃ³rio Metabolismo Macromolecular FirminoTorres de Castro, Instituto de BiofÃ­sica Carlos Chagas Filho, Universidade Federal do Rio de Janeiro	Bianca Catarina Azevedo Cabral et al
Brazil/RJ-UFRJ-58110/2020	EPI_ISL_492047	Instituto de Biologia do ExÃ©rcito	LaboratÃ³rio Metabolismo Macromolecular FirminoTorres de Castro, Instituto de BiofÃ­sica Carlos Chagas Filho, Universidade Federal do Rio de Janeiro	Bianca Catarina Azevedo Cabral et al
Brazil/RJ-UFRJ-58271/2020	EPI_ISL_492048	Instituto de Biologia do ExÃ©rcito	LaboratÃ³rio Metabolismo Macromolecular FirminoTorres de Castro, Instituto de BiofÃ­sica Carlos Chagas Filho, Universidade Federal do Rio de Janeiro	Bianca Catarina Azevedo Cabral et al
Brazil/RJ-UFRJ-9331/2020	EPI_ISL_492036	Instituto de Biologia do ExÃ©rcito	LaboratÃ³rio Metabolismo Macromolecular FirminoTorres de Castro, Instituto de BiofÃ­sica Carlos Chagas Filho, Universidade Federal do Rio de Janeiro	Bianca Catarina Azevedo Cabral et al
Brazil/RO-01/2020	EPI_ISL_514131	RondÃ´nia Central Public Health Laboratory (LACEN/RO), vinculated to State Health Secretariat of RondÃ´nia (SESAU/RO)	Molecular Virology Laboratory of Oswaldo Cruz Foundation of RondÃ´nia	Luan Felipo Botelho-Souza et al
Brazil/RO-02/2020	EPI_ISL_514132	RondÃ´nia Central Public Health Laboratory (LACEN/RO), vinculated to State Health Secretariat of RondÃ´nia (SESAU/RO)	Molecular Virology Laboratory of Oswaldo Cruz Foundation of RondÃ´nia	Luan Felipo Botelho-Souza et al
Brazil/RO-03/2020	EPI_ISL_514133	RondÃ´nia Central Public Health Laboratory (LACEN/RO), vinculated to State Health Secretariat of RondÃ´nia (SESAU/RO)	Molecular Virology Laboratory of Oswaldo Cruz Foundation of RondÃ´nia	Luan Felipo Botelho-Souza et al
Brazil/RO-04/2020	EPI_ISL_514134	RondÃ´nia Central Public Health Laboratory (LACEN/RO), vinculated to State Health Secretariat of RondÃ´nia (SESAU/RO)	Molecular Virology Laboratory of Oswaldo Cruz Foundation of RondÃ´nia	Luan Felipo Botelho-Souza et al
Brazil/RO-05/2020	EPI_ISL_514135	RondÃ´nia Central Public Health Laboratory (LACEN/RO), vinculated to State Health Secretariat of RondÃ´nia (SESAU/RO)	Molecular Virology Laboratory of Oswaldo Cruz Foundation of RondÃ´nia	Luan Felipo Botelho-Souza et al
Brazil/RO-06/2020	EPI_ISL_514136	RondÃ´nia Central Public Health Laboratory (LACEN/RO), vinculated to State Health Secretariat of RondÃ´nia (SESAU/RO)	Molecular Virology Laboratory of Oswaldo Cruz Foundation of RondÃ´nia	Luan Felipo Botelho-Souza et al
Brazil/RO-07/2020	EPI_ISL_514137	RondÃ´nia Central Public Health Laboratory (LACEN/RO), vinculated to State Health Secretariat of RondÃ´nia (SESAU/RO)	Molecular Virology Laboratory of Oswaldo Cruz Foundation of RondÃ´nia	Luan Felipo Botelho-Souza et al
Brazil/RS-L10-CD175/2020	EPI_ISL_476188	DB DiagnÃ³sticos do Brasil	Instituto de Medicina Tropical da Univesidade de SÃ£o Paulo	Samples: Nelson Gaburo Jr et al
Brazil/RS-L11-CD180/2020	EPI_ISL_476192	DB DiagnÃ³sticos do Brasil	Instituto de Medicina Tropical da Univesidade de SÃ£o Paulo	Samples: Nelson Gaburo Jr et al
Brazil/RS-L17-CD370/2020	EPI_ISL_476316	DB DiagnÃ³sticos do Brasil	Instituto de Medicina Tropical da Univesidade de SÃ£o Paulo	Samples: Nelson Gaburo Jr et al
Brazil/RS-L19-CD412/2020	EPI_ISL_476335	DB DiagnÃ³sticos do Brasil	Instituto de Medicina Tropical da Univesidade de SÃ£o Paulo	Samples: Nelson Gaburo Jr et al
Brazil/SC-0246/2020	EPI_ISL_470655	Hermes Pardini	Bioinformatics Laboratory / LNCC	Alexandra Gerber et al
Brazil/SC-770/2020	EPI_ISL_541370	LACEN/SC	Laboratory of Respiratory Viruses and Measles, Oswaldo Cruz Institute, FIOCRUZ	Paola Resende et al
Brazil/SC-771/2020	EPI_ISL_541371	LACEN/SC	Laboratory of Respiratory Viruses and Measles, Oswaldo Cruz Institute, FIOCRUZ	Paola Resende et al
Brazil/SC-L16-CD314/2020	EPI_ISL_476278	DB DiagnÃ³sticos do Brasil	Instituto de Medicina Tropical da Univesidade de SÃ£o Paulo	Samples: Nelson Gaburo Jr et al
Brazil/SC-L16-CD350/2020	EPI_ISL_476292	DB DiagnÃ³sticos do Brasil	Instituto de Medicina Tropical da Univesidade de SÃ£o Paulo	Samples: Nelson Gaburo Jr et al
Brazil/SC-L17-CD322/2020	EPI_ISL_476297	DB DiagnÃ³sticos do Brasil	Instituto de Medicina Tropical da Univesidade de SÃ£o Paulo	Samples: Nelson Gaburo Jr et al
Brazil/SC-L17-CD372/2020	EPI_ISL_476317	DB DiagnÃ³sticos do Brasil	Instituto de Medicina Tropical da Univesidade de SÃ£o Paulo	Samples: Nelson Gaburo Jr et al
Brazil/SC-L19-CD399/2020	EPI_ISL_476324	DB DiagnÃ³sticos do Brasil	Instituto de Medicina Tropical da Univesidade de SÃ£o Paulo	Samples: Nelson Gaburo Jr et al
Brazil/SE-6536/2020	EPI_ISL_541376	LACEN/SE	Laboratory of Respiratory Viruses and Measles, Oswaldo Cruz Institute, FIOCRUZ	Paola Resende et al
Brazil/SE-6555/2020	EPI_ISL_541381	LACEN/SE	Laboratory of Respiratory Viruses and Measles, Oswaldo Cruz Institute, FIOCRUZ	Paola Resende et al
Brazil/SE-6568/2020	EPI_ISL_541387	LACEN/SE	Laboratory of Respiratory Viruses and Measles, Oswaldo Cruz Institute, FIOCRUZ	Paola Resende et al
Brazil/SE-6583/2020	EPI_ISL_541389	LACEN/SE	Laboratory of Respiratory Viruses and Measles, Oswaldo Cruz Institute, FIOCRUZ	Paola Resende et al
Brazil/SE-6591/2020	EPI_ISL_541390	LACEN/SE	Laboratory of Respiratory Viruses and Measles, Oswaldo Cruz Institute, FIOCRUZ	Paola Resende et al
Brazil/SP-01/2020	EPI_ISL_412964	Hospital Israelita Albert Einstein	Instituto Adolfo Lutz Interdisciplinary Procedures Center Strategic Laboratory	Jaqueline Goes de Jesus et al
Brazil/SP-02/2020	EPI_ISL_413016	Hospital Israelita Albert Einstein	Instituto Adolfo Lutz, Interdisciplinary Procedures Center, Strategic Laboratory	Jaqueline Goes de Jesus et al
Brazil/SP-03/2020	EPI_ISL_414014	Hospital Israelita Albert Einstein	Instituto Adolfo Lutz, Interdiciplinary Procedures Center, Strategic Laboratory	Claudio Tavares Sacchi et al
Brazil/SP-04/2020	EPI_ISL_414017	Hospital SÃ£o Joaquim Beneficencia Portuguesa	Instituto Adolfo Lutz, Interdiciplinary Procedures Center, Strategic Laboratory	Claudio Tavares Sacchi et al
Brazil/SP-05/2020	EPI_ISL_414016	Hospital SÃ£o Joaquim Beneficencia Portuguesa	Instituto Adolfo Lutz, Interdiciplinary Procedures Center, Strategic Laboratory	Claudio Tavares Sacchi et al
Brazil/SP-06/2020	EPI_ISL_414015	Hospital SÃ£o Joaquim Beneficencia Portuguesa	Instituto Adolfo Lutz, Interdiciplinary Procedures Center, Strategic Laboratory	Claudio Tavares Sacchi et al
Brazil/SP-07/2020	EPI_ISL_416028	National Influenza Center - Instituto Adolfo Lutz	Instituto Adolfo Lutz, Interdiciplinary Procedures Center, Strategic Laboratory	Claudio Tavares Sacchi et al
Brazil/SP-08/2020	EPI_ISL_416029	LaboiratÃ³rio Fleury	Instituto Adolfo Lutz, Interdiciplinary Procedures Center, Strategic Laboratory	Claudio Tavares Sacchi et al
Brazil/SP-09/2020	EPI_ISL_416031	National Influenza Center - Instituto Adolfo Lutz	Instituto Adolfo Lutz, Interdiciplinary Procedures Center, Strategic Laboratory	Claudio Tavares Sacchi et al
Brazil/SP-10/2020	EPI_ISL_416032	National Influenza Center - Instituto Adolfo Lutz	Instituto Adolfo Lutz, Interdiciplinary Procedures Center, Strategic Laboratory	Claudio Tavares Sacchi et al
Brazil/SP-11/2020	EPI_ISL_416033	Hospital Israelita Albert Einstein	Instituto Adolfo Lutz, Interdiciplinary Procedures Center, Strategic Laboratory	Claudio Tavares Sacchi et al
Brazil/SP-12/2020	EPI_ISL_416034	Hospital Israelita Albert Einstein	Instituto Adolfo Lutz, Interdiciplinary Procedures Center, Strategic Laboratory	Claudio Tavares Sacchi et al
Brazil/SP-120/2020	EPI_ISL_515521	Hospital Municipal Dr Waldemar Tebaldi	Instituto Adolfo Lutz, Interdiciplinary Procedures Center, Strategic Laboratory	Claudio Tavares Sacchi et al
Brazil/SP-122/2020	EPI_ISL_515522	UPA 24HS de Itatiba	Instituto Adolfo Lutz, Interdiciplinary Procedures Center, Strategic Laboratory	Claudio Tavares Sacchi et al
Brazil/SP-13/2020	EPI_ISL_416035	National Influenza Center - Instituto Adolfo Lutz	Instituto Adolfo Lutz, Interdiciplinary Procedures Center, Strategic Laboratory	Claudio Tavares Sacchi et al
Brazil/SP-131/2020	EPI_ISL_471543	Centro de Saude I Tacito Leite de Carvalho e Silva	Instituto Adolfo Lutz, Interdiciplinary Procedures Center, Strategic Laboratory	Claudio Tavares Sacchi et al
Brazil/SP-132/2020	EPI_ISL_523956	Hospital Regional de Assis	Instituto Adolfo Lutz, Interdiciplinary Procedures Center, Strategic Laboratory	Claudio Tavares Sacchi et al
Brazil/SP-137/2020	EPI_ISL_515543	ServiÃ§o de VigilÃ¢ncia SanitÃ¡ria e EpidemiolÃ³gica	Instituto Adolfo Lutz, Interdiciplinary Procedures Center, Strategic Laboratory	Claudio Tavares Sacchi et al
Brazil/SP-144/2020	EPI_ISL_468310	Hospital Sao Paulo de Ensino da UNIFESP	Instituto Adolfo Lutz, Interdiciplinary Procedures Center, Strategic Laboratory	Claudio Tavares Sacchi et al
Brazil/SP-165/2020	EPI_ISL_523963	UBS Vila Silvia	Instituto Adolfo Lutz, Interdiciplinary Procedures Center, Strategic Laboratory	Claudio Tavares Sacchi et al
Brazil/SP-240/2020	EPI_ISL_524468	Hospital Municipal Vereador Jose Storopolli	Instituto Adolfo Lutz, Interdiciplinary Procedures Center, Strategic Laboratory	Claudio Tavares Sacchi et al
Brazil/SP-254/2020	EPI_ISL_524469	Santa Casa de Misericordia de Sao Paulo	Instituto Adolfo Lutz, Interdiciplinary Procedures Center, Strategic Laboratory	Claudio Tavares Sacchi et al
Brazil/SP-255/2020	EPI_ISL_534319	Hospital do Serv Pub ESTAFCO Morato de Oliveira	Instituto Adolfo Lutz, Interdiciplinary Procedures Center, Strategic Laboratory	Claudio Tavares Sacchi et al
Brazil/SP-256/2020	EPI_ISL_534320	Hospital do Serv Pub ESTAFCO Morato de Oliveira	Instituto Adolfo Lutz, Interdiciplinary Procedures Center, Strategic Laboratory	Claudio Tavares Sacchi et al
Brazil/SP-259/2020	EPI_ISL_524470	Hospital do Servidor PÃºblico Estadual Francisco Morato de Oliveira	Instituto Adolfo Lutz, Interdiciplinary Procedures Center, Strategic Laboratory	Claudio Tavares Sacchi et al
Brazil/SP-279/2020	EPI_ISL_527858	Pronto Atendimento Sancta Maggiore Jardim Paulista	Instituto Adolfo Lutz, Interdiciplinary Procedures Center, Strategic Laboratory	Claudio Tavares Sacchi et al
Brazil/SP-314/2020	EPI_ISL_547570	PS Municipal Dr Augusto Gomes de Mattos	Instituto Adolfo Lutz, Interdiciplinary Procedures Center, Strategic Laboratory	Claudio Tavares Sacchi et al
Brazil/SP-315/2020	EPI_ISL_534312	Distrito Sanitario Sul	Instituto Adolfo Lutz, Interdiciplinary Procedures Center, Strategic Laboratory	Claudio Tavares Sacchi et al
Brazil/SP-317/2020	EPI_ISL_534314	Hospital Universitario da USP de SP	Instituto Adolfo Lutz, Interdiciplinary Procedures Center, Strategic Laboratory	Claudio Tavares Sacchi et al
Brazil/SP-318/2020	EPI_ISL_534315	ServiÃ§o de VerificaÃ§Ã£o de Ã“bitos SVO Guaruulhos	Instituto Adolfo Lutz, Interdiciplinary Procedures Center, Strategic Laboratory	Claudio Tavares Sacchi et al
Brazil/SP-321/2020	EPI_ISL_534316	OS Mun Santana Lauro Ribas Braga	Instituto Adolfo Lutz, Interdiciplinary Procedures Center, Strategic Laboratory	Claudio Tavares Sacchi et al
Brazil/SP-324/2020	EPI_ISL_534317	Hospital Geral de Itapevi	Instituto Adolfo Lutz, Interdiciplinary Procedures Center, Strategic Laboratory	Claudio Tavares Sacchi et al
Brazil/SP-325/2020	EPI_ISL_534318	Hospital Municipal Antonio Giglio	Instituto Adolfo Lutz, Interdiciplinary Procedures Center, Strategic Laboratory	Claudio Tavares Sacchi et al
Brazil/SP-329/2020	EPI_ISL_534321	PS e Maternidade Nair Fonseca Leitao Arantes	Instituto Adolfo Lutz, Interdiciplinary Procedures Center, Strategic Laboratory	Claudio Tavares Sacchi et al
Brazil/SP-340/2020	EPI_ISL_534326	Notre Dame Intermedica Saude AS	Instituto Adolfo Lutz, Interdiciplinary Procedures Center, Strategic Laboratory	Claudio Tavares Sacchi et al
Brazil/SP-341/2020	EPI_ISL_547571	Hospital Municipal AntÃ´nio Giglio	Instituto Adolfo Lutz, Interdiciplinary Procedures Center, Strategic Laboratory	Claudio Tavares Sacchi et al
Brazil/SP-342/2020	EPI_ISL_547573	VigilÃ¢ncia em SaÃºde de Cajamar	Instituto Adolfo Lutz, Interdiciplinary Procedures Center, Strategic Laboratory	Claudio Tavares Sacchi et al
Brazil/SP-512/2020	EPI_ISL_471556	Pronto Socorro Jose Ibrahin	Instituto Adolfo Lutz, Interdiciplinary Procedures Center, Strategic Laboratory	Claudio Tavares Sacchi et al
Brazil/SP-545/2020	EPI_ISL_471551	Hospital Sao Paulo de Ensino da Unifesp	Instituto Adolfo Lutz, Interdiciplinary Procedures Center, Strategic Laboratory	Claudio Tavares Sacchi et al
Brazil/SP-551/2020	EPI_ISL_471554	Hospital Bosque da SaÃºde	Instituto Adolfo Lutz, Interdiciplinary Procedures Center, Strategic Laboratory	Claudio Tavares Sacchi et al
Brazil/SP-615/2020	EPI_ISL_515557	Hospital Municipal Dr. MoysÃ©s Deutsch	Instituto Adolfo Lutz, Interdiciplinary Procedures Center, Strategic Laboratory	Claudio Tavares Sacchi et al
Brazil/SP-624/2020	EPI_ISL_515527	Hospital Santa Clara	Instituto Adolfo Lutz, Interdiciplinary Procedures Center, Strategic Laboratory	Claudio Tavares Sacchi et al
Brazil/SP-636/2020	EPI_ISL_515550	UPA Vila Santa Catarina	Instituto Adolfo Lutz, Interdiciplinary Procedures Center, Strategic Laboratory	Claudio Tavares Sacchi et al
Brazil/SP-L1-CAMPI13/2020	EPI_ISL_476155	LaboratÃ³rio de Patologia ClÃ­nica - UNICAMP	LaboratÃ³rio de Estudos de VÃ­rus Emergentes - UNICAMP	JosÃ© Luiz ProenÃ§a-Modena et al
Brazil/SP-L1-CAMPI19/2020	EPI_ISL_476160	LaboratÃ³rio de Patologia ClÃ­nica - UNICAMP	LaboratÃ³rio de Estudos de VÃ­rus Emergentes - UNICAMP	JosÃ© Luiz ProenÃ§a-Modena et al
Brazil/SP-L1-CAMPI8/2020	EPI_ISL_476170	LaboratÃ³rio de Patologia ClÃ­nica - UNICAMP	LaboratÃ³rio de Estudos de VÃ­rus Emergentes - UNICAMP	JosÃ© Luiz ProenÃ§a-Modena et al
Brazil/SP-L11-CD200/2020	EPI_ISL_476201	DB DiagnÃ³sticos do Brasil	Instituto de Medicina Tropical da Univesidade de SÃ£o Paulo	Samples: Nelson Gaburo Jr et al
Brazil/SP-L11-CD93/2020	EPI_ISL_476204	Hospital da ClÃ­nicas da Faculdade de Medicina da Universidade de SÃ£o Paulo	Instituto de Medicina Tropical da Univesidade de SÃ£o Paulo	Samples: Ingra Morales Claro et al
Brazil/SP-L12-CD28/2020	EPI_ISL_476221	Laboratory Fleury	Instituto de Medicina Tropical da Univesidade de SÃ£o Paulo	Samples: Celso Granato et al
Brazil/SP-L14-CD241/2020	EPI_ISL_476245	Hospital da ClÃ­nicas da Faculdade de Medicina da Universidade de SÃ£o Paulo	Instituto de Medicina Tropical da Univesidade de SÃ£o Paulo	Samples: Ingra Morales Claro et al
Brazil/SP-L14-CD242/2020	EPI_ISL_476246	Hospital da ClÃ­nicas da Faculdade de Medicina da Universidade de SÃ£o Paulo	Instituto de Medicina Tropical da Univesidade de SÃ£o Paulo	Samples: Ingra Morales Claro et al
Brazil/SP-L14-CD243/2020	EPI_ISL_476247	Hospital da ClÃ­nicas da Faculdade de Medicina da Universidade de SÃ£o Paulo	Instituto de Medicina Tropical da Univesidade de SÃ£o Paulo	Samples: Ingra Morales Claro et al
Brazil/SP-L14-CD258/2020	EPI_ISL_476254	Hospital da ClÃ­nicas da Faculdade de Medicina da Universidade de SÃ£o Paulo	Instituto de Medicina Tropical da Univesidade de SÃ£o Paulo	Samples: Ingra Morales Claro et al
Brazil/SP-L15-CD270/2020	EPI_ISL_476263	Hospital da ClÃ­nicas da Faculdade de Medicina da Universidade de SÃ£o Paulo	Instituto de Medicina Tropical da Univesidade de SÃ£o Paulo	Samples: Ingra Morales Claro et al
Brazil/SP-L15-CD272/2020	EPI_ISL_476265	Hospital da ClÃ­nicas da Faculdade de Medicina da Universidade de SÃ£o Paulo	Instituto de Medicina Tropical da Univesidade de SÃ£o Paulo	Samples: Ingra Morales Claro et al
Brazil/SP-L15-CD282/2020	EPI_ISL_476273	Hospital da ClÃ­nicas da Faculdade de Medicina da Universidade de SÃ£o Paulo	Instituto de Medicina Tropical da Univesidade de SÃ£o Paulo	Samples: Ingra Morales Claro et al
Brazil/SP-L15-CD283/2020	EPI_ISL_476274	Hospital da ClÃ­nicas da Faculdade de Medicina da Universidade de SÃ£o Paulo	Instituto de Medicina Tropical da Univesidade de SÃ£o Paulo	Samples: Ingra Morales Claro et al
Brazil/SP-L16-CD339/2020	EPI_ISL_476286	DB DiagnÃ³sticos do Brasil	Instituto de Medicina Tropical da Univesidade de SÃ£o Paulo	Samples: Nelson Gaburo Jr et al
Brazil/SP-L17-CD357/2020	EPI_ISL_476303	DB DiagnÃ³sticos do Brasil	Instituto de Medicina Tropical da Univesidade de SÃ£o Paulo	Samples: Nelson Gaburo Jr et al
Brazil/SP-L22-CD487/2020	EPI_ISL_476383	Hospital da ClÃ­nicas da Faculdade de Medicina da Universidade de SÃ£o Paulo	Instituto de Medicina Tropical da Univesidade de SÃ£o Paulo	Samples: Ingra Morales Claro et al
Brazil/SP-L4-CAMPI65/2020	EPI_ISL_476398	LaboratÃ³rio de Patologia ClÃ­nica - UNICAMP	LaboratÃ³rio de Estudos de VÃ­rus Emergentes - UNICAMP	JosÃ© Luiz ProenÃ§a-Modena et al
Brazil/SP-L7-CD63/2020	EPI_ISL_476432	Hospital da ClÃ­nicas da Faculdade de Medicina da Universidade de SÃ£o Paulo	Instituto de Medicina Tropical da Univesidade de SÃ£o Paulo	Samples: Ingra Morales Claro et al
Brazil/SP-L7-CD67/2020	EPI_ISL_476435	Hospital da ClÃ­nicas da Faculdade de Medicina da Universidade de SÃ£o Paulo	Instituto de Medicina Tropical da Univesidade de SÃ£o Paulo	Samples: Ingra Morales Claro et al
Brazil/SP-L7-CD70/2020	EPI_ISL_476437	Hospital da ClÃ­nicas da Faculdade de Medicina da Universidade de SÃ£o Paulo	Instituto de Medicina Tropical da Univesidade de SÃ£o Paulo	Samples: Ingra Morales Claro et al
Brazil/SP-L7-CD72/2020	EPI_ISL_476439	Hospital da ClÃ­nicas da Faculdade de Medicina da Universidade de SÃ£o Paulo	Instituto de Medicina Tropical da Univesidade de SÃ£o Paulo	Samples: Ingra Morales Claro et al
Brazil/SP-L8-CD101/2020	EPI_ISL_476450	Hospital da ClÃ­nicas da Faculdade de Medicina da Universidade de SÃ£o Paulo	Instituto de Medicina Tropical da Univesidade de SÃ£o Paulo	Samples: Ingra Morales Claro et al
Brazil/SP-L9-CD122/2020	EPI_ISL_476472	Hospital da ClÃ­nicas da Faculdade de Medicina da Universidade de SÃ£o Paulo	Instituto de Medicina Tropical da Univesidade de SÃ£o Paulo	Samples: Ingra Morales Claro et al
Brazil/SP-L9-CD137/2020	EPI_ISL_476484	Hospital da ClÃ­nicas da Faculdade de Medicina da Universidade de SÃ£o Paulo	Instituto de Medicina Tropical da Univesidade de SÃ£o Paulo	Samples: Ingra Morales Claro et al
Brazil/SP-L9-CD139/2020	EPI_ISL_476486	Hospital da ClÃ­nicas da Faculdade de Medicina da Universidade de SÃ£o Paulo	Instituto de Medicina Tropical da Univesidade de SÃ£o Paulo	Samples: Ingra Morales Claro et al
Brazil/SP-L9-CD140/2020	EPI_ISL_476487	Hospital da ClÃ­nicas da Faculdade de Medicina da Universidade de SÃ£o Paulo	Instituto de Medicina Tropical da Univesidade de SÃ£o Paulo	Samples: Ingra Morales Claro et al
Brazil/UN-HIAE-SP03/2020	EPI_ISL_486427	unknown	Clinical Laboratory, Hospital Israelita Albert Einstein	Amgarteb et al
Brunei/1/2020	EPI_ISL_443187	National Virology Reference Laboratory	National Public Health Laboratory, National Centre for Infectious Diseases	Mak Tze Minn et al
Brunei/2/2020	EPI_ISL_435674	National Virology Reference Laboratory	National Public Health Laboratory, National Centre for Infectious Diseases	Mak Tze Minn et al
Brunei/3/2020	EPI_ISL_435675	National Virology Reference Laboratory	National Public Health Laboratory, National Centre for Infectious Diseases	Mak Tze Minn et al
Brunei/4/2020	EPI_ISL_435676	National Virology Reference Laboratory	National Public Health Laboratory, National Centre for Infectious Diseases	Mak Tze Minn et al
Brunei/5/2020	EPI_ISL_435677	National Virology Reference Laboratory	National Public Health Laboratory, National Centre for Infectious Diseases	Mak Tze Minn et al
Bucuresti/ChVir7244/2020	EPI_ISL_467778	National Influenza Centre Romania	Charite Universitatsmedizin Berlin, Institute of Virology	Victor M Corman et al
Bucuresti/ChVir7245/2020	EPI_ISL_467779	National Influenza Centre Romania	Charite Universitatsmedizin Berlin, Institute of Virology	Victor M Corman et al
Bulgaria/06/2020	EPI_ISL_480297	National Reference Laboratory "Influenza and acute respiratory diseases"	NRL-HIV	Ivan Ivanov et al
Bulgaria/10/2020	EPI_ISL_480224	National Reference Laboratory "Influenza and acute respiratory diseases"	NRL-HIV	Ivan Ivanov et al
Bulgaria/15/2020	EPI_ISL_480298	National Reference Laboratory "Influenza and acute respiratory diseases"	NRL-HIV	Ivan Ivanov et al
Bulgaria/16/2020	EPI_ISL_480299	National Reference Laboratory "Influenza and acute respiratory diseases"	NRL-HIV	Ivan Ivanov et al
Bulgaria/17/2020	EPI_ISL_480300	National Reference Laboratory "Influenza and acute respiratory diseases"	NRL-HIV	Ivan Ivanov et al
Bulgaria/18/2020	EPI_ISL_480301	National Reference Laboratory "Influenza and acute respiratory diseases"	NRL-HIV	Ivan Ivanov et al
Bulgaria/21/2020	EPI_ISL_480302	National Reference Laboratory "Influenza and acute respiratory diseases"	NRL-HIV	Ivan Ivanov et al
Bulgaria/23/2020	EPI_ISL_480303	National Reference Laboratory "Influenza and acute respiratory diseases"	NRL-HIV	Ivan Ivanov et al
Bulgaria/24/2020	EPI_ISL_480304	National Reference Laboratory "Influenza and acute respiratory diseases"	NRL-HIV	Ivan Ivanov et al
Bulgaria/27/2020	EPI_ISL_480305	National Reference Laboratory "Influenza and acute respiratory diseases"	NRL-HIV	Ivan Ivanov et al
Bulgaria/34/2020	EPI_ISL_480306	National Reference Laboratory "Influenza and acute respiratory diseases"	NRL-HIV	Ivan Ivanov et al
Bulgaria/36/2020	EPI_ISL_480307	National Reference Laboratory "Influenza and acute respiratory diseases"	NRL-HIV	Ivan Ivanov et al
Bulgaria/37/2020	EPI_ISL_480308	National Reference Laboratory "Influenza and acute respiratory diseases"	NRL-HIV	Ivan Ivanov et al
Bulgaria/40/2020	EPI_ISL_480309	National Reference Laboratory "Influenza and acute respiratory diseases"	NRL-HIV	Ivan Ivanov et al
Bulgaria/41/2020	EPI_ISL_480310	National Reference Laboratory "Influenza and acute respiratory diseases"	NRL-HIV	Ivan Ivanov et al
Canada/BC_00576317/2020	EPI_ISL_466696	BCCDC Public Health Laboratory	BCCDC Public Health Laboratory	Richard Harrigan et al
Canada/BC_00646519/2020	EPI_ISL_466697	BCCDC Public Health Laboratory	BCCDC Public Health Laboratory	Richard Harrigan et al
Canada/BC_00655815/2020	EPI_ISL_466698	BCCDC Public Health Laboratory	BCCDC Public Health Laboratory	Richard Harrigan et al
Canada/BC_00696199/2020	EPI_ISL_466699	BCCDC Public Health Laboratory	BCCDC Public Health Laboratory	Richard Harrigan et al
Canada/BC_00713032/2020	EPI_ISL_466700	BCCDC Public Health Laboratory	BCCDC Public Health Laboratory	Richard Harrigan et al
Canada/BC_00714140/2020	EPI_ISL_466701	BCCDC Public Health Laboratory	BCCDC Public Health Laboratory	Richard Harrigan et al
Canada/BC_00740314/2020	EPI_ISL_477039	BCCDC Public Health Laboratory	BCCDC Public Health Laboratory	Richard Harrigan et al
Canada/BC_00809458/2020	EPI_ISL_466702	BCCDC Public Health Laboratory	BCCDC Public Health Laboratory	Richard Harrigan et al
Canada/BC_01210684/2020	EPI_ISL_466703	BCCDC Public Health Laboratory	BCCDC Public Health Laboratory	Richard Harrigan et al
Canada/BC_01218976/2020	EPI_ISL_466704	BCCDC Public Health Laboratory	BCCDC Public Health Laboratory	Richard Harrigan et al
Canada/BC_01222955/2020	EPI_ISL_466705	BCCDC Public Health Laboratory	BCCDC Public Health Laboratory	Richard Harrigan et al
Canada/BC_01254071/2020	EPI_ISL_466706	BCCDC Public Health Laboratory	BCCDC Public Health Laboratory	Richard Harrigan et al
Canada/BC_01294861/2020	EPI_ISL_466707	BCCDC Public Health Laboratory	BCCDC Public Health Laboratory	Richard Harrigan et al
Canada/BC_01296812/2020	EPI_ISL_466708	BCCDC Public Health Laboratory	BCCDC Public Health Laboratory	Richard Harrigan et al
Canada/BC_01468719/2020	EPI_ISL_466709	BCCDC Public Health Laboratory	BCCDC Public Health Laboratory	Richard Harrigan et al
Canada/BC_01560118/2020	EPI_ISL_466710	BCCDC Public Health Laboratory	BCCDC Public Health Laboratory	Richard Harrigan et al
Canada/BC_01594615/2020	EPI_ISL_466711	BCCDC Public Health Laboratory	BCCDC Public Health Laboratory	Richard Harrigan et al
Canada/BC_01775252/2020	EPI_ISL_477040	BCCDC Public Health Laboratory	BCCDC Public Health Laboratory	Richard Harrigan et al
Canada/BC_02018462/2020	EPI_ISL_477087	BCCDC Public Health Laboratory	BCCDC Public Health Laboratory	Richard Harrigan et al
Canada/BC_02038211/2020	EPI_ISL_477088	BCCDC Public Health Laboratory	BCCDC Public Health Laboratory	Richard Harrigan et al
Canada/BC_02045287/2020	EPI_ISL_466712	BCCDC Public Health Laboratory	BCCDC Public Health Laboratory	Richard Harrigan et al
Canada/BC_02051350/2020	EPI_ISL_466713	BCCDC Public Health Laboratory	BCCDC Public Health Laboratory	Richard Harrigan et al
Canada/BC_02077392/2020	EPI_ISL_466714	BCCDC Public Health Laboratory	BCCDC Public Health Laboratory	Richard Harrigan et al
Canada/BC_02083468/2020	EPI_ISL_466715	BCCDC Public Health Laboratory	BCCDC Public Health Laboratory	Richard Harrigan et al
Canada/BC_02091552/2020	EPI_ISL_466716	BCCDC Public Health Laboratory	BCCDC Public Health Laboratory	Richard Harrigan et al
Canada/BC_02168448/2020	EPI_ISL_466717	BCCDC Public Health Laboratory	BCCDC Public Health Laboratory	Richard Harrigan et al
Canada/BC_02169597/2020	EPI_ISL_466718	BCCDC Public Health Laboratory	BCCDC Public Health Laboratory	Richard Harrigan et al
Canada/BC_02185653/2020	EPI_ISL_466719	BCCDC Public Health Laboratory	BCCDC Public Health Laboratory	Richard Harrigan et al
Canada/BC_02246883/2020	EPI_ISL_466720	BCCDC Public Health Laboratory	BCCDC Public Health Laboratory	Richard Harrigan et al
Canada/BC_02281789/2020	EPI_ISL_477041	BCCDC Public Health Laboratory	BCCDC Public Health Laboratory	Richard Harrigan et al
Canada/BC_02349958/2020	EPI_ISL_477089	BCCDC Public Health Laboratory	BCCDC Public Health Laboratory	Richard Harrigan et al
Canada/BC_02415563/2020	EPI_ISL_466721	BCCDC Public Health Laboratory	BCCDC Public Health Laboratory	Richard Harrigan et al
Canada/BC_02421/2020	EPI_ISL_415581	BCCDC Public Health Laboratory	BCCDC Public Health Laboratory	Harrigan et al
Canada/BC_02472119/2020	EPI_ISL_466722	BCCDC Public Health Laboratory	BCCDC Public Health Laboratory	Richard Harrigan et al
Canada/BC_02502338/2020	EPI_ISL_466723	BCCDC Public Health Laboratory	BCCDC Public Health Laboratory	Richard Harrigan et al
Canada/BC_02511020/2020	EPI_ISL_466724	BCCDC Public Health Laboratory	BCCDC Public Health Laboratory	Richard Harrigan et al
Canada/BC_02585169/2020	EPI_ISL_466725	BCCDC Public Health Laboratory	BCCDC Public Health Laboratory	Richard Harrigan et al
Canada/BC_02594336/2020	EPI_ISL_466726	BCCDC Public Health Laboratory	BCCDC Public Health Laboratory	Richard Harrigan et al
Canada/BC_02803451/2020	EPI_ISL_466727	BCCDC Public Health Laboratory	BCCDC Public Health Laboratory	Richard Harrigan et al
Canada/BC_02807114/2020	EPI_ISL_466728	BCCDC Public Health Laboratory	BCCDC Public Health Laboratory	Richard Harrigan et al
Canada/BC_02811162/2020	EPI_ISL_466729	BCCDC Public Health Laboratory	BCCDC Public Health Laboratory	Richard Harrigan et al
Canada/BC_02820264/2020	EPI_ISL_466730	BCCDC Public Health Laboratory	BCCDC Public Health Laboratory	Richard Harrigan et al
Canada/BC_02822314/2020	EPI_ISL_466731	BCCDC Public Health Laboratory	BCCDC Public Health Laboratory	Richard Harrigan et al
Canada/BC_02887476/2020	EPI_ISL_466732	BCCDC Public Health Laboratory	BCCDC Public Health Laboratory	Richard Harrigan et al
Canada/BC_02888326/2020	EPI_ISL_466733	BCCDC Public Health Laboratory	BCCDC Public Health Laboratory	Richard Harrigan et al
Canada/BC_03055797/2020	EPI_ISL_466734	BCCDC Public Health Laboratory	BCCDC Public Health Laboratory	Richard Harrigan et al
Canada/BC_03069740/2020	EPI_ISL_466735	BCCDC Public Health Laboratory	BCCDC Public Health Laboratory	Richard Harrigan et al
Canada/BC_03120111/2020	EPI_ISL_466736	BCCDC Public Health Laboratory	BCCDC Public Health Laboratory	Richard Harrigan et al
Canada/BC_03385157/2020	EPI_ISL_466737	BCCDC Public Health Laboratory	BCCDC Public Health Laboratory	Richard Harrigan et al
Canada/BC_03386598/2020	EPI_ISL_466738	BCCDC Public Health Laboratory	BCCDC Public Health Laboratory	Richard Harrigan et al
Canada/BC_03405412/2020	EPI_ISL_466739	BCCDC Public Health Laboratory	BCCDC Public Health Laboratory	Richard Harrigan et al
Canada/BC_03423088/2020	EPI_ISL_466740	BCCDC Public Health Laboratory	BCCDC Public Health Laboratory	Richard Harrigan et al
Canada/BC_03452391/2020	EPI_ISL_466741	BCCDC Public Health Laboratory	BCCDC Public Health Laboratory	Richard Harrigan et al
Canada/BC_03469645/2020	EPI_ISL_466742	BCCDC Public Health Laboratory	BCCDC Public Health Laboratory	Richard Harrigan et al
Canada/BC_03469815/2020	EPI_ISL_466743	BCCDC Public Health Laboratory	BCCDC Public Health Laboratory	Richard Harrigan et al
Canada/BC_03469913/2020	EPI_ISL_466744	BCCDC Public Health Laboratory	BCCDC Public Health Laboratory	Richard Harrigan et al
Canada/BC_03470015/2020	EPI_ISL_466745	BCCDC Public Health Laboratory	BCCDC Public Health Laboratory	Richard Harrigan et al
Canada/BC_03470522/2020	EPI_ISL_466747	BCCDC Public Health Laboratory	BCCDC Public Health Laboratory	Richard Harrigan et al
Canada/BC_03470614/2020	EPI_ISL_466748	BCCDC Public Health Laboratory	BCCDC Public Health Laboratory	Richard Harrigan et al
Canada/BC_03471049/2020	EPI_ISL_466749	BCCDC Public Health Laboratory	BCCDC Public Health Laboratory	Richard Harrigan et al
Canada/BC_03471188/2020	EPI_ISL_466750	BCCDC Public Health Laboratory	BCCDC Public Health Laboratory	Richard Harrigan et al
Canada/BC_03477384/2020	EPI_ISL_466751	BCCDC Public Health Laboratory	BCCDC Public Health Laboratory	Richard Harrigan et al
Canada/BC_03489456/2020	EPI_ISL_466752	BCCDC Public Health Laboratory	BCCDC Public Health Laboratory	Richard Harrigan et al
Canada/BC_03489776/2020	EPI_ISL_466753	BCCDC Public Health Laboratory	BCCDC Public Health Laboratory	Richard Harrigan et al
Canada/BC_03493786/2020	EPI_ISL_466754	BCCDC Public Health Laboratory	BCCDC Public Health Laboratory	Richard Harrigan et al
Canada/BC_03907778/2020	EPI_ISL_466755	BCCDC Public Health Laboratory	BCCDC Public Health Laboratory	Richard Harrigan et al
Canada/BC_03914944/2020	EPI_ISL_466756	BCCDC Public Health Laboratory	BCCDC Public Health Laboratory	Richard Harrigan et al
Canada/BC_03917951/2020	EPI_ISL_466757	BCCDC Public Health Laboratory	BCCDC Public Health Laboratory	Richard Harrigan et al
Canada/BC_03959087/2020	EPI_ISL_466758	BCCDC Public Health Laboratory	BCCDC Public Health Laboratory	Richard Harrigan et al
Canada/BC_03970582/2020	EPI_ISL_466759	BCCDC Public Health Laboratory	BCCDC Public Health Laboratory	Richard Harrigan et al
Canada/BC_03990815/2020	EPI_ISL_477090	BCCDC Public Health Laboratory	BCCDC Public Health Laboratory	Richard Harrigan et al
Canada/BC_03998412/2020	EPI_ISL_477091	BCCDC Public Health Laboratory	BCCDC Public Health Laboratory	Richard Harrigan et al
Canada/BC_04000917/2020	EPI_ISL_477092	BCCDC Public Health Laboratory	BCCDC Public Health Laboratory	Richard Harrigan et al
Canada/BC_04013424/2020	EPI_ISL_466760	BCCDC Public Health Laboratory	BCCDC Public Health Laboratory	Richard Harrigan et al
Canada/BC_04020783/2020	EPI_ISL_466761	BCCDC Public Health Laboratory	BCCDC Public Health Laboratory	Richard Harrigan et al
Canada/BC_04033837/2020	EPI_ISL_466762	BCCDC Public Health Laboratory	BCCDC Public Health Laboratory	Richard Harrigan et al
Canada/BC_04048819/2020	EPI_ISL_466763	BCCDC Public Health Laboratory	BCCDC Public Health Laboratory	Richard Harrigan et al
Canada/BC_04164497/2020	EPI_ISL_466764	BCCDC Public Health Laboratory	BCCDC Public Health Laboratory	Richard Harrigan et al
Canada/BC_04286257/2020	EPI_ISL_466765	BCCDC Public Health Laboratory	BCCDC Public Health Laboratory	Richard Harrigan et al
Canada/BC_04346268/2020	EPI_ISL_466766	BCCDC Public Health Laboratory	BCCDC Public Health Laboratory	Richard Harrigan et al
Canada/BC_0443574/2020	EPI_ISL_418816	BCCDC Public Health Laboratory	BCCDC Public Health Laboratory	Harrigan et al
Canada/BC_04528452/2020	EPI_ISL_477044	BCCDC Public Health Laboratory	BCCDC Public Health Laboratory	Richard Harrigan et al
Canada/BC_04547356/2020	EPI_ISL_477045	BCCDC Public Health Laboratory	BCCDC Public Health Laboratory	Richard Harrigan et al
Canada/BC_04579295/2020	EPI_ISL_477046	BCCDC Public Health Laboratory	BCCDC Public Health Laboratory	Richard Harrigan et al
Canada/BC_04583818/2020	EPI_ISL_477047	BCCDC Public Health Laboratory	BCCDC Public Health Laboratory	Richard Harrigan et al
Canada/BC_04677077/2020	EPI_ISL_477048	BCCDC Public Health Laboratory	BCCDC Public Health Laboratory	Richard Harrigan et al
Canada/BC_04684452/2020	EPI_ISL_477049	BCCDC Public Health Laboratory	BCCDC Public Health Laboratory	Richard Harrigan et al
Canada/BC_04701167/2020	EPI_ISL_477050	BCCDC Public Health Laboratory	BCCDC Public Health Laboratory	Richard Harrigan et al
Canada/BC_04709878/2020	EPI_ISL_477051	BCCDC Public Health Laboratory	BCCDC Public Health Laboratory	Richard Harrigan et al
Canada/BC_04710049/2020	EPI_ISL_477052	BCCDC Public Health Laboratory	BCCDC Public Health Laboratory	Richard Harrigan et al
Canada/BC_04806249/2020	EPI_ISL_477054	BCCDC Public Health Laboratory	BCCDC Public Health Laboratory	Richard Harrigan et al
Canada/BC_04806819/2020	EPI_ISL_477056	BCCDC Public Health Laboratory	BCCDC Public Health Laboratory	Richard Harrigan et al
Canada/BC_04837165/2020	EPI_ISL_466767	BCCDC Public Health Laboratory	BCCDC Public Health Laboratory	Richard Harrigan et al
Canada/BC_04837932/2020	EPI_ISL_466768	BCCDC Public Health Laboratory	BCCDC Public Health Laboratory	Richard Harrigan et al
Canada/BC_04865055/2020	EPI_ISL_477057	BCCDC Public Health Laboratory	BCCDC Public Health Laboratory	Richard Harrigan et al
Canada/BC_04869329/2020	EPI_ISL_466769	BCCDC Public Health Laboratory	BCCDC Public Health Laboratory	Richard Harrigan et al
Canada/BC_04882357/2020	EPI_ISL_466770	BCCDC Public Health Laboratory	BCCDC Public Health Laboratory	Richard Harrigan et al
Canada/BC_04903777/2020	EPI_ISL_466771	BCCDC Public Health Laboratory	BCCDC Public Health Laboratory	Richard Harrigan et al
Canada/BC_04930828/2020	EPI_ISL_466772	BCCDC Public Health Laboratory	BCCDC Public Health Laboratory	Richard Harrigan et al
Canada/BC_04935664/2020	EPI_ISL_466773	BCCDC Public Health Laboratory	BCCDC Public Health Laboratory	Richard Harrigan et al
Canada/BC_04975041/2020	EPI_ISL_466774	BCCDC Public Health Laboratory	BCCDC Public Health Laboratory	Richard Harrigan et al
Canada/BC_05017368/2020	EPI_ISL_466775	BCCDC Public Health Laboratory	BCCDC Public Health Laboratory	Richard Harrigan et al
Canada/BC_05023412/2020	EPI_ISL_466776	BCCDC Public Health Laboratory	BCCDC Public Health Laboratory	Richard Harrigan et al
Canada/BC_05075366/2020	EPI_ISL_466777	BCCDC Public Health Laboratory	BCCDC Public Health Laboratory	Richard Harrigan et al
Canada/BC_05075882/2020	EPI_ISL_466779	BCCDC Public Health Laboratory	BCCDC Public Health Laboratory	Richard Harrigan et al
Canada/BC_05075921/2020	EPI_ISL_466780	BCCDC Public Health Laboratory	BCCDC Public Health Laboratory	Richard Harrigan et al
Canada/BC_05076038/2020	EPI_ISL_466781	BCCDC Public Health Laboratory	BCCDC Public Health Laboratory	Richard Harrigan et al
Canada/BC_05132390/2020	EPI_ISL_466782	BCCDC Public Health Laboratory	BCCDC Public Health Laboratory	Richard Harrigan et al
Canada/BC_05248019/2020	EPI_ISL_466783	BCCDC Public Health Laboratory	BCCDC Public Health Laboratory	Richard Harrigan et al
Canada/BC_05256838/2020	EPI_ISL_466784	BCCDC Public Health Laboratory	BCCDC Public Health Laboratory	Richard Harrigan et al
Canada/BC_05294838/2020	EPI_ISL_466785	BCCDC Public Health Laboratory	BCCDC Public Health Laboratory	Richard Harrigan et al
Canada/BC_05295317/2020	EPI_ISL_466786	BCCDC Public Health Laboratory	BCCDC Public Health Laboratory	Richard Harrigan et al
Canada/BC_05300317/2020	EPI_ISL_466787	BCCDC Public Health Laboratory	BCCDC Public Health Laboratory	Richard Harrigan et al
Canada/BC_05333597/2020	EPI_ISL_466788	BCCDC Public Health Laboratory	BCCDC Public Health Laboratory	Richard Harrigan et al
Canada/BC_0554880/2020	EPI_ISL_418817	BCCDC Public Health Laboratory	BCCDC Public Health Laboratory	Harrigan et al
Canada/BC_05740462/2020	EPI_ISL_466789	BCCDC Public Health Laboratory	BCCDC Public Health Laboratory	Richard Harrigan et al
Canada/BC_05844438/2020	EPI_ISL_466790	BCCDC Public Health Laboratory	BCCDC Public Health Laboratory	Richard Harrigan et al
Canada/BC_05845391/2020	EPI_ISL_466791	BCCDC Public Health Laboratory	BCCDC Public Health Laboratory	Richard Harrigan et al
Canada/BC_05941640/2020	EPI_ISL_466792	BCCDC Public Health Laboratory	BCCDC Public Health Laboratory	Richard Harrigan et al
Canada/BC_05941876/2020	EPI_ISL_466793	BCCDC Public Health Laboratory	BCCDC Public Health Laboratory	Richard Harrigan et al
Canada/BC_05941974/2020	EPI_ISL_466794	BCCDC Public Health Laboratory	BCCDC Public Health Laboratory	Richard Harrigan et al
Canada/BC_05942483/2020	EPI_ISL_466795	BCCDC Public Health Laboratory	BCCDC Public Health Laboratory	Richard Harrigan et al
Canada/BC_05943217/2020	EPI_ISL_466796	BCCDC Public Health Laboratory	BCCDC Public Health Laboratory	Richard Harrigan et al
Canada/BC_06074915/2020	EPI_ISL_477058	BCCDC Public Health Laboratory	BCCDC Public Health Laboratory	Richard Harrigan et al
Canada/BC_06238282/2020	EPI_ISL_466797	BCCDC Public Health Laboratory	BCCDC Public Health Laboratory	Richard Harrigan et al
Canada/BC_06364232/2020	EPI_ISL_466798	BCCDC Public Health Laboratory	BCCDC Public Health Laboratory	Richard Harrigan et al
Canada/BC_06370010/2020	EPI_ISL_466799	BCCDC Public Health Laboratory	BCCDC Public Health Laboratory	Richard Harrigan et al
Canada/BC_06378958/2020	EPI_ISL_466800	BCCDC Public Health Laboratory	BCCDC Public Health Laboratory	Richard Harrigan et al
Canada/BC_06514625/2020	EPI_ISL_477059	BCCDC Public Health Laboratory	BCCDC Public Health Laboratory	Richard Harrigan et al
Canada/BC_06764319/2020	EPI_ISL_466802	BCCDC Public Health Laboratory	BCCDC Public Health Laboratory	Richard Harrigan et al
Canada/BC_06768018/2020	EPI_ISL_466803	BCCDC Public Health Laboratory	BCCDC Public Health Laboratory	Richard Harrigan et al
Canada/BC_06779312/2020	EPI_ISL_466804	BCCDC Public Health Laboratory	BCCDC Public Health Laboratory	Richard Harrigan et al
Canada/BC_06802412/2020	EPI_ISL_466805	BCCDC Public Health Laboratory	BCCDC Public Health Laboratory	Richard Harrigan et al
Canada/BC_06803213/2020	EPI_ISL_466806	BCCDC Public Health Laboratory	BCCDC Public Health Laboratory	Richard Harrigan et al
Canada/BC_06852453/2020	EPI_ISL_466807	BCCDC Public Health Laboratory	BCCDC Public Health Laboratory	Richard Harrigan et al
Canada/BC_06944842/2020	EPI_ISL_466808	BCCDC Public Health Laboratory	BCCDC Public Health Laboratory	Richard Harrigan et al
Canada/BC_06946792/2020	EPI_ISL_466809	BCCDC Public Health Laboratory	BCCDC Public Health Laboratory	Richard Harrigan et al
Canada/BC_06955362/2020	EPI_ISL_466810	BCCDC Public Health Laboratory	BCCDC Public Health Laboratory	Richard Harrigan et al
Canada/BC_06975953/2020	EPI_ISL_466811	BCCDC Public Health Laboratory	BCCDC Public Health Laboratory	Richard Harrigan et al
Canada/BC_06998971/2020	EPI_ISL_466812	BCCDC Public Health Laboratory	BCCDC Public Health Laboratory	Richard Harrigan et al
Canada/BC_07229190/2020	EPI_ISL_466814	BCCDC Public Health Laboratory	BCCDC Public Health Laboratory	Richard Harrigan et al
Canada/BC_07312838/2020	EPI_ISL_466815	BCCDC Public Health Laboratory	BCCDC Public Health Laboratory	Richard Harrigan et al
Canada/BC_07353444/2020	EPI_ISL_477060	BCCDC Public Health Laboratory	BCCDC Public Health Laboratory	Richard Harrigan et al
Canada/BC_07360020/2020	EPI_ISL_466816	BCCDC Public Health Laboratory	BCCDC Public Health Laboratory	Richard Harrigan et al
Canada/BC_07387964/2020	EPI_ISL_466817	BCCDC Public Health Laboratory	BCCDC Public Health Laboratory	Richard Harrigan et al
Canada/BC_07396328/2020	EPI_ISL_466818	BCCDC Public Health Laboratory	BCCDC Public Health Laboratory	Richard Harrigan et al
Canada/BC_07653696/2020	EPI_ISL_477061	BCCDC Public Health Laboratory	BCCDC Public Health Laboratory	Richard Harrigan et al
Canada/BC_07720149/2020	EPI_ISL_466819	BCCDC Public Health Laboratory	BCCDC Public Health Laboratory	Richard Harrigan et al
Canada/BC_07788742/2020	EPI_ISL_466820	BCCDC Public Health Laboratory	BCCDC Public Health Laboratory	Richard Harrigan et al
Canada/BC_07812071/2020	EPI_ISL_466821	BCCDC Public Health Laboratory	BCCDC Public Health Laboratory	Richard Harrigan et al
Canada/BC_07833956/2020	EPI_ISL_466822	BCCDC Public Health Laboratory	BCCDC Public Health Laboratory	Richard Harrigan et al
Canada/BC_07884511/2020	EPI_ISL_466824	BCCDC Public Health Laboratory	BCCDC Public Health Laboratory	Richard Harrigan et al
Canada/BC_07905258/2020	EPI_ISL_477093	BCCDC Public Health Laboratory	BCCDC Public Health Laboratory	Richard Harrigan et al
Canada/BC_07905790/2020	EPI_ISL_477094	BCCDC Public Health Laboratory	BCCDC Public Health Laboratory	Richard Harrigan et al
Canada/BC_07911261/2020	EPI_ISL_477095	BCCDC Public Health Laboratory	BCCDC Public Health Laboratory	Richard Harrigan et al
Canada/BC_07912118/2020	EPI_ISL_477096	BCCDC Public Health Laboratory	BCCDC Public Health Laboratory	Richard Harrigan et al
Canada/BC_07912722/2020	EPI_ISL_477097	BCCDC Public Health Laboratory	BCCDC Public Health Laboratory	Richard Harrigan et al
Canada/BC_07916655/2020	EPI_ISL_477098	BCCDC Public Health Laboratory	BCCDC Public Health Laboratory	Richard Harrigan et al
Canada/BC_07917243/2020	EPI_ISL_477099	BCCDC Public Health Laboratory	BCCDC Public Health Laboratory	Richard Harrigan et al
Canada/BC_07917795/2020	EPI_ISL_477100	BCCDC Public Health Laboratory	BCCDC Public Health Laboratory	Richard Harrigan et al
Canada/BC_07920084/2020	EPI_ISL_477101	BCCDC Public Health Laboratory	BCCDC Public Health Laboratory	Richard Harrigan et al
Canada/BC_07924910/2020	EPI_ISL_477102	BCCDC Public Health Laboratory	BCCDC Public Health Laboratory	Richard Harrigan et al
Canada/BC_07925997/2020	EPI_ISL_477103	BCCDC Public Health Laboratory	BCCDC Public Health Laboratory	Richard Harrigan et al
Canada/BC_07943734/2020	EPI_ISL_466825	BCCDC Public Health Laboratory	BCCDC Public Health Laboratory	Richard Harrigan et al
Canada/BC_07986535/2020	EPI_ISL_466826	BCCDC Public Health Laboratory	BCCDC Public Health Laboratory	Richard Harrigan et al
Canada/BC_08164457/2020	EPI_ISL_477062	BCCDC Public Health Laboratory	BCCDC Public Health Laboratory	Richard Harrigan et al
Canada/BC_08269684/2020	EPI_ISL_466827	BCCDC Public Health Laboratory	BCCDC Public Health Laboratory	Richard Harrigan et al
Canada/BC_08283773/2020	EPI_ISL_466828	BCCDC Public Health Laboratory	BCCDC Public Health Laboratory	Richard Harrigan et al
Canada/BC_08312782/2020	EPI_ISL_477063	BCCDC Public Health Laboratory	BCCDC Public Health Laboratory	Richard Harrigan et al
Canada/BC_08323846/2020	EPI_ISL_466829	BCCDC Public Health Laboratory	BCCDC Public Health Laboratory	Richard Harrigan et al
Canada/BC_08343934/2020	EPI_ISL_466830	BCCDC Public Health Laboratory	BCCDC Public Health Laboratory	Richard Harrigan et al
Canada/BC_08347845/2020	EPI_ISL_466831	BCCDC Public Health Laboratory	BCCDC Public Health Laboratory	Richard Harrigan et al
Canada/BC_08419582/2020	EPI_ISL_466832	BCCDC Public Health Laboratory	BCCDC Public Health Laboratory	Richard Harrigan et al
Canada/BC_08534834/2020	EPI_ISL_477064	BCCDC Public Health Laboratory	BCCDC Public Health Laboratory	Richard Harrigan et al
Canada/BC_08719828/2020	EPI_ISL_460607	BCCDC Public Health Laboratory	BCCDC Public Health Laboratory	Harrigan et al
Canada/BC_08847088/2020	EPI_ISL_466834	BCCDC Public Health Laboratory	BCCDC Public Health Laboratory	Richard Harrigan et al
Canada/BC_08847743/2020	EPI_ISL_466835	BCCDC Public Health Laboratory	BCCDC Public Health Laboratory	Richard Harrigan et al
Canada/BC_08848124/2020	EPI_ISL_466836	BCCDC Public Health Laboratory	BCCDC Public Health Laboratory	Richard Harrigan et al
Canada/BC_08851080/2020	EPI_ISL_466837	BCCDC Public Health Laboratory	BCCDC Public Health Laboratory	Richard Harrigan et al
Canada/BC_08855516/2020	EPI_ISL_477065	BCCDC Public Health Laboratory	BCCDC Public Health Laboratory	Richard Harrigan et al
Canada/BC_08859333/2020	EPI_ISL_477066	BCCDC Public Health Laboratory	BCCDC Public Health Laboratory	Richard Harrigan et al
Canada/BC_08865483/2020	EPI_ISL_477067	BCCDC Public Health Laboratory	BCCDC Public Health Laboratory	Richard Harrigan et al
Canada/BC_08940467/2020	EPI_ISL_466838	BCCDC Public Health Laboratory	BCCDC Public Health Laboratory	Richard Harrigan et al
Canada/BC_08984631/2020	EPI_ISL_477068	BCCDC Public Health Laboratory	BCCDC Public Health Laboratory	Richard Harrigan et al
Canada/BC_08987762/2020	EPI_ISL_477069	BCCDC Public Health Laboratory	BCCDC Public Health Laboratory	Richard Harrigan et al
Canada/BC_09009433/2020	EPI_ISL_477105	BCCDC Public Health Laboratory	BCCDC Public Health Laboratory	Richard Harrigan et al
Canada/BC_09014362/2020	EPI_ISL_477106	BCCDC Public Health Laboratory	BCCDC Public Health Laboratory	Richard Harrigan et al
Canada/BC_09021025/2020	EPI_ISL_477107	BCCDC Public Health Laboratory	BCCDC Public Health Laboratory	Richard Harrigan et al
Canada/BC_09023420/2020	EPI_ISL_477108	BCCDC Public Health Laboratory	BCCDC Public Health Laboratory	Richard Harrigan et al
Canada/BC_09025513/2020	EPI_ISL_477109	BCCDC Public Health Laboratory	BCCDC Public Health Laboratory	Richard Harrigan et al
Canada/BC_09026743/2020	EPI_ISL_477110	BCCDC Public Health Laboratory	BCCDC Public Health Laboratory	Richard Harrigan et al
Canada/BC_09029034/2020	EPI_ISL_477111	BCCDC Public Health Laboratory	BCCDC Public Health Laboratory	Richard Harrigan et al
Canada/BC_09035190/2020	EPI_ISL_477112	BCCDC Public Health Laboratory	BCCDC Public Health Laboratory	Richard Harrigan et al
Canada/BC_09040534/2020	EPI_ISL_477113	BCCDC Public Health Laboratory	BCCDC Public Health Laboratory	Richard Harrigan et al
Canada/BC_09273580/2020	EPI_ISL_477070	BCCDC Public Health Laboratory	BCCDC Public Health Laboratory	Richard Harrigan et al
Canada/BC_09320741/2020	EPI_ISL_467303	BCCDC Public Health Laboratory	BCCDC Public Health Laboratory	Richard Harrigan et al
Canada/BC_09329927/2020	EPI_ISL_467305	BCCDC Public Health Laboratory	BCCDC Public Health Laboratory	Richard Harrigan et al
Canada/BC_09452317/2020	EPI_ISL_467306	BCCDC Public Health Laboratory	BCCDC Public Health Laboratory	Richard Harrigan et al
Canada/BC_09585059/2020	EPI_ISL_467307	BCCDC Public Health Laboratory	BCCDC Public Health Laboratory	Richard Harrigan et al
Canada/BC_09625012/2020	EPI_ISL_477071	BCCDC Public Health Laboratory	BCCDC Public Health Laboratory	Richard Harrigan et al
Canada/BC_09671877/2020	EPI_ISL_467308	BCCDC Public Health Laboratory	BCCDC Public Health Laboratory	Richard Harrigan et al
Canada/BC_09819716/2020	EPI_ISL_477072	BCCDC Public Health Laboratory	BCCDC Public Health Laboratory	Richard Harrigan et al
Canada/BC_09963377/2020	EPI_ISL_477073	BCCDC Public Health Laboratory	BCCDC Public Health Laboratory	Richard Harrigan et al
Canada/BC_09965869/2020	EPI_ISL_477074	BCCDC Public Health Laboratory	BCCDC Public Health Laboratory	Richard Harrigan et al
Canada/BC_09978786/2020	EPI_ISL_467309	BCCDC Public Health Laboratory	BCCDC Public Health Laboratory	Richard Harrigan et al
Canada/BC_09986014/2020	EPI_ISL_477075	BCCDC Public Health Laboratory	BCCDC Public Health Laboratory	Richard Harrigan et al
Canada/BC_10063599/2020	EPI_ISL_467310	BCCDC Public Health Laboratory	BCCDC Public Health Laboratory	Richard Harrigan et al
Canada/BC_10110624/2020	EPI_ISL_467311	BCCDC Public Health Laboratory	BCCDC Public Health Laboratory	Richard Harrigan et al
Canada/BC_10111761/2020	EPI_ISL_467312	BCCDC Public Health Laboratory	BCCDC Public Health Laboratory	Richard Harrigan et al
Canada/BC_10111910/2020	EPI_ISL_467313	BCCDC Public Health Laboratory	BCCDC Public Health Laboratory	Richard Harrigan et al
Canada/BC_10404289/2020	EPI_ISL_477078	BCCDC Public Health Laboratory	BCCDC Public Health Laboratory	Richard Harrigan et al
Canada/BC_10404688/2020	EPI_ISL_477079	BCCDC Public Health Laboratory	BCCDC Public Health Laboratory	Richard Harrigan et al
Canada/BC_10420892/2020	EPI_ISL_477080	BCCDC Public Health Laboratory	BCCDC Public Health Laboratory	Richard Harrigan et al
Canada/BC_10589793/2020	EPI_ISL_467314	BCCDC Public Health Laboratory	BCCDC Public Health Laboratory	Richard Harrigan et al
Canada/BC_10592956/2020	EPI_ISL_467315	BCCDC Public Health Laboratory	BCCDC Public Health Laboratory	Richard Harrigan et al
Canada/BC_10600259/2020	EPI_ISL_477114	BCCDC Public Health Laboratory	BCCDC Public Health Laboratory	Richard Harrigan et al
Canada/BC_10600634/2020	EPI_ISL_477115	BCCDC Public Health Laboratory	BCCDC Public Health Laboratory	Richard Harrigan et al
Canada/BC_10601268/2020	EPI_ISL_477116	BCCDC Public Health Laboratory	BCCDC Public Health Laboratory	Richard Harrigan et al
Canada/BC_10601737/2020	EPI_ISL_477117	BCCDC Public Health Laboratory	BCCDC Public Health Laboratory	Richard Harrigan et al
Canada/BC_10603886/2020	EPI_ISL_477118	BCCDC Public Health Laboratory	BCCDC Public Health Laboratory	Richard Harrigan et al
Canada/BC_10616731/2020	EPI_ISL_477119	BCCDC Public Health Laboratory	BCCDC Public Health Laboratory	Richard Harrigan et al
Canada/BC_11025311/2020	EPI_ISL_467316	BCCDC Public Health Laboratory	BCCDC Public Health Laboratory	Richard Harrigan et al
Canada/BC_11028219/2020	EPI_ISL_467317	BCCDC Public Health Laboratory	BCCDC Public Health Laboratory	Richard Harrigan et al
Canada/BC_11135150/2020	EPI_ISL_467318	BCCDC Public Health Laboratory	BCCDC Public Health Laboratory	Richard Harrigan et al
Canada/BC_11180253/2020	EPI_ISL_467319	BCCDC Public Health Laboratory	BCCDC Public Health Laboratory	Richard Harrigan et al
Canada/BC_11184415/2020	EPI_ISL_467320	BCCDC Public Health Laboratory	BCCDC Public Health Laboratory	Richard Harrigan et al
Canada/BC_11186723/2020	EPI_ISL_467321	BCCDC Public Health Laboratory	BCCDC Public Health Laboratory	Richard Harrigan et al
Canada/BC_11303557/2020	EPI_ISL_467322	BCCDC Public Health Laboratory	BCCDC Public Health Laboratory	Richard Harrigan et al
Canada/BC_11306197/2020	EPI_ISL_467323	BCCDC Public Health Laboratory	BCCDC Public Health Laboratory	Richard Harrigan et al
Canada/BC_11637543/2020	EPI_ISL_467324	BCCDC Public Health Laboratory	BCCDC Public Health Laboratory	Richard Harrigan et al
Canada/BC_11647011/2020	EPI_ISL_467325	BCCDC Public Health Laboratory	BCCDC Public Health Laboratory	Richard Harrigan et al
Canada/BC_11649571/2020	EPI_ISL_467326	BCCDC Public Health Laboratory	BCCDC Public Health Laboratory	Richard Harrigan et al
Canada/BC_11656063/2020	EPI_ISL_467327	BCCDC Public Health Laboratory	BCCDC Public Health Laboratory	Richard Harrigan et al
Canada/BC_11656112/2020	EPI_ISL_467328	BCCDC Public Health Laboratory	BCCDC Public Health Laboratory	Richard Harrigan et al
Canada/BC_11726488/2020	EPI_ISL_467329	BCCDC Public Health Laboratory	BCCDC Public Health Laboratory	Richard Harrigan et al
Canada/BC_12186719/2020	EPI_ISL_467330	BCCDC Public Health Laboratory	BCCDC Public Health Laboratory	Richard Harrigan et al
Canada/BC_12199086/2020	EPI_ISL_467331	BCCDC Public Health Laboratory	BCCDC Public Health Laboratory	Richard Harrigan et al
Canada/BC_12210980/2020	EPI_ISL_467332	BCCDC Public Health Laboratory	BCCDC Public Health Laboratory	Richard Harrigan et al
Canada/BC_12246693/2020	EPI_ISL_467333	BCCDC Public Health Laboratory	BCCDC Public Health Laboratory	Richard Harrigan et al
Canada/BC_12251717/2020	EPI_ISL_467334	BCCDC Public Health Laboratory	BCCDC Public Health Laboratory	Richard Harrigan et al
Canada/BC_12477112/2020	EPI_ISL_467335	BCCDC Public Health Laboratory	BCCDC Public Health Laboratory	Richard Harrigan et al
Canada/BC_12661418/2020	EPI_ISL_467336	BCCDC Public Health Laboratory	BCCDC Public Health Laboratory	Richard Harrigan et al
Canada/BC_12775269/2020	EPI_ISL_467337	BCCDC Public Health Laboratory	BCCDC Public Health Laboratory	Richard Harrigan et al
Canada/BC_12793935/2020	EPI_ISL_467338	BCCDC Public Health Laboratory	BCCDC Public Health Laboratory	Richard Harrigan et al
Canada/BC_13086747/2020	EPI_ISL_467339	BCCDC Public Health Laboratory	BCCDC Public Health Laboratory	Richard Harrigan et al
Canada/BC_13088259/2020	EPI_ISL_467340	BCCDC Public Health Laboratory	BCCDC Public Health Laboratory	Richard Harrigan et al
Canada/BC_1318414/2020	EPI_ISL_418818	BCCDC Public Health Laboratory	BCCDC Public Health Laboratory	Harrigan et al
Canada/BC_13297/2020	EPI_ISL_415578	BCCDC Public Health Laboratory	BCCDC Public Health Laboratory	Harrigan et al
Canada/BC_13610520/2020	EPI_ISL_467341	BCCDC Public Health Laboratory	BCCDC Public Health Laboratory	Richard Harrigan et al
Canada/BC_13662361/2020	EPI_ISL_467342	BCCDC Public Health Laboratory	BCCDC Public Health Laboratory	Richard Harrigan et al
Canada/BC_13675191/2020	EPI_ISL_467343	BCCDC Public Health Laboratory	BCCDC Public Health Laboratory	Richard Harrigan et al
Canada/BC_13704688/2020	EPI_ISL_467423	BCCDC Public Health Laboratory	BCCDC Public Health Laboratory	Richard Harrigan et al
Canada/BC_13705728/2020	EPI_ISL_467424	BCCDC Public Health Laboratory	BCCDC Public Health Laboratory	Richard Harrigan et al
Canada/BC_13871523/2020	EPI_ISL_460608	BCCDC Public Health Laboratory	BCCDC Public Health Laboratory	Harrigan et al
Canada/BC_13929277/2020	EPI_ISL_477081	BCCDC Public Health Laboratory	BCCDC Public Health Laboratory	Richard Harrigan et al
Canada/BC_13929332/2020	EPI_ISL_477082	BCCDC Public Health Laboratory	BCCDC Public Health Laboratory	Richard Harrigan et al
Canada/BC_13949840/2020	EPI_ISL_467425	BCCDC Public Health Laboratory	BCCDC Public Health Laboratory	Richard Harrigan et al
Canada/BC_14260476/2020	EPI_ISL_467426	BCCDC Public Health Laboratory	BCCDC Public Health Laboratory	Richard Harrigan et al
Canada/BC_14282914/2020	EPI_ISL_467427	BCCDC Public Health Laboratory	BCCDC Public Health Laboratory	Richard Harrigan et al
Canada/BC_14592296/2020	EPI_ISL_467428	BCCDC Public Health Laboratory	BCCDC Public Health Laboratory	Richard Harrigan et al
Canada/BC_14592943/2020	EPI_ISL_467429	BCCDC Public Health Laboratory	BCCDC Public Health Laboratory	Richard Harrigan et al
Canada/BC_14605710/2020	EPI_ISL_468657	BCCDC Public Health Laboratory	BCCDC Public Health Laboratory	Richard Harrigan et al
Canada/BC_14667611/2020	EPI_ISL_468658	BCCDC Public Health Laboratory	BCCDC Public Health Laboratory	Richard Harrigan et al
Canada/BC_14727596/2020	EPI_ISL_468659	BCCDC Public Health Laboratory	BCCDC Public Health Laboratory	Richard Harrigan et al
Canada/BC_14739124/2020	EPI_ISL_468660	BCCDC Public Health Laboratory	BCCDC Public Health Laboratory	Richard Harrigan et al
Canada/BC_14763711/2020	EPI_ISL_468661	BCCDC Public Health Laboratory	BCCDC Public Health Laboratory	Richard Harrigan et al
Canada/BC_15188754/2020	EPI_ISL_468662	BCCDC Public Health Laboratory	BCCDC Public Health Laboratory	Richard Harrigan et al
Canada/BC_15209047/2020	EPI_ISL_468663	BCCDC Public Health Laboratory	BCCDC Public Health Laboratory	Richard Harrigan et al
Canada/BC_15222281/2020	EPI_ISL_468664	BCCDC Public Health Laboratory	BCCDC Public Health Laboratory	Richard Harrigan et al
Canada/BC_15222496/2020	EPI_ISL_468665	BCCDC Public Health Laboratory	BCCDC Public Health Laboratory	Richard Harrigan et al
Canada/BC_15443411/2020	EPI_ISL_468666	BCCDC Public Health Laboratory	BCCDC Public Health Laboratory	Richard Harrigan et al
Canada/BC_15448387/2020	EPI_ISL_468667	BCCDC Public Health Laboratory	BCCDC Public Health Laboratory	Richard Harrigan et al
Canada/BC_15467213/2020	EPI_ISL_468668	BCCDC Public Health Laboratory	BCCDC Public Health Laboratory	Richard Harrigan et al
Canada/BC_15474127/2020	EPI_ISL_468669	BCCDC Public Health Laboratory	BCCDC Public Health Laboratory	Richard Harrigan et al
Canada/BC_15478567/2020	EPI_ISL_468670	BCCDC Public Health Laboratory	BCCDC Public Health Laboratory	Richard Harrigan et al
Canada/BC_15550440/2020	EPI_ISL_468671	BCCDC Public Health Laboratory	BCCDC Public Health Laboratory	Richard Harrigan et al
Canada/BC_15678040/2020	EPI_ISL_468672	BCCDC Public Health Laboratory	BCCDC Public Health Laboratory	Richard Harrigan et al
Canada/BC_15682745/2020	EPI_ISL_468673	BCCDC Public Health Laboratory	BCCDC Public Health Laboratory	Richard Harrigan et al
Canada/BC_15708725/2020	EPI_ISL_468674	BCCDC Public Health Laboratory	BCCDC Public Health Laboratory	Richard Harrigan et al
Canada/BC_15710616/2020	EPI_ISL_468675	BCCDC Public Health Laboratory	BCCDC Public Health Laboratory	Richard Harrigan et al
Canada/BC_15804748/2020	EPI_ISL_468676	BCCDC Public Health Laboratory	BCCDC Public Health Laboratory	Richard Harrigan et al
Canada/BC_15820631/2020	EPI_ISL_468677	BCCDC Public Health Laboratory	BCCDC Public Health Laboratory	Richard Harrigan et al
Canada/BC_15918444/2020	EPI_ISL_468678	BCCDC Public Health Laboratory	BCCDC Public Health Laboratory	Richard Harrigan et al
Canada/BC_15926629/2020	EPI_ISL_460609	BCCDC Public Health Laboratory	BCCDC Public Health Laboratory	Harrigan et al
Canada/BC_16223737/2020	EPI_ISL_468679	BCCDC Public Health Laboratory	BCCDC Public Health Laboratory	Richard Harrigan et al
Canada/BC_16344159/2020	EPI_ISL_460610	BCCDC Public Health Laboratory	BCCDC Public Health Laboratory	Harrigan et al
Canada/BC_16502858/2020	EPI_ISL_477084	BCCDC Public Health Laboratory	BCCDC Public Health Laboratory	Richard Harrigan et al
Canada/BC_16505592/2020	EPI_ISL_477085	BCCDC Public Health Laboratory	BCCDC Public Health Laboratory	Richard Harrigan et al
Canada/BC_16510082/2020	EPI_ISL_477086	BCCDC Public Health Laboratory	BCCDC Public Health Laboratory	Richard Harrigan et al
Canada/BC_16537755/2020	EPI_ISL_468680	BCCDC Public Health Laboratory	BCCDC Public Health Laboratory	Richard Harrigan et al
Canada/BC_16567748/2020	EPI_ISL_468681	BCCDC Public Health Laboratory	BCCDC Public Health Laboratory	Richard Harrigan et al
Canada/BC_16569820/2020	EPI_ISL_468682	BCCDC Public Health Laboratory	BCCDC Public Health Laboratory	Richard Harrigan et al
Canada/BC_16588829/2020	EPI_ISL_468683	BCCDC Public Health Laboratory	BCCDC Public Health Laboratory	Richard Harrigan et al
Canada/BC_16839757/2020	EPI_ISL_468684	BCCDC Public Health Laboratory	BCCDC Public Health Laboratory	Richard Harrigan et al
Canada/BC_16917931/2020	EPI_ISL_468685	BCCDC Public Health Laboratory	BCCDC Public Health Laboratory	Richard Harrigan et al
Canada/BC_16943416/2020	EPI_ISL_468686	BCCDC Public Health Laboratory	BCCDC Public Health Laboratory	Richard Harrigan et al
Canada/BC_16976214/2020	EPI_ISL_468687	BCCDC Public Health Laboratory	BCCDC Public Health Laboratory	Richard Harrigan et al
Canada/BC_17045358/2020	EPI_ISL_460611	BCCDC Public Health Laboratory	BCCDC Public Health Laboratory	Harrigan et al
Canada/BC_17080413/2020	EPI_ISL_468688	BCCDC Public Health Laboratory	BCCDC Public Health Laboratory	Richard Harrigan et al
Canada/BC_17397/2020	EPI_ISL_415580	BCCDC Public Health Laboratory	BCCDC Public Health Laboratory	Harrigan et al
Canada/BC_17422770/2020	EPI_ISL_460612	BCCDC Public Health Laboratory	BCCDC Public Health Laboratory	Harrigan et al
Canada/BC_17548428/2020	EPI_ISL_460614	BCCDC Public Health Laboratory	BCCDC Public Health Laboratory	Harrigan et al
Canada/BC_17607523/2020	EPI_ISL_468689	BCCDC Public Health Laboratory	BCCDC Public Health Laboratory	Richard Harrigan et al
Canada/BC_17670489/2020	EPI_ISL_468690	BCCDC Public Health Laboratory	BCCDC Public Health Laboratory	Richard Harrigan et al
Canada/BC_17754491/2020	EPI_ISL_468691	BCCDC Public Health Laboratory	BCCDC Public Health Laboratory	Richard Harrigan et al
Canada/BC_17847248/2020	EPI_ISL_468692	BCCDC Public Health Laboratory	BCCDC Public Health Laboratory	Richard Harrigan et al
Canada/BC_17906513/2020	EPI_ISL_468693	BCCDC Public Health Laboratory	BCCDC Public Health Laboratory	Richard Harrigan et al
Canada/BC_17943129/2020	EPI_ISL_468694	BCCDC Public Health Laboratory	BCCDC Public Health Laboratory	Richard Harrigan et al
Canada/BC_18097749/2020	EPI_ISL_460615	BCCDC Public Health Laboratory	BCCDC Public Health Laboratory	Harrigan et al
Canada/BC_18101737/2020	EPI_ISL_468695	BCCDC Public Health Laboratory	BCCDC Public Health Laboratory	Richard Harrigan et al
Canada/BC_18111443/2020	EPI_ISL_460616	BCCDC Public Health Laboratory	BCCDC Public Health Laboratory	Harrigan et al
Canada/BC_18115071/2020	EPI_ISL_468696	BCCDC Public Health Laboratory	BCCDC Public Health Laboratory	Richard Harrigan et al
Canada/BC_18115447/2020	EPI_ISL_468697	BCCDC Public Health Laboratory	BCCDC Public Health Laboratory	Richard Harrigan et al
Canada/BC_18116391/2020	EPI_ISL_468698	BCCDC Public Health Laboratory	BCCDC Public Health Laboratory	Richard Harrigan et al
Canada/BC_18138681/2020	EPI_ISL_462756	BCCDC Public Health Laboratory	BCCDC Public Health Laboratory	Harrigan et al
Canada/BC_18141519/2020	EPI_ISL_468699	BCCDC Public Health Laboratory	BCCDC Public Health Laboratory	Richard Harrigan et al
Canada/BC_18143554/2020	EPI_ISL_468700	BCCDC Public Health Laboratory	BCCDC Public Health Laboratory	Richard Harrigan et al
Canada/BC_18165111/2020	EPI_ISL_462757	BCCDC Public Health Laboratory	BCCDC Public Health Laboratory	Harrigan et al
Canada/BC_18173416/2020	EPI_ISL_469209	BCCDC Public Health Laboratory	BCCDC Public Health Laboratory	Richard Harrigan et al
Canada/BC_18507914/2020	EPI_ISL_462758	BCCDC Public Health Laboratory	BCCDC Public Health Laboratory	Harrigan et al
Canada/BC_18547866/2020	EPI_ISL_462759	BCCDC Public Health Laboratory	BCCDC Public Health Laboratory	Harrigan et al
Canada/BC_18604452/2020	EPI_ISL_469210	BCCDC Public Health Laboratory	BCCDC Public Health Laboratory	Richard Harrigan et al
Canada/BC_18717764/2020	EPI_ISL_469211	BCCDC Public Health Laboratory	BCCDC Public Health Laboratory	Richard Harrigan et al
Canada/BC_18839283/2020	EPI_ISL_469212	BCCDC Public Health Laboratory	BCCDC Public Health Laboratory	Richard Harrigan et al
Canada/BC_18969070/2020	EPI_ISL_462760	BCCDC Public Health Laboratory	BCCDC Public Health Laboratory	Harrigan et al
Canada/BC_19071912/2020	EPI_ISL_469213	BCCDC Public Health Laboratory	BCCDC Public Health Laboratory	Richard Harrigan et al
Canada/BC_19072819/2020	EPI_ISL_469215	BCCDC Public Health Laboratory	BCCDC Public Health Laboratory	Richard Harrigan et al
Canada/BC_19072825/2020	EPI_ISL_469214	BCCDC Public Health Laboratory	BCCDC Public Health Laboratory	Richard Harrigan et al
Canada/BC_19100589/2020	EPI_ISL_469216	BCCDC Public Health Laboratory	BCCDC Public Health Laboratory	Richard Harrigan et al
Canada/BC_19131446/2020	EPI_ISL_469217	BCCDC Public Health Laboratory	BCCDC Public Health Laboratory	Richard Harrigan et al
Canada/BC_19133870/2020	EPI_ISL_469218	BCCDC Public Health Laboratory	BCCDC Public Health Laboratory	Richard Harrigan et al
Canada/BC_19196568/2020	EPI_ISL_469220	BCCDC Public Health Laboratory	BCCDC Public Health Laboratory	Richard Harrigan et al
Canada/BC_19421714/2020	EPI_ISL_462761	BCCDC Public Health Laboratory	BCCDC Public Health Laboratory	Harrigan et al
Canada/BC_19421715/2020	EPI_ISL_462762	BCCDC Public Health Laboratory	BCCDC Public Health Laboratory	Harrigan et al
Canada/BC_19431939/2020	EPI_ISL_462764	BCCDC Public Health Laboratory	BCCDC Public Health Laboratory	Harrigan et al
Canada/BC_19518330/2020	EPI_ISL_462765	BCCDC Public Health Laboratory	BCCDC Public Health Laboratory	Harrigan et al
Canada/BC_19677621/2020	EPI_ISL_469222	BCCDC Public Health Laboratory	BCCDC Public Health Laboratory	Richard Harrigan et al
Canada/BC_19677629/2020	EPI_ISL_462766	BCCDC Public Health Laboratory	BCCDC Public Health Laboratory	Harrigan et al
Canada/BC_19703911/2020	EPI_ISL_462767	BCCDC Public Health Laboratory	BCCDC Public Health Laboratory	Harrigan et al
Canada/BC_19704814/2020	EPI_ISL_462768	BCCDC Public Health Laboratory	BCCDC Public Health Laboratory	Harrigan et al
Canada/BC_19785113/2020	EPI_ISL_462769	BCCDC Public Health Laboratory	BCCDC Public Health Laboratory	Harrigan et al
Canada/BC_19803546/2020	EPI_ISL_469223	BCCDC Public Health Laboratory	BCCDC Public Health Laboratory	Richard Harrigan et al
Canada/BC_19809918/2020	EPI_ISL_462770	BCCDC Public Health Laboratory	BCCDC Public Health Laboratory	Harrigan et al
Canada/BC_19879538/2020	EPI_ISL_477076	BCCDC Public Health Laboratory	BCCDC Public Health Laboratory	Richard Harrigan et al
Canada/BC_19909443/2020	EPI_ISL_477020	BCCDC Public Health Laboratory	BCCDC Public Health Laboratory	Richard Harrigan et al
Canada/BC_19909482/2020	EPI_ISL_477021	BCCDC Public Health Laboratory	BCCDC Public Health Laboratory	Richard Harrigan et al
Canada/BC_20332712/2020	EPI_ISL_462771	BCCDC Public Health Laboratory	BCCDC Public Health Laboratory	Harrigan et al
Canada/BC_20363111/2020	EPI_ISL_462772	BCCDC Public Health Laboratory	BCCDC Public Health Laboratory	Harrigan et al
Canada/BC_20367856/2020	EPI_ISL_477022	BCCDC Public Health Laboratory	BCCDC Public Health Laboratory	Richard Harrigan et al
Canada/BC_20432317/2020	EPI_ISL_462774	BCCDC Public Health Laboratory	BCCDC Public Health Laboratory	Harrigan et al
Canada/BC_20505516/2020	EPI_ISL_462775	BCCDC Public Health Laboratory	BCCDC Public Health Laboratory	Harrigan et al
Canada/BC_20534610/2020	EPI_ISL_462776	BCCDC Public Health Laboratory	BCCDC Public Health Laboratory	Harrigan et al
Canada/BC_20639310/2020	EPI_ISL_462777	BCCDC Public Health Laboratory	BCCDC Public Health Laboratory	Harrigan et al
Canada/BC_20693717/2020	EPI_ISL_462778	BCCDC Public Health Laboratory	BCCDC Public Health Laboratory	Harrigan et al
Canada/BC_20722019/2020	EPI_ISL_462779	BCCDC Public Health Laboratory	BCCDC Public Health Laboratory	Harrigan et al
Canada/BC_20730616/2020	EPI_ISL_462780	BCCDC Public Health Laboratory	BCCDC Public Health Laboratory	Harrigan et al
Canada/BC_20734315/2020	EPI_ISL_462781	BCCDC Public Health Laboratory	BCCDC Public Health Laboratory	Harrigan et al
Canada/BC_20847524/2020	EPI_ISL_462782	BCCDC Public Health Laboratory	BCCDC Public Health Laboratory	Harrigan et al
Canada/BC_20855313/2020	EPI_ISL_462783	BCCDC Public Health Laboratory	BCCDC Public Health Laboratory	Harrigan et al
Canada/BC_21008811/2020	EPI_ISL_462784	BCCDC Public Health Laboratory	BCCDC Public Health Laboratory	Harrigan et al
Canada/BC_21008826/2020	EPI_ISL_462785	BCCDC Public Health Laboratory	BCCDC Public Health Laboratory	Harrigan et al
Canada/BC_21016029/2020	EPI_ISL_462786	BCCDC Public Health Laboratory	BCCDC Public Health Laboratory	Harrigan et al
Canada/BC_21022514/2020	EPI_ISL_462787	BCCDC Public Health Laboratory	BCCDC Public Health Laboratory	Harrigan et al
Canada/BC_21085515/2020	EPI_ISL_462789	BCCDC Public Health Laboratory	BCCDC Public Health Laboratory	Harrigan et al
Canada/BC_21105219/2020	EPI_ISL_462790	BCCDC Public Health Laboratory	BCCDC Public Health Laboratory	Harrigan et al
Canada/BC_21110314/2020	EPI_ISL_462791	BCCDC Public Health Laboratory	BCCDC Public Health Laboratory	Harrigan et al
Canada/BC_21127214/2020	EPI_ISL_462792	BCCDC Public Health Laboratory	BCCDC Public Health Laboratory	Harrigan et al
Canada/BC_21127913/2020	EPI_ISL_462793	BCCDC Public Health Laboratory	BCCDC Public Health Laboratory	Harrigan et al
Canada/BC_21146111/2020	EPI_ISL_462794	BCCDC Public Health Laboratory	BCCDC Public Health Laboratory	Harrigan et al
Canada/BC_21154418/2020	EPI_ISL_462795	BCCDC Public Health Laboratory	BCCDC Public Health Laboratory	Harrigan et al
Canada/BC_21174010/2020	EPI_ISL_462796	BCCDC Public Health Laboratory	BCCDC Public Health Laboratory	Harrigan et al
Canada/BC_21174021/2020	EPI_ISL_462797	BCCDC Public Health Laboratory	BCCDC Public Health Laboratory	Harrigan et al
Canada/BC_21187418/2020	EPI_ISL_462798	BCCDC Public Health Laboratory	BCCDC Public Health Laboratory	Harrigan et al
Canada/BC_21221818/2020	EPI_ISL_462800	BCCDC Public Health Laboratory	BCCDC Public Health Laboratory	Harrigan et al
Canada/BC_21228217/2020	EPI_ISL_462801	BCCDC Public Health Laboratory	BCCDC Public Health Laboratory	Harrigan et al
Canada/BC_21228218/2020	EPI_ISL_462802	BCCDC Public Health Laboratory	BCCDC Public Health Laboratory	Harrigan et al
Canada/BC_21262415/2020	EPI_ISL_462803	BCCDC Public Health Laboratory	BCCDC Public Health Laboratory	Harrigan et al
Canada/BC_21282517/2020	EPI_ISL_462804	BCCDC Public Health Laboratory	BCCDC Public Health Laboratory	Harrigan et al
Canada/BC_21317517/2020	EPI_ISL_462805	BCCDC Public Health Laboratory	BCCDC Public Health Laboratory	Harrigan et al
Canada/BC_21333019/2020	EPI_ISL_462806	BCCDC Public Health Laboratory	BCCDC Public Health Laboratory	Harrigan et al
Canada/BC_21346429/2020	EPI_ISL_462807	BCCDC Public Health Laboratory	BCCDC Public Health Laboratory	Harrigan et al
Canada/BC_21350918/2020	EPI_ISL_462808	BCCDC Public Health Laboratory	BCCDC Public Health Laboratory	Harrigan et al
Canada/BC_21355315/2020	EPI_ISL_477023	BCCDC Public Health Laboratory	BCCDC Public Health Laboratory	Richard Harrigan et al
Canada/BC_21358214/2020	EPI_ISL_477024	BCCDC Public Health Laboratory	BCCDC Public Health Laboratory	Richard Harrigan et al
Canada/BC_21368114/2020	EPI_ISL_462809	BCCDC Public Health Laboratory	BCCDC Public Health Laboratory	Harrigan et al
Canada/BC_21385821/2020	EPI_ISL_462810	BCCDC Public Health Laboratory	BCCDC Public Health Laboratory	Harrigan et al
Canada/BC_21388915/2020	EPI_ISL_462811	BCCDC Public Health Laboratory	BCCDC Public Health Laboratory	Harrigan et al
Canada/BC_21426715/2020	EPI_ISL_462812	BCCDC Public Health Laboratory	BCCDC Public Health Laboratory	Harrigan et al
Canada/BC_21426895/2020	EPI_ISL_477025	BCCDC Public Health Laboratory	BCCDC Public Health Laboratory	Richard Harrigan et al
Canada/BC_21446719/2020	EPI_ISL_462813	BCCDC Public Health Laboratory	BCCDC Public Health Laboratory	Harrigan et al
Canada/BC_21449836/2020	EPI_ISL_477028	BCCDC Public Health Laboratory	BCCDC Public Health Laboratory	Richard Harrigan et al
Canada/BC_21451231/2020	EPI_ISL_477029	BCCDC Public Health Laboratory	BCCDC Public Health Laboratory	Richard Harrigan et al
Canada/BC_21461212/2020	EPI_ISL_462814	BCCDC Public Health Laboratory	BCCDC Public Health Laboratory	Harrigan et al
Canada/BC_21462515/2020	EPI_ISL_462815	BCCDC Public Health Laboratory	BCCDC Public Health Laboratory	Harrigan et al
Canada/BC_21466919/2020	EPI_ISL_462816	BCCDC Public Health Laboratory	BCCDC Public Health Laboratory	Harrigan et al
Canada/BC_21467217/2020	EPI_ISL_462817	BCCDC Public Health Laboratory	BCCDC Public Health Laboratory	Harrigan et al
Canada/BC_21480617/2020	EPI_ISL_462818	BCCDC Public Health Laboratory	BCCDC Public Health Laboratory	Harrigan et al
Canada/BC_21927217/2020	EPI_ISL_462819	BCCDC Public Health Laboratory	BCCDC Public Health Laboratory	Harrigan et al
Canada/BC_21960731/2020	EPI_ISL_477030	BCCDC Public Health Laboratory	BCCDC Public Health Laboratory	Richard Harrigan et al
Canada/BC_21993212/2020	EPI_ISL_462820	BCCDC Public Health Laboratory	BCCDC Public Health Laboratory	Harrigan et al
Canada/BC_22032711/2020	EPI_ISL_462821	BCCDC Public Health Laboratory	BCCDC Public Health Laboratory	Harrigan et al
Canada/BC_22037912/2020	EPI_ISL_462822	BCCDC Public Health Laboratory	BCCDC Public Health Laboratory	Harrigan et al
Canada/BC_22056219/2020	EPI_ISL_462823	BCCDC Public Health Laboratory	BCCDC Public Health Laboratory	Harrigan et al
Canada/BC_22070527/2020	EPI_ISL_462824	BCCDC Public Health Laboratory	BCCDC Public Health Laboratory	Harrigan et al
Canada/BC_22156718/2020	EPI_ISL_462825	BCCDC Public Health Laboratory	BCCDC Public Health Laboratory	Harrigan et al
Canada/BC_22218811/2020	EPI_ISL_462826	BCCDC Public Health Laboratory	BCCDC Public Health Laboratory	Harrigan et al
Canada/BC_22230811/2020	EPI_ISL_462827	BCCDC Public Health Laboratory	BCCDC Public Health Laboratory	Harrigan et al
Canada/BC_22332113/2020	EPI_ISL_462828	BCCDC Public Health Laboratory	BCCDC Public Health Laboratory	Harrigan et al
Canada/BC_22349316/2020	EPI_ISL_462829	BCCDC Public Health Laboratory	BCCDC Public Health Laboratory	Harrigan et al
Canada/BC_22422949/2020	EPI_ISL_477031	BCCDC Public Health Laboratory	BCCDC Public Health Laboratory	Richard Harrigan et al
Canada/BC_22430814/2020	EPI_ISL_462830	BCCDC Public Health Laboratory	BCCDC Public Health Laboratory	Harrigan et al
Canada/BC_22451513/2020	EPI_ISL_462831	BCCDC Public Health Laboratory	BCCDC Public Health Laboratory	Harrigan et al
Canada/BC_22466713/2020	EPI_ISL_462832	BCCDC Public Health Laboratory	BCCDC Public Health Laboratory	Harrigan et al
Canada/BC_22470913/2020	EPI_ISL_462833	BCCDC Public Health Laboratory	BCCDC Public Health Laboratory	Harrigan et al
Canada/BC_22473210/2020	EPI_ISL_462834	BCCDC Public Health Laboratory	BCCDC Public Health Laboratory	Harrigan et al
Canada/BC_22475116/2020	EPI_ISL_462835	BCCDC Public Health Laboratory	BCCDC Public Health Laboratory	Harrigan et al
Canada/BC_22502164/2020	EPI_ISL_477032	BCCDC Public Health Laboratory	BCCDC Public Health Laboratory	Richard Harrigan et al
Canada/BC_22510360/2020	EPI_ISL_477033	BCCDC Public Health Laboratory	BCCDC Public Health Laboratory	Richard Harrigan et al
Canada/BC_22511314/2020	EPI_ISL_462836	BCCDC Public Health Laboratory	BCCDC Public Health Laboratory	Harrigan et al
Canada/BC_22514413/2020	EPI_ISL_462837	BCCDC Public Health Laboratory	BCCDC Public Health Laboratory	Harrigan et al
Canada/BC_22611474/2020	EPI_ISL_477034	BCCDC Public Health Laboratory	BCCDC Public Health Laboratory	Richard Harrigan et al
Canada/BC_22946611/2020	EPI_ISL_462838	BCCDC Public Health Laboratory	BCCDC Public Health Laboratory	Harrigan et al
Canada/BC_23052516/2020	EPI_ISL_462839	BCCDC Public Health Laboratory	BCCDC Public Health Laboratory	Harrigan et al
Canada/BC_23064916/2020	EPI_ISL_462840	BCCDC Public Health Laboratory	BCCDC Public Health Laboratory	Harrigan et al
Canada/BC_23094312/2020	EPI_ISL_462841	BCCDC Public Health Laboratory	BCCDC Public Health Laboratory	Harrigan et al
Canada/BC_23098110/2020	EPI_ISL_462842	BCCDC Public Health Laboratory	BCCDC Public Health Laboratory	Harrigan et al
Canada/BC_23108423/2020	EPI_ISL_462843	BCCDC Public Health Laboratory	BCCDC Public Health Laboratory	Harrigan et al
Canada/BC_23246810/2020	EPI_ISL_477035	BCCDC Public Health Laboratory	BCCDC Public Health Laboratory	Richard Harrigan et al
Canada/BC_23252816/2020	EPI_ISL_477036	BCCDC Public Health Laboratory	BCCDC Public Health Laboratory	Richard Harrigan et al
Canada/BC_23279341/2020	EPI_ISL_477037	BCCDC Public Health Laboratory	BCCDC Public Health Laboratory	Richard Harrigan et al
Canada/BC_23348019/2020	EPI_ISL_462844	BCCDC Public Health Laboratory	BCCDC Public Health Laboratory	Harrigan et al
Canada/BC_23745918/2020	EPI_ISL_463186	BCCDC Public Health Laboratory	BCCDC Public Health Laboratory	Richard Harrigan et al
Canada/BC_23815516/2020	EPI_ISL_463187	BCCDC Public Health Laboratory	BCCDC Public Health Laboratory	Richard Harrigan et al
Canada/BC_23840285/2020	EPI_ISL_463188	BCCDC Public Health Laboratory	BCCDC Public Health Laboratory	Richard Harrigan et al
Canada/BC_23918026/2020	EPI_ISL_463189	BCCDC Public Health Laboratory	BCCDC Public Health Laboratory	Richard Harrigan et al
Canada/BC_24044059/2020	EPI_ISL_463191	BCCDC Public Health Laboratory	BCCDC Public Health Laboratory	Richard Harrigan et al
Canada/BC_24150410/2020	EPI_ISL_463193	BCCDC Public Health Laboratory	BCCDC Public Health Laboratory	Richard Harrigan et al
Canada/BC_24165067/2020	EPI_ISL_463194	BCCDC Public Health Laboratory	BCCDC Public Health Laboratory	Richard Harrigan et al
Canada/BC_24190425/2020	EPI_ISL_463195	BCCDC Public Health Laboratory	BCCDC Public Health Laboratory	Richard Harrigan et al
Canada/BC_24192775/2020	EPI_ISL_463196	BCCDC Public Health Laboratory	BCCDC Public Health Laboratory	Richard Harrigan et al
Canada/BC_24201275/2020	EPI_ISL_463198	BCCDC Public Health Laboratory	BCCDC Public Health Laboratory	Richard Harrigan et al
Canada/BC_24225776/2020	EPI_ISL_463199	BCCDC Public Health Laboratory	BCCDC Public Health Laboratory	Richard Harrigan et al
Canada/BC_24228539/2020	EPI_ISL_463200	BCCDC Public Health Laboratory	BCCDC Public Health Laboratory	Richard Harrigan et al
Canada/BC_24232310/2020	EPI_ISL_463201	BCCDC Public Health Laboratory	BCCDC Public Health Laboratory	Richard Harrigan et al
Canada/BC_24234949/2020	EPI_ISL_463202	BCCDC Public Health Laboratory	BCCDC Public Health Laboratory	Richard Harrigan et al
Canada/BC_24235415/2020	EPI_ISL_463203	BCCDC Public Health Laboratory	BCCDC Public Health Laboratory	Richard Harrigan et al
Canada/BC_24239917/2020	EPI_ISL_463204	BCCDC Public Health Laboratory	BCCDC Public Health Laboratory	Richard Harrigan et al
Canada/BC_24245374/2020	EPI_ISL_463205	BCCDC Public Health Laboratory	BCCDC Public Health Laboratory	Richard Harrigan et al
Canada/BC_24252365/2020	EPI_ISL_463206	BCCDC Public Health Laboratory	BCCDC Public Health Laboratory	Richard Harrigan et al
Canada/BC_24258528/2020	EPI_ISL_463207	BCCDC Public Health Laboratory	BCCDC Public Health Laboratory	Richard Harrigan et al
Canada/BC_24261010/2020	EPI_ISL_463208	BCCDC Public Health Laboratory	BCCDC Public Health Laboratory	Richard Harrigan et al
Canada/BC_24271871/2020	EPI_ISL_463209	BCCDC Public Health Laboratory	BCCDC Public Health Laboratory	Richard Harrigan et al
Canada/BC_24302962/2020	EPI_ISL_463210	BCCDC Public Health Laboratory	BCCDC Public Health Laboratory	Richard Harrigan et al
Canada/BC_24319756/2020	EPI_ISL_463211	BCCDC Public Health Laboratory	BCCDC Public Health Laboratory	Richard Harrigan et al
Canada/BC_24340030/2020	EPI_ISL_463212	BCCDC Public Health Laboratory	BCCDC Public Health Laboratory	Richard Harrigan et al
Canada/BC_24340319/2020	EPI_ISL_463213	BCCDC Public Health Laboratory	BCCDC Public Health Laboratory	Richard Harrigan et al
Canada/BC_24360831/2020	EPI_ISL_463214	BCCDC Public Health Laboratory	BCCDC Public Health Laboratory	Richard Harrigan et al
Canada/BC_24380644/2020	EPI_ISL_463215	BCCDC Public Health Laboratory	BCCDC Public Health Laboratory	Richard Harrigan et al
Canada/BC_24825751/2020	EPI_ISL_463216	BCCDC Public Health Laboratory	BCCDC Public Health Laboratory	Richard Harrigan et al
Canada/BC_25143276/2020	EPI_ISL_463217	BCCDC Public Health Laboratory	BCCDC Public Health Laboratory	Richard Harrigan et al
Canada/BC_25211/2020	EPI_ISL_415579	BCCDC Public Health Laboratory	BCCDC Public Health Laboratory	Harrigan et al
Canada/BC_25336669/2020	EPI_ISL_463219	BCCDC Public Health Laboratory	BCCDC Public Health Laboratory	Richard Harrigan et al
Canada/BC_25367465/2020	EPI_ISL_463220	BCCDC Public Health Laboratory	BCCDC Public Health Laboratory	Richard Harrigan et al
Canada/BC_25376719/2020	EPI_ISL_463221	BCCDC Public Health Laboratory	BCCDC Public Health Laboratory	Richard Harrigan et al
Canada/BC_25384316/2020	EPI_ISL_463222	BCCDC Public Health Laboratory	BCCDC Public Health Laboratory	Richard Harrigan et al
Canada/BC_25390851/2020	EPI_ISL_463223	BCCDC Public Health Laboratory	BCCDC Public Health Laboratory	Richard Harrigan et al
Canada/BC_25416870/2020	EPI_ISL_463224	BCCDC Public Health Laboratory	BCCDC Public Health Laboratory	Richard Harrigan et al
Canada/BC_25515215/2020	EPI_ISL_463225	BCCDC Public Health Laboratory	BCCDC Public Health Laboratory	Richard Harrigan et al
Canada/BC_25574199/2020	EPI_ISL_463226	BCCDC Public Health Laboratory	BCCDC Public Health Laboratory	Richard Harrigan et al
Canada/BC_25593681/2020	EPI_ISL_463227	BCCDC Public Health Laboratory	BCCDC Public Health Laboratory	Richard Harrigan et al
Canada/BC_25856970/2020	EPI_ISL_463228	BCCDC Public Health Laboratory	BCCDC Public Health Laboratory	Richard Harrigan et al
Canada/BC_25857092/2020	EPI_ISL_463229	BCCDC Public Health Laboratory	BCCDC Public Health Laboratory	Richard Harrigan et al
Canada/BC_26060645/2020	EPI_ISL_477038	BCCDC Public Health Laboratory	BCCDC Public Health Laboratory	Richard Harrigan et al
Canada/BC_26101196/2020	EPI_ISL_463230	BCCDC Public Health Laboratory	BCCDC Public Health Laboratory	Richard Harrigan et al
Canada/BC_26172976/2020	EPI_ISL_463231	BCCDC Public Health Laboratory	BCCDC Public Health Laboratory	Richard Harrigan et al
Canada/BC_26384651/2020	EPI_ISL_463232	BCCDC Public Health Laboratory	BCCDC Public Health Laboratory	Richard Harrigan et al
Canada/BC_26441911/2020	EPI_ISL_463233	BCCDC Public Health Laboratory	BCCDC Public Health Laboratory	Richard Harrigan et al
Canada/BC_26509737/2020	EPI_ISL_463235	BCCDC Public Health Laboratory	BCCDC Public Health Laboratory	Richard Harrigan et al
Canada/BC_26564890/2020	EPI_ISL_463236	BCCDC Public Health Laboratory	BCCDC Public Health Laboratory	Richard Harrigan et al
Canada/BC_26584470/2020	EPI_ISL_463237	BCCDC Public Health Laboratory	BCCDC Public Health Laboratory	Richard Harrigan et al
Canada/BC_26585549/2020	EPI_ISL_463238	BCCDC Public Health Laboratory	BCCDC Public Health Laboratory	Richard Harrigan et al
Canada/BC_26590014/2020	EPI_ISL_463239	BCCDC Public Health Laboratory	BCCDC Public Health Laboratory	Richard Harrigan et al
Canada/BC_26590284/2020	EPI_ISL_463240	BCCDC Public Health Laboratory	BCCDC Public Health Laboratory	Richard Harrigan et al
Canada/BC_26591461/2020	EPI_ISL_463241	BCCDC Public Health Laboratory	BCCDC Public Health Laboratory	Richard Harrigan et al
Canada/BC_26602426/2020	EPI_ISL_463242	BCCDC Public Health Laboratory	BCCDC Public Health Laboratory	Richard Harrigan et al
Canada/BC_26605771/2020	EPI_ISL_463243	BCCDC Public Health Laboratory	BCCDC Public Health Laboratory	Richard Harrigan et al
Canada/BC_26611727/2020	EPI_ISL_463244	BCCDC Public Health Laboratory	BCCDC Public Health Laboratory	Richard Harrigan et al
Canada/BC_26624482/2020	EPI_ISL_463245	BCCDC Public Health Laboratory	BCCDC Public Health Laboratory	Richard Harrigan et al
Canada/BC_26625053/2020	EPI_ISL_463246	BCCDC Public Health Laboratory	BCCDC Public Health Laboratory	Richard Harrigan et al
Canada/BC_26628654/2020	EPI_ISL_463247	BCCDC Public Health Laboratory	BCCDC Public Health Laboratory	Richard Harrigan et al
Canada/BC_26646523/2020	EPI_ISL_463248	BCCDC Public Health Laboratory	BCCDC Public Health Laboratory	Richard Harrigan et al
Canada/BC_26649386/2020	EPI_ISL_463249	BCCDC Public Health Laboratory	BCCDC Public Health Laboratory	Richard Harrigan et al
Canada/BC_26650347/2020	EPI_ISL_463250	BCCDC Public Health Laboratory	BCCDC Public Health Laboratory	Richard Harrigan et al
Canada/BC_26654155/2020	EPI_ISL_463251	BCCDC Public Health Laboratory	BCCDC Public Health Laboratory	Richard Harrigan et al
Canada/BC_26656159/2020	EPI_ISL_463252	BCCDC Public Health Laboratory	BCCDC Public Health Laboratory	Richard Harrigan et al
Canada/BC_26659043/2020	EPI_ISL_463253	BCCDC Public Health Laboratory	BCCDC Public Health Laboratory	Richard Harrigan et al
Canada/BC_26693628/2020	EPI_ISL_463254	BCCDC Public Health Laboratory	BCCDC Public Health Laboratory	Richard Harrigan et al
Canada/BC_26943931/2020	EPI_ISL_463255	BCCDC Public Health Laboratory	BCCDC Public Health Laboratory	Richard Harrigan et al
Canada/BC_26964094/2020	EPI_ISL_463256	BCCDC Public Health Laboratory	BCCDC Public Health Laboratory	Richard Harrigan et al
Canada/BC_27007571/2020	EPI_ISL_463257	BCCDC Public Health Laboratory	BCCDC Public Health Laboratory	Richard Harrigan et al
Canada/BC_27017413/2020	EPI_ISL_463258	BCCDC Public Health Laboratory	BCCDC Public Health Laboratory	Richard Harrigan et al
Canada/BC_27081621/2020	EPI_ISL_463259	BCCDC Public Health Laboratory	BCCDC Public Health Laboratory	Richard Harrigan et al
Canada/BC_27121841/2020	EPI_ISL_463260	BCCDC Public Health Laboratory	BCCDC Public Health Laboratory	Richard Harrigan et al
Canada/BC_27180562/2020	EPI_ISL_463261	BCCDC Public Health Laboratory	BCCDC Public Health Laboratory	Richard Harrigan et al
Canada/BC_27222254/2020	EPI_ISL_463262	BCCDC Public Health Laboratory	BCCDC Public Health Laboratory	Richard Harrigan et al
Canada/BC_27279444/2020	EPI_ISL_463263	BCCDC Public Health Laboratory	BCCDC Public Health Laboratory	Richard Harrigan et al
Canada/BC_27280425/2020	EPI_ISL_463264	BCCDC Public Health Laboratory	BCCDC Public Health Laboratory	Richard Harrigan et al
Canada/BC_27280641/2020	EPI_ISL_463265	BCCDC Public Health Laboratory	BCCDC Public Health Laboratory	Richard Harrigan et al
Canada/BC_27280776/2020	EPI_ISL_463266	BCCDC Public Health Laboratory	BCCDC Public Health Laboratory	Richard Harrigan et al
Canada/BC_27283916/2020	EPI_ISL_463267	BCCDC Public Health Laboratory	BCCDC Public Health Laboratory	Richard Harrigan et al
Canada/BC_27285211/2020	EPI_ISL_463268	BCCDC Public Health Laboratory	BCCDC Public Health Laboratory	Richard Harrigan et al
Canada/BC_27286119/2020	EPI_ISL_463269	BCCDC Public Health Laboratory	BCCDC Public Health Laboratory	Richard Harrigan et al
Canada/BC_27298990/2020	EPI_ISL_463270	BCCDC Public Health Laboratory	BCCDC Public Health Laboratory	Richard Harrigan et al
Canada/BC_27302671/2020	EPI_ISL_463271	BCCDC Public Health Laboratory	BCCDC Public Health Laboratory	Richard Harrigan et al
Canada/BC_27303787/2020	EPI_ISL_463272	BCCDC Public Health Laboratory	BCCDC Public Health Laboratory	Richard Harrigan et al
Canada/BC_27303944/2020	EPI_ISL_463273	BCCDC Public Health Laboratory	BCCDC Public Health Laboratory	Richard Harrigan et al
Canada/BC_27304064/2020	EPI_ISL_463274	BCCDC Public Health Laboratory	BCCDC Public Health Laboratory	Richard Harrigan et al
Canada/BC_27304554/2020	EPI_ISL_463275	BCCDC Public Health Laboratory	BCCDC Public Health Laboratory	Richard Harrigan et al
Canada/BC_27305318/2020	EPI_ISL_463276	BCCDC Public Health Laboratory	BCCDC Public Health Laboratory	Richard Harrigan et al
Canada/BC_35720/2020	EPI_ISL_415582	BCCDC Public Health Laboratory	BCCDC Public Health Laboratory	Harrigan et al
Canada/BC_37_0-2/2020	EPI_ISL_412965	BCCDC Public Health Laboratory	BCCDC Public Health Laboratory	Harrigan et al
Canada/BC_3808524/2020	EPI_ISL_418819	BCCDC Public Health Laboratory	BCCDC Public Health Laboratory	Harrigan et al
Canada/BC_3842755/2020	EPI_ISL_418820	BCCDC Public Health Laboratory	BCCDC Public Health Laboratory	Harrigan et al
Canada/BC_3968175/2020	EPI_ISL_418821	BCCDC Public Health Laboratory	BCCDC Public Health Laboratory	Harrigan et al
Canada/BC_3972884/2020	EPI_ISL_418822	BCCDC Public Health Laboratory	BCCDC Public Health Laboratory	Harrigan et al
Canada/BC_3989992/2020	EPI_ISL_418823	BCCDC Public Health Laboratory	BCCDC Public Health Laboratory	Harrigan et al
Canada/BC_4078583/2020	EPI_ISL_418824	BCCDC Public Health Laboratory	BCCDC Public Health Laboratory	Harrigan et al
Canada/BC_40860/2020	EPI_ISL_415583	BCCDC Public Health Laboratory	BCCDC Public Health Laboratory	Harrigan et al
Canada/BC_4118226/2020	EPI_ISL_418825	BCCDC Public Health Laboratory	BCCDC Public Health Laboratory	Harrigan et al
Canada/BC_4122951/2020	EPI_ISL_418826	BCCDC Public Health Laboratory	BCCDC Public Health Laboratory	Harrigan et al
Canada/BC_4143842/2020	EPI_ISL_418827	BCCDC Public Health Laboratory	BCCDC Public Health Laboratory	Harrigan et al
Canada/BC_4143868/2020	EPI_ISL_418828	BCCDC Public Health Laboratory	BCCDC Public Health Laboratory	Harrigan et al
Canada/BC_41851/2020	EPI_ISL_415584	BCCDC Public Health Laboratory	BCCDC Public Health Laboratory	Harrigan et al
Canada/BC_4540462/2020	EPI_ISL_418829	BCCDC Public Health Laboratory	BCCDC Public Health Laboratory	Harrigan et al
Canada/BC_4799711/2020	EPI_ISL_418830	BCCDC Public Health Laboratory	BCCDC Public Health Laboratory	Harrigan et al
Canada/BC_5275718/2020	EPI_ISL_418831	BCCDC Public Health Laboratory	BCCDC Public Health Laboratory	Harrigan et al
Canada/BC_5282984/2020	EPI_ISL_418832	BCCDC Public Health Laboratory	BCCDC Public Health Laboratory	Harrigan et al
Canada/BC_5306970/2020	EPI_ISL_418833	BCCDC Public Health Laboratory	BCCDC Public Health Laboratory	Harrigan et al
Canada/BC_5522039/2020	EPI_ISL_418834	BCCDC Public Health Laboratory	BCCDC Public Health Laboratory	Harrigan et al
Canada/BC_5979789/2020	EPI_ISL_418835	BCCDC Public Health Laboratory	BCCDC Public Health Laboratory	Harrigan et al
Canada/BC_6004567/2020	EPI_ISL_418836	BCCDC Public Health Laboratory	BCCDC Public Health Laboratory	Harrigan et al
Canada/BC_6129127/2020	EPI_ISL_418837	BCCDC Public Health Laboratory	BCCDC Public Health Laboratory	Harrigan et al
Canada/BC_6404889/2020	EPI_ISL_418838	BCCDC Public Health Laboratory	BCCDC Public Health Laboratory	Harrigan et al
Canada/BC_64686/2020	EPI_ISL_415586	BCCDC Public Health Laboratory	BCCDC Public Health Laboratory	Harrigan et al
Canada/BC_6489864/2020	EPI_ISL_418839	BCCDC Public Health Laboratory	BCCDC Public Health Laboratory	Harrigan et al
Canada/BC_6502001/2020	EPI_ISL_418840	BCCDC Public Health Laboratory	BCCDC Public Health Laboratory	Harrigan et al
Canada/BC_65034/2020	EPI_ISL_415585	BCCDC Public Health Laboratory	BCCDC Public Health Laboratory	Harrigan et al
Canada/BC_66353/2020	EPI_ISL_415587	BCCDC Public Health Laboratory	BCCDC Public Health Laboratory	Harrigan et al
Canada/BC_69243/2020	EPI_ISL_415577	BCCDC Public Health Laboratory	BCCDC Public Health Laboratory	Harrigan et al
Canada/BC_6981299/2020	EPI_ISL_418841	BCCDC Public Health Laboratory	BCCDC Public Health Laboratory	Harrigan et al
Canada/BC_6997898/2020	EPI_ISL_418842	BCCDC Public Health Laboratory	BCCDC Public Health Laboratory	Harrigan et al
Canada/BC_7277381/2020	EPI_ISL_418843	BCCDC Public Health Laboratory	BCCDC Public Health Laboratory	Harrigan et al
Canada/BC_7493713/2020	EPI_ISL_418844	BCCDC Public Health Laboratory	BCCDC Public Health Laboratory	Harrigan et al
Canada/BC_7515663/2020	EPI_ISL_418845	BCCDC Public Health Laboratory	BCCDC Public Health Laboratory	Harrigan et al
Canada/BC_7553799/2020	EPI_ISL_418846	BCCDC Public Health Laboratory	BCCDC Public Health Laboratory	Harrigan et al
Canada/BC_78548/2020	EPI_ISL_415590	BCCDC Public Health Laboratory	BCCDC Public Health Laboratory	Harrigan et al
Canada/BC_8150537/2020	EPI_ISL_418847	BCCDC Public Health Laboratory	BCCDC Public Health Laboratory	Harrigan et al
Canada/BC_8159203/2020	EPI_ISL_418848	BCCDC Public Health Laboratory	BCCDC Public Health Laboratory	Harrigan et al
Canada/BC_83109/2020	EPI_ISL_415588	BCCDC Public Health Laboratory	BCCDC Public Health Laboratory	Harrigan et al
Canada/BC_83163/2020	EPI_ISL_415589	BCCDC Public Health Laboratory	BCCDC Public Health Laboratory	Harrigan et al
Canada/BC_8486790/2020	EPI_ISL_418849	BCCDC Public Health Laboratory	BCCDC Public Health Laboratory	Harrigan et al
Canada/BC_8606204/2020	EPI_ISL_418850	BCCDC Public Health Laboratory	BCCDC Public Health Laboratory	Harrigan et al
Canada/BC_8622445/2020	EPI_ISL_418851	BCCDC Public Health Laboratory	BCCDC Public Health Laboratory	Harrigan et al
Canada/BC_8718874/2020	EPI_ISL_418852	BCCDC Public Health Laboratory	BCCDC Public Health Laboratory	Harrigan et al
Canada/BC_8894200/2020	EPI_ISL_418853	BCCDC Public Health Laboratory	BCCDC Public Health Laboratory	Harrigan et al
Canada/BC_8896915/2020	EPI_ISL_418854	BCCDC Public Health Laboratory	BCCDC Public Health Laboratory	Harrigan et al
Canada/BC_8897642/2020	EPI_ISL_418855	BCCDC Public Health Laboratory	BCCDC Public Health Laboratory	Harrigan et al
Canada/BC_9345042/2020	EPI_ISL_418856	BCCDC Public Health Laboratory	BCCDC Public Health Laboratory	Harrigan et al
Canada/BC_9345715/2020	EPI_ISL_418857	BCCDC Public Health Laboratory	BCCDC Public Health Laboratory	Harrigan et al
Canada/BC_9446031/2020	EPI_ISL_418858	BCCDC Public Health Laboratory	BCCDC Public Health Laboratory	Harrigan et al
Canada/BC_9574898/2020	EPI_ISL_418859	BCCDC Public Health Laboratory	BCCDC Public Health Laboratory	Harrigan et al
Canada/LTRI-18/2020	EPI_ISL_494970	Dr. Tony Mazzulli Microbiologist-in-Chief	Dr. Jeff Wrana, Senior Investigator	Jeff Wrana et al
Canada/LTRI-23/2020	EPI_ISL_495012	Dr. Tony Mazzulli Microbiologist-in-Chief	Dr. Jeff Wrana, Senior Investigator	Jeff Wrana et al
Canada/LTRI-25/2020	EPI_ISL_495013	Dr. Tony Mazzulli Microbiologist-in-Chief	Dr. Jeff Wrana, Senior Investigator	Jeff Wrana et al
Canada/MB_10/2020	EPI_ISL_418813	Cadham Provincial Laboratory	National Microbiology Laboratory	Anna Majer et al
Canada/MB_2/2020	EPI_ISL_429807	Cadham Provincial Laboratory	National Microbiology Laboratory	Anna Majer et al
Canada/MB_36/2020	EPI_ISL_429817	Cadham Provincial Laboratory	National Microbiology Laboratory	Anna Majer et al
Canada/MB_37/2020	EPI_ISL_429818	Cadham Provincial Laboratory	National Microbiology Laboratory	Anna Majer et al
Canada/MB_38/2020	EPI_ISL_429819	Cadham Provincial Laboratory	National Microbiology Laboratory	Anna Majer et al
Canada/MB_39/2020	EPI_ISL_429820	Cadham Provincial Laboratory	National Microbiology Laboratory	Anna Majer et al
Canada/MB_58/2020	EPI_ISL_482474	Cadham Provincial Laboratory	National Microbiology Laboratory	Anna Majer et al
Canada/MB_59/2020	EPI_ISL_482475	Cadham Provincial Laboratory	National Microbiology Laboratory	Anna Majer et al
Canada/MB_71/2020	EPI_ISL_482478	Cadham Provincial Laboratory	National Microbiology Laboratory	Anna Majer et al
Canada/MB_75/2020	EPI_ISL_482480	Cadham Provincial Laboratory	National Microbiology Laboratory	Anna Majer et al
Canada/MB_76/2020	EPI_ISL_482481	Cadham Provincial Laboratory	National Microbiology Laboratory	Anna Majer et al
Canada/MB_78/2020	EPI_ISL_482482	Cadham Provincial Laboratory	National Microbiology Laboratory	Anna Majer et al
Canada/MB_79/2020	EPI_ISL_482483	Cadham Provincial Laboratory	National Microbiology Laboratory	Anna Majer et al
Canada/MB_8/2020	EPI_ISL_418812	Cadham Provincial Laboratory	National Microbiology Laboratory	Anna Majer et al
Canada/MB_80/2020	EPI_ISL_482484	Cadham Provincial Laboratory	National Microbiology Laboratory	Anna Majer et al
Canada/NB-202/2020	EPI_ISL_479625	Dr. Georges-L.-Dumont University Hospital Centre	National Microbiology Laboratory	Anna Majer et al
Canada/NB-204/2020	EPI_ISL_479626	Dr. Georges-L.-Dumont University Hospital Centre	National Microbiology Laboratory	Anna Majer et al
Canada/NB-206/2020	EPI_ISL_479627	Dr. Georges-L.-Dumont University Hospital Centre	National Microbiology Laboratory	Anna Majer et al
Canada/NB-209/2020	EPI_ISL_479628	Dr. Georges-L.-Dumont University Hospital Centre	National Microbiology Laboratory	Anna Majer et al
Canada/NB-213/2020	EPI_ISL_479629	Dr. Georges-L.-Dumont University Hospital Centre	National Microbiology Laboratory	Anna Majer et al
Canada/NB-214/2020	EPI_ISL_479630	Dr. Georges-L.-Dumont University Hospital Centre	National Microbiology Laboratory	Anna Majer et al
Canada/NB-215/2020	EPI_ISL_479631	Dr. Georges-L.-Dumont University Hospital Centre	National Microbiology Laboratory	Anna Majer et al
Canada/NB-216/2020	EPI_ISL_479632	Dr. Georges-L.-Dumont University Hospital Centre	National Microbiology Laboratory	Anna Majer et al
Canada/NB-217/2020	EPI_ISL_479633	Dr. Georges-L.-Dumont University Hospital Centre	National Microbiology Laboratory	Anna Majer et al
Canada/NB-218/2020	EPI_ISL_479634	Dr. Georges-L.-Dumont University Hospital Centre	National Microbiology Laboratory	Anna Majer et al
Canada/NB-219/2020	EPI_ISL_479635	Dr. Georges-L.-Dumont University Hospital Centre	National Microbiology Laboratory	Anna Majer et al
Canada/NB-220/2020	EPI_ISL_479636	Dr. Georges-L.-Dumont University Hospital Centre	National Microbiology Laboratory	Anna Majer et al
Canada/NB-221/2020	EPI_ISL_479637	Dr. Georges-L.-Dumont University Hospital Centre	National Microbiology Laboratory	Anna Majer et al
Canada/NB-222/2020	EPI_ISL_479638	Dr. Georges-L.-Dumont University Hospital Centre	National Microbiology Laboratory	Anna Majer et al
Canada/NB-223/2020	EPI_ISL_479639	Dr. Georges-L.-Dumont University Hospital Centre	National Microbiology Laboratory	Anna Majer et al
Canada/NB-224/2020	EPI_ISL_479640	Dr. Georges-L.-Dumont University Hospital Centre	National Microbiology Laboratory	Anna Majer et al
Canada/NB-225/2020	EPI_ISL_479641	Dr. Georges-L.-Dumont University Hospital Centre	National Microbiology Laboratory	Anna Majer et al
Canada/NB-226/2020	EPI_ISL_479642	Dr. Georges-L.-Dumont University Hospital Centre	National Microbiology Laboratory	Anna Majer et al
Canada/NB-228/2020	EPI_ISL_479643	Dr. Georges-L.-Dumont University Hospital Centre	National Microbiology Laboratory	Anna Majer et al
Canada/NB-231/2020	EPI_ISL_479644	Dr. Georges-L.-Dumont University Hospital Centre	National Microbiology Laboratory	Anna Majer et al
Canada/NB-232/2020	EPI_ISL_479645	Dr. Georges-L.-Dumont University Hospital Centre	National Microbiology Laboratory	Anna Majer et al
Canada/NB-233/2020	EPI_ISL_479646	Dr. Georges-L.-Dumont University Hospital Centre	National Microbiology Laboratory	Anna Majer et al
Canada/NB-234/2020	EPI_ISL_479647	Dr. Georges-L.-Dumont University Hospital Centre	National Microbiology Laboratory	Anna Majer et al
Canada/NB-235/2020	EPI_ISL_479648	Dr. Georges-L.-Dumont University Hospital Centre	National Microbiology Laboratory	Anna Majer et al
Canada/NB-237/2020	EPI_ISL_479650	Dr. Georges-L.-Dumont University Hospital Centre	National Microbiology Laboratory	Anna Majer et al
Canada/NB-238/2020	EPI_ISL_479651	Dr. Georges-L.-Dumont University Hospital Centre	National Microbiology Laboratory	Anna Majer et al
Canada/NB_1/2020	EPI_ISL_429806	Dr. Georges-L.-Dumont University Hospital Centre	National Microbiology Laboratory	Anna Majer et al
Canada/NB_21/2020	EPI_ISL_429811	Dr. Georges-L.-Dumont University Hospital Centre	National Microbiology Laboratory	Anna Majer et al
Canada/NB_243/2020	EPI_ISL_481742	Dr. Georges-L.-Dumont University Hospital Centre	National Microbiology Laboratory	Anna Majer et al
Canada/NB_245/2020	EPI_ISL_481743	Dr. Georges-L.-Dumont University Hospital Centre	National Microbiology Laboratory	Anna Majer et al
Canada/NB_246/2020	EPI_ISL_481744	Dr. Georges-L.-Dumont University Hospital Centre	National Microbiology Laboratory	Anna Majer et al
Canada/NB_247/2020	EPI_ISL_481745	Dr. Georges-L.-Dumont University Hospital Centre	National Microbiology Laboratory	Anna Majer et al
Canada/NB_248/2020	EPI_ISL_481746	Dr. Georges-L.-Dumont University Hospital Centre	National Microbiology Laboratory	Anna Majer et al
Canada/NB_249/2020	EPI_ISL_481747	Dr. Georges-L.-Dumont University Hospital Centre	National Microbiology Laboratory	Anna Majer et al
Canada/NB_250/2020	EPI_ISL_481748	Dr. Georges-L.-Dumont University Hospital Centre	National Microbiology Laboratory	Anna Majer et al
Canada/NB_252/2020	EPI_ISL_481749	Dr. Georges-L.-Dumont University Hospital Centre	National Microbiology Laboratory	Anna Majer et al
Canada/NB_257/2020	EPI_ISL_481750	Dr. Georges-L.-Dumont University Hospital Centre	National Microbiology Laboratory	Anna Majer et al
Canada/NB_260/2020	EPI_ISL_481751	Dr. Georges-L.-Dumont University Hospital Centre	National Microbiology Laboratory	Anna Majer et al
Canada/NB_261/2020	EPI_ISL_481752	Dr. Georges-L.-Dumont University Hospital Centre	National Microbiology Laboratory	Anna Majer et al
Canada/NB_263/2020	EPI_ISL_481753	Dr. Georges-L.-Dumont University Hospital Centre	National Microbiology Laboratory	Anna Majer et al
Canada/NB_264/2020	EPI_ISL_481754	Dr. Georges-L.-Dumont University Hospital Centre	National Microbiology Laboratory	Anna Majer et al
Canada/NB_270/2020	EPI_ISL_481755	Dr. Georges-L.-Dumont University Hospital Centre	National Microbiology Laboratory	Anna Majer et al
Canada/NB_271/2020	EPI_ISL_481756	Dr. Georges-L.-Dumont University Hospital Centre	National Microbiology Laboratory	Anna Majer et al
Canada/NB_274/2020	EPI_ISL_481757	Dr. Georges-L.-Dumont University Hospital Centre	National Microbiology Laboratory	Anna Majer et al
Canada/NB_277/2020	EPI_ISL_481758	Dr. Georges-L.-Dumont University Hospital Centre	National Microbiology Laboratory	Anna Majer et al
Canada/NB_35/2020	EPI_ISL_429816	Dr. Georges-L.-Dumont University Hospital Centre	National Microbiology Laboratory	Anna Majer et al
Canada/NB_54/2020	EPI_ISL_482471	Dr. Georges-L.-Dumont University Hospital Centre	National Microbiology Laboratory	Anna Majer et al
Canada/NB_55/2020	EPI_ISL_482472	Dr. Georges-L.-Dumont University Hospital Centre	National Microbiology Laboratory	Anna Majer et al
Canada/NB_56/2020	EPI_ISL_482473	Dr. Georges-L.-Dumont University Hospital Centre	National Microbiology Laboratory	Anna Majer et al
Canada/NB_6/2020	EPI_ISL_418811	Dr. Georges-L.-Dumont University Hospital Centre	National Microbiology Laboratory	Anna Majer et al
Canada/NL_100/2020	EPI_ISL_469239	Public Health Laboratory	National Microbiology Laboratory	Anna Majer et al
Canada/NL_101/2020	EPI_ISL_469240	Public Health Laboratory	National Microbiology Laboratory	Anna Majer et al
Canada/NL_34/2020	EPI_ISL_429815	Public Health Laboratory	National Microbiology Laboratory	Anna Majer et al
Canada/NL_72/2020	EPI_ISL_482479	Public Health Laboratory	National Microbiology Laboratory	Anna Majer et al
Canada/NL_82/2020	EPI_ISL_469224	Public Health Laboratory	National Microbiology Laboratory	Anna Majer et al
Canada/NL_83/2020	EPI_ISL_469225	Public Health Laboratory	National Microbiology Laboratory	Anna Majer et al
Canada/NL_84/2020	EPI_ISL_469226	Public Health Laboratory	National Microbiology Laboratory	Anna Majer et al
Canada/NL_85/2020	EPI_ISL_469227	Public Health Laboratory	National Microbiology Laboratory	Anna Majer et al
Canada/NL_86/2020	EPI_ISL_469228	Public Health Laboratory	National Microbiology Laboratory	Anna Majer et al
Canada/NL_87/2020	EPI_ISL_469229	Public Health Laboratory	National Microbiology Laboratory	Anna Majer et al
Canada/NL_88/2020	EPI_ISL_469230	Public Health Laboratory	National Microbiology Laboratory	Anna Majer et al
Canada/NL_89/2020	EPI_ISL_469231	Public Health Laboratory	National Microbiology Laboratory	Anna Majer et al
Canada/NL_90/2020	EPI_ISL_469232	Public Health Laboratory	National Microbiology Laboratory	Anna Majer et al
Canada/NL_93/2020	EPI_ISL_469233	Public Health Laboratory	National Microbiology Laboratory	Anna Majer et al
Canada/NL_95/2020	EPI_ISL_469234	Public Health Laboratory	National Microbiology Laboratory	Anna Majer et al
Canada/NL_96/2020	EPI_ISL_469235	Public Health Laboratory	National Microbiology Laboratory	Anna Majer et al
Canada/NL_97/2020	EPI_ISL_469236	Public Health Laboratory	National Microbiology Laboratory	Anna Majer et al
Canada/NL_98/2020	EPI_ISL_469237	Public Health Laboratory	National Microbiology Laboratory	Anna Majer et al
Canada/NL_99/2020	EPI_ISL_469238	Public Health Laboratory	National Microbiology Laboratory	Anna Majer et al
Canada/NS_13/2020	EPI_ISL_418814	Queen Elizabeth II Health Science Centre	National Microbiology Laboratory	Anna Majer et al
Canada/NS_30/2020	EPI_ISL_429812	Queen Elizabeth II Health Science Centre	National Microbiology Laboratory	Anna Majer et al
Canada/NS_31/2020	EPI_ISL_429813	Queen Elizabeth II Health Science Centre	National Microbiology Laboratory	Anna Majer et al
Canada/NS_32/2020	EPI_ISL_429814	Queen Elizabeth II Health Science Centre	National Microbiology Laboratory	Anna Majer et al
Canada/NS_40/2020	EPI_ISL_482469	Queen Elizabeth II Health Science Centre	National Microbiology Laboratory	Anna Majer et al
Canada/NS_42/2020	EPI_ISL_482470	Queen Elizabeth II Health Science Centre	National Microbiology Laboratory	Anna Majer et al
Canada/NS_60/2020	EPI_ISL_482476	Queen Elizabeth II Health Science Centre	National Microbiology Laboratory	Anna Majer et al
Canada/NS_61/2020	EPI_ISL_482477	Queen Elizabeth II Health Science Centre	National Microbiology Laboratory	Anna Majer et al
Canada/ON-OICR-SLB2787/2020	EPI_ISL_538321	Kingston Health Sciences Centre / Queen's University	Ontario Institute for Cancer Research	Prameet M. Sheth et al
Canada/ON-OICR-SLB2788/2020	EPI_ISL_538322	Kingston Health Sciences Centre / Queen's University	Ontario Institute for Cancer Research	Prameet M. Sheth et al
[truncated: 10,880 more rows]
