# Supplementary material for: A small number of early introductions seeded widespread transmission of SARS-CoV-2 in Québec, Canada
Source: Genome Med. 2021 Oct 28;13:169. doi: 10.1186/s13073-021-00986-9 (PMC8550813; doi:10.1186/s13073-021-00986-9)
Supplement: Supplementary file 4 — Additional file 4: Table S3. Inferred introduction events using three ASR methods without travel history. [file 13073_2021_986_MOESM4_ESM.csv]

	node	basalQC_lab	outgroup_lab	outgroup_country	origin_country	origin_region	node_date	lin_size	polytomy	pangolins	pangolinmax	start_date	end_date	ASRmethod
1	15733	Canada/Qc-L00210314/2020	Canada/ON-PHL-5472/2020;Bahrein/BAH-01/2020;SriLanka/COV38/2020	unclear	unclear	unclear	2020-01-25	1	y	B.4	B.4	2020-02-25	2020-03-26	ML
2	15828	Canada/Qc-JUS-V5220285/2020	Georgia/Tb-7851/2020	Georgia	Georgia	Asia/Oceania	2020-03-05	1	n	B.4	B.4	2020-03-23	2020-03-23	ML
3	16040	Canada/Qc-L00222823/2020	Brunei/3/2020;Brunei/1/2020;SaudiArabia/KAIMRC-Alghoribi/2020;Portugal/PT1166/2020;Portugal/PT1168/2020;NewZealand/20VR1114/2020;Taiwan/CGMH-CGU-26/2020;Taiwan/CGMH-CGU-27/2020;Malaysia/IMR-WC9174/2020;Malaysia/IMR-WC9205/2020;Canada/MB_2/2020	unclear	unclear	unclear	2020-02-27	1	y	B.6	B.6	2020-03-16	2020-03-16	ML
4	16421	Canada/Qc-L00235772/2020	Zhejiang/OS5/2020	China	China	Asia/Oceania	2020-03-24	1	n	B.40	B.40	2020-03-24	2020-03-24	ML
5	16552	Canada/Qc-L00225685/2020	Canada/NS_60/2020	Canada	Canada	Canada	2020-03-08	1	n	B.40	B.40	2020-03-17	2020-03-17	ML
6	16607	Canada/Qc-L00238697/2020	England/SHEF-C6464/2020	United Kingdom	United Kingdom	Europe	2020-03-23	1	n	B.40	B.40	2020-03-26	2020-03-26	ML
7	16615	Canada/Qc-JUS-V5260202/2020	SouthKorea/S1/2020	South Korea	South Korea	Asia/Oceania	2020-03-17	1	n	B.40	B.40	2020-03-24	2020-03-24	ML
8	16634	Canada/Qc-JUS-V5280913/2020	Canada/NB-224/2020	Canada	Canada	Canada	2020-03-26	1	n	B.40	B.40	2020-03-27	2020-03-27	ML
9	16652	Canada/Qc-L00224868/2020	England/20149006204/2020	United Kingdom	United Kingdom	Europe	2020-03-13	2	n	B.28	B.28	2020-03-16	2020-03-17	ML
10	16654	Canada/Qc-L00221945/2020	Spain/NC-IBV-001383/2020	Spain	Spain	Europe	2020-03-15	1	n	B.28	B.28	2020-03-16	2020-03-16	ML
11	16658	Canada/Qc-JUS-V5271531/2020	NewZealand/20VR0901/2020	New Zealand	New Zealand	Asia/Oceania	2020-03-20	1	n	B.28	B.28	2020-03-26	2020-03-26	ML
12	16687	Canada/Qc-JUS-V5220163/2020	Australia/VIC970/2020	Australia	Australia	Asia/Oceania	2020-03-16	1	n	B	B	2020-03-20	2020-03-20	ML
13	16699	Canada/Qc-L00241007/2020	Switzerland/GE-SNRCI-7799/2020	Switzerland	Switzerland	Europe	2020-03-09	1	y	B.39	B.39	2020-03-27	2020-04-01	ML
14	16709	Canada/Qc-HMR-96012466/2020	Singapore/974/2020	Singapore	Singapore	Asia/Oceania	2020-03-11	1	n	B.39	B.39	2020-04-01	2020-04-01	ML
15	16752	Canada/Qc-JUS-V5251566/2020	Luxembourg/LNS4780904/2020	Luxembourg	Luxembourg	Europe	2020-03-09	1	n	B	B	2020-03-24	2020-03-24	ML
16	16806	Canada/Qc-L00227830/2020	Scotland/CVR222/2020	United Kingdom	United Kingdom	Europe	2020-03-19	1	n	B	B	2020-03-19	2020-03-19	ML
17	16810	Canada/Qc-L00222731/2020	Greece/144/2020	Greece	Greece	Europe	2020-03-16	1	n	B	B	2020-03-16	2020-03-16	ML
18	16822	Canada/Qc-L00234260/2020	Belgium/VRJM-0323114/2020	Belgium	Belgium	Europe	2020-03-23	1	n	B	B	2020-03-23	2020-03-23	ML
19	16878	Canada/Qc-L00237113/2020	Netherlands/NA_602/2020	Netherlands	Netherlands	Europe	2020-03-25	1	n	B.11	B.11	2020-03-25	2020-03-25	ML
20	17023	Canada/Qc-JUS-V5230431/2020	USA/MA-MGH-00563/2020	USA	USA	USA	2020-03-22	1	n	A.3	A.3	2020-03-22	2020-03-22	ML
21	17032	Canada/Qc-JUS-V6010702/2020	NewZealand/20VR0987/2020;Singapore/925/2020	unclear	unclear	unclear	2020-03-07	1	n	A.3	A.3	2020-03-28	2020-03-28	ML
22	17066	Canada/Qc-JUS-V5300724/2020	Portugal/PT1182/2020	Portugal	Portugal	Europe	2020-03-23	1	n	A	A	2020-03-30	2020-03-30	ML
23	17214	Canada/Qc-JUS-V5210896/2020	Mali/M002618/2020	Mali	Mali	Africa/Mid.East	2020-03-16	1	n	A	A	2020-03-20	2020-03-20	ML
24	17221	Canada/Qc-JUS-V6012133/2020	Mali/M002704/2020	Mali	Mali	Africa/Mid.East	2020-04-01	1	n	A	A	2020-04-01	2020-04-01	ML
25	17382	Canada/Qc-JUS-V6010321/2020	Spain/AN-IBV-004127/2020	Spain	Spain	Europe	2020-03-24	1	n	A.2	A.2	2020-03-30	2020-03-30	ML
26	17413	Canada/Qc-JUS-V5281550/2020	Spain/MD-IBV-005342/2020	Spain	Spain	Europe	2020-03-18	1	n	A.2	A.2	2020-03-26	2020-03-26	ML
27	17487	Canada/Qc-L00238888/2020	Israel/n14268/2020;Israel/CVL-n14268/2020	unclear	unclear	unclear	2020-03-09	7	n	A.2.2	A.2.2	2020-03-17	2020-03-29	ML
28	17490	Canada/Qc-JUS-V5251744/2020	Australia/VIC433/2020	Australia	Australia	Asia/Oceania	2020-03-17	5	n	A.2.2	A.2.2	2020-03-22	2020-03-29	ML
29	17495	Canada/Qc-L00232688/2020	Australia/VIC244/2020	Australia	Australia	Asia/Oceania	2020-03-21	1	n	A.2.2	A.2.2	2020-03-22	2020-03-22	ML
30	17498	Canada/Qc-L00237930/2020	Australia/WA48/2020	Australia	Australia	Asia/Oceania	2020-03-25	1	n	A.2.2	A.2.2	2020-03-25	2020-03-25	ML
31	17661	Canada/Qc-JUS-V5280406/2020	Canada/BC_8159203/2020	Canada	Canada	Canada	2020-03-05	1	n	A	A	2020-03-26	2020-03-26	ML
32	17679	Canada/Qc-JUS-V5301560/2020	Canada/BC_01294861/2020;Canada/BC_01296812/2020;USA/WA-S90/2020;USA/WA-S89/2020;USA/WA-S81/2020;USA/WA-S272/2020;USA/WA-S113/2020;USA/WA-S119/2020;USA/WA-S7/2020;USA/WA-S254/2020;USA/WA2/2020	unclear	unclear	unclear	2020-02-15	1	y	A.1	A.1	2020-03-06	2020-05-21	ML
33	17750	Canada/Qc-JUS-V5250844/2020	Canada/NB_54/2020	Canada	Canada	Canada	2020-03-17	1	n	A.1	A.1	2020-03-22	2020-03-22	ML
34	17751	Canada/Qc-L00217098/2020	Canada/MB_8/2020	Canada	Canada	Canada	2020-03-12	1	n	A.1	A.1	2020-03-13	2020-03-13	ML
35	17782	Canada/Qc-L00214546/2020	Canada/ON-PHL-0052/2020	Canada	Canada	Canada	2020-02-24	1	y	A.1	A.1	2020-03-11	2020-05-21	ML
36	17786	Canada/Qc-L00242229/2020	NewZealand/20VR1380/2020	New Zealand	New Zealand	Asia/Oceania	2020-03-08	1	n	A.1	A.1	2020-03-29	2020-03-29	ML
37	17796	Canada/Qc-L00233169/2020	Panama/329230/2020	Panama	Panama	L.Am/Carib.	2020-03-05	1	n	A.1	A.1	2020-03-22	2020-03-22	ML
38	17821	Canada/Qc-JUS-V5231413/2020	NewZealand/20VR1016/2020	New Zealand	New Zealand	Asia/Oceania	2020-03-11	1	n	A.1	A.1	2020-03-22	2020-03-22	ML
39	17828	Canada/Qc-JUS-V5290775/2020	Peru/LIM-INS-021/2020	Peru	Peru	L.Am/Carib.	2020-03-17	1	n	A.1	A.1	2020-03-28	2020-03-28	ML
40	17839	Canada/Qc-L00240552/2020	Canada/ON-UHTC_0008/2020	Canada	Canada	Canada	2020-03-27	1	n	A.1	A.1	2020-03-27	2020-03-27	ML
41	17854	Canada/Qc-L00232271/2020	Canada/BC_0554880/2020	Canada	Canada	Canada	2020-03-09	1	n	A.1	A.1	2020-03-22	2020-03-22	ML
42	17903	Canada/Qc-L00213013/2020	Canada/BC_1318414/2020	Canada	Canada	Canada	2020-03-06	1	n	A.1	A.1	2020-03-06	2020-03-06	ML
43	18078	Canada/Qc-L00220832/2020	unclear	unclear	unclear	unclear	2020-03-09	1	n	B.3	B.3	2020-03-14	2020-03-14	ML
44	18295	Canada/Qc-JUS-V5250458/2020	England/SHEF-C6D1E/2020	United Kingdom	United Kingdom	Europe	2020-03-22	1	n	B	B	2020-03-23	2020-03-23	ML
45	18509	Canada/Qc-L00245085/2020	unclear	unclear	unclear	unclear	2020-03-28	2	n	B.1.98	B.1.98	2020-04-02	2020-04-02	ML
46	18518	Canada/Qc-JUS-V6031351/2020	USA/CA-ALSR-1504/2020	USA	USA	USA	2020-04-01	1	n	B.1.98	B.1.98	2020-04-02	2020-04-02	ML
47	18609	Canada/Qc-L00229929/2020	Austria/CeMM0350/2020;Austria/CeMM0351/2020	unclear	unclear	unclear	2020-03-06	1	n	B.1.5	B.1.5	2020-03-19	2020-03-19	ML
48	18679	Canada/Qc-L00227094/2020	Australia/VIC98/2020	Australia	Australia	Asia/Oceania	2020-03-16	1	n	B.1	B.1	2020-03-18	2020-03-18	ML
49	18709	Canada/Qc-L00225894/2020	Poland/PL_P32/2020;Poland/PL_P33/2020	unclear	unclear	unclear	2020-03-10	1	n	B.1	B.1	2020-03-17	2020-03-17	ML
50	18723	Canada/Qc-JUS-V5301731/2020	Belgium/ITM_C413/2020	Belgium	Belgium	Europe	2020-03-27	1	n	B.1	B.1	2020-03-28	2020-03-28	ML
51	18957	Canada/Qc-L00215858/2020	Canada/BC_9345042/2020	Canada	Canada	Canada	2020-03-12	1	n	B.1.5	B.1.5	2020-03-12	2020-03-12	ML
52	18961	Canada/Qc-JUS-V5280308/2020	Canada/BC_02502338/2020	Canada	Canada	Canada	2020-03-23	1	n	B.1.1.277	B.1.1.277	2020-03-26	2020-03-26	ML
53	18964	Canada/Qc-L00233380/2020	USA/OR-PROV-046/2020	USA	USA	USA	2020-03-23	1	n	B.1.5	B.1.5	2020-03-23	2020-03-23	ML
54	18977	Canada/Qc-L00230189/2020	Canada/BC_02822314/2020;Canada/BC_03120111/2020	unclear	unclear	unclear	2020-03-16	1	n	B.1.5	B.1.5	2020-03-21	2020-03-21	ML
55	18980	Canada/Qc-JUS-V5210350/2020	Canada/MB_76/2020	Canada	Canada	Canada	2020-03-16	1	n	B.1.5	B.1.5	2020-03-20	2020-03-20	ML
56	19041	Canada/Qc-HMR-96072640/2020	Benin/1022/2020	Benin	Benin	Africa/Mid.East	2020-03-18	1	n	B.1	B.1	2020-04-07	2020-04-07	ML
57	19043	Canada/Qc-L00244782/2020	Luxembourg/LNS0102413/2020	Luxembourg	Luxembourg	Europe	2020-03-23	1	n	B.1.147	B.1.147	2020-04-01	2020-04-01	ML
58	19060	Canada/Qc-JUS-V5251973/2020	France/IDF3236/2020	France	France	Europe	2020-03-18	1	n	B.1.5	B.1.5	2020-03-24	2020-03-24	ML
59	19123	Canada/Qc-JUS-V5291018/2020	Luxembourg/LNS9207105/2020	Luxembourg	Luxembourg	Europe	2020-03-10	1	n	B.1.5	B.1.5	2020-03-27	2020-03-27	ML
60	19361	Canada/Qc-L00232310/2020	Spain/MD-H12-31/2020	Spain	Spain	Europe	2020-03-12	1	n	B.1	B.1	2020-03-22	2020-03-22	ML
61	19433	Canada/Qc-L00226364/2020	unclear	unclear	unclear	unclear	2020-03-18	1	n	B.1.5	B.1.5	2020-03-18	2020-03-18	ML
62	19444	Canada/Qc-L00236394/2020	Mexico/CMX-INER-01/2020	Mexico	Mexico	L.Am/Carib.	2020-03-08	1	y	B.1.5	B.1.5	2020-03-24	2020-03-26	ML
63	19489	Canada/Qc-JUS-V5250996/2020	Italy/VEN-UniVR-4/2020	Italy	Italy	Europe	2020-03-18	1	n	B.1.103	B.1.103	2020-03-22	2020-03-22	ML
64	19505	Canada/Qc-JUS-V5230806/2020	CostaRica/CRV-0011/2020	Costa Rica	Costa Rica	L.Am/Carib.	2020-03-07	1	n	B.1	B.1	2020-03-22	2020-03-22	ML
65	19560	Canada/Qc-L00231230/2020	Austria/CeMM0020/2020	Austria	Austria	Europe	2020-03-22	1	n	B.1.5	B.1.5	2020-03-22	2020-03-22	ML
66	19612	Canada/Qc-JUS-V5252154/2020	Austria/CeMM0324/2020	Austria	Austria	Europe	2020-02-21	1	n	B.1.8	B.1.8	2020-03-24	2020-03-24	ML
67	19705	Canada/Qc-L00233734/2020	Colombia/RIS-INS-80245/2020	Colombia	Colombia	L.Am/Carib.	2020-03-16	1	n	B.1.5	B.1.5	2020-03-23	2020-03-23	ML
68	19867	Canada/Qc-L00232447/2020	Switzerland/GE-HUG-0199-2/2020	Switzerland	Switzerland	Europe	2020-03-21	1	n	B.1.5	B.1.5	2020-03-22	2020-03-22	ML
69	19895	Canada/Qc-L00232405/2020	Latvia/045/2020	Latvia	Latvia	Europe	2020-03-22	1	n	B.1.5	B.1.5	2020-03-22	2020-03-22	ML
70	19906	Canada/Qc-JUS-V5220871/2020	NewZealand/20VR1004/2020	New Zealand	New Zealand	Asia/Oceania	2020-03-19	1	n	B.1.5	B.1.5	2020-03-20	2020-03-20	ML
71	19924	Canada/Qc-L00237217/2020	Thailand/Bangkok-CONI-0163/2020	Thailand	Thailand	Asia/Oceania	2020-03-24	1	n	B.1.5	B.1.5	2020-03-25	2020-03-25	ML
72	19926	Canada/Qc-L00236544/2020	Mexico/BCN-ALSR-1712/2020	Mexico	Mexico	L.Am/Carib.	2020-03-24	1	n	B.1.5	B.1.5	2020-03-24	2020-03-24	ML
73	19956	Canada/Qc-L00230473/2020	Peru/JUN-INS-128/2020;Peru/UN-INS-052/2020	unclear	unclear	unclear	2020-02-23	1	y	B.1.5	B.1	2020-03-12	2020-04-02	ML
74	20085	Canada/Qc-L00215812/2020	unclear	unclear	unclear	unclear	2020-03-08	1	n	B.1.5	B.1.5	2020-03-12	2020-03-12	ML
75	20182	Canada/Qc-JUS-V6031018/2020	Portugal/PT0090/2020	Portugal	Portugal	Europe	2020-03-20	1	n	B.1	B.1	2020-04-02	2020-04-02	ML
76	20274	Canada/Qc-L00242067/2020	UnitedArabEmirates/L3290259618/2020	United Arab Emirates	United Arab Emirates	Africa/Mid.East	2020-03-25	1	n	B.1	B.1	2020-03-28	2020-03-28	ML
77	20363	Canada/Qc-L00227663/2020	India/UP-NBRI-N19-TCP645/2020	India	India	Asia/Oceania	2020-03-18	1	n	B.1	B.1	2020-03-19	2020-03-19	ML
78	20374	Canada/Qc-L00229796/2020	Iceland/127/2020;Thailand/Bangkok-CONI-0129/2020	unclear	unclear	unclear	2020-03-11	1	n	B.1	B.1	2020-03-20	2020-03-20	ML
79	20393	Canada/Qc-JUS-V5210176/2020	SouthKorea/KCDC2140/2020	South Korea	South Korea	Asia/Oceania	2020-03-19	1	n	B.1	B.1	2020-03-19	2020-03-19	ML
80	20395	Canada/Qc-L00229794/2020	Portugal/PT0826/2020	Portugal	Portugal	Europe	2020-03-20	1	n	B.1	B.1	2020-03-20	2020-03-20	ML
81	20428	Canada/Qc-L00236653/2020	England/LIVE-A2316/2020	United Kingdom	United Kingdom	Europe	2020-03-18	1	n	B.1.5	B.1.5	2020-03-25	2020-03-25	ML
82	20454	Canada/Qc-L00242687/2020	SouthAfrica/KRISP-0111/2020	South Africa	South Africa	Africa/Mid.East	2020-03-19	1	n	B.1.5	B.1.5	2020-03-29	2020-03-29	ML
83	20500	Canada/Qc-L00218472/2020	Morocco/6889/2020	Morocco	Morocco	Africa/Mid.East	2020-03-14	1	n	B.1.5	B.1.5	2020-03-14	2020-03-14	ML
84	20537	Canada/Qc-L00225800/2020	Kuwait/KU001/2020	Kuwait	Kuwait	Africa/Mid.East	2020-03-16	1	n	B.1.5	B.1.5	2020-03-16	2020-03-16	ML
85	20550	Canada/Qc-L00230637/2020	Germany/BY-MVP-0062/2020	Germany	Germany	Europe	2020-03-21	1	n	B.1.5	B.1.5	2020-03-21	2020-03-21	ML
86	20553	Canada/Qc-L00245339/2020	SouthAfrica/KRISP-0021/2020	South Africa	South Africa	Africa/Mid.East	2020-03-23	1	n	B.1.5	B.1.5	2020-04-02	2020-04-02	ML
87	20580	Canada/Qc-L00238906/2020	Israel/990333068/2020	Israel	Israel	Africa/Mid.East	2020-03-24	1	n	B.1.5	B.1.5	2020-03-26	2020-03-26	ML
88	20594	Canada/Qc-L00238922/2020	Colombia/BOY-INS-88871/2020	Colombia	Colombia	L.Am/Carib.	2020-03-26	1	n	B.1.5	B.1.5	2020-03-26	2020-03-26	ML
89	20610	Canada/Qc-L00231805/2020	Netherlands/NoordBrabant_4/2020	Netherlands	Netherlands	Europe	2020-02-29	1	n	B.1.5	B.1.5	2020-03-20	2020-03-20	ML
90	20616	Canada/Qc-L00234871/2020	England/CAMB-778FD/2020	United Kingdom	United Kingdom	Europe	2020-03-17	2	n	B.1	B.1	2020-03-23	2020-03-25	ML
91	20641	Canada/Qc-HMR-96072326/2020	France/ARA10863/2020	France	France	Europe	2020-03-07	1	y	B.1.128	B.1.128	2020-03-20	2020-05-20	ML
92	20643	Canada/Qc-L00235378/2020	Switzerland/GE-SNRCI-2655/2020;Switzerland/GE-SNRCI-2480/2020	unclear	unclear	unclear	2020-03-13	1	n	B.1.128	B.1.128	2020-03-24	2020-03-24	ML
93	20660	Canada/Qc-JUS-V5262029/2020	DRC/108/2020;DRC/KN-0038/2020	unclear	unclear	unclear	2020-03-10	2	y	B.1.128	B.1.128	2020-03-20	2020-05-20	ML
94	20679	Canada/Qc-HMR-96072389/2020	Switzerland/GE-HUG-6065/2020	Switzerland	Switzerland	Europe	2020-03-26	1	n	B.1.128	B.1.128	2020-04-07	2020-04-07	ML
95	20834	Canada/Qc-JEW-Q9122655/2020	Germany/BY-MVP-0042/2020	Germany	Germany	Europe	2020-03-27	1	n	B.1.147	B.1.147	2020-05-12	2020-05-12	ML
96	20836	Canada/Qc-L00246125/2020	Switzerland/BE-ETHZ-100218/2020	Switzerland	Switzerland	Europe	2020-03-17	1	n	B.1	B.1	2020-04-04	2020-04-04	ML
97	20856	Canada/Qc-JUS-V5241116/2020	Switzerland/BL-UHB-42202242/2020	Switzerland	Switzerland	Europe	2020-03-22	1	n	B.1.5	B.1.5	2020-03-23	2020-03-23	ML
98	20859	Canada/Qc-JUS-V6041131/2020	France/IHU-0320/2020	France	France	Europe	2020-04-01	1	n	B.1.5	B.1.5	2020-04-03	2020-04-03	ML
99	20894	Canada/Qc-L00246579/2020	France/CVL2000/2020	France	France	Europe	2020-03-03	3	y	B.1.147	B.1.147	2020-03-18	2020-05-13	ML
100	21205	Canada/Qc-JUS-V5250560/2020	Senegal/5986/2020	Senegal	Senegal	Africa/Mid.East	2020-03-19	1	n	B.1.5	B.1.5	2020-03-22	2020-03-22	ML
101	21693	Canada/Qc-L00244549/2020	unclear	unclear	unclear	unclear	2020-03-18	2	n	B.1.1	B.1.1	2020-03-30	2020-04-01	ML
102	21704	Canada/Qc-JUS-V6010582/2020	Canada/ON_QGLO-012/2020	Canada	Canada	Canada	2020-03-26	1	n	B.1.1	B.1.1	2020-03-30	2020-03-30	ML
103	21863	Canada/Qc-L00241900/2020	Switzerland/BE-ETHZ-100801/2020	Switzerland	Switzerland	Europe	2020-03-25	1	n	B.1.1.1	B.1.1.1	2020-03-28	2020-03-28	ML
104	21955	Canada/Qc-L00241945/2020	Peru/LIM-INS-020/2020	Peru	Peru	L.Am/Carib.	2020-03-27	1	n	B.1.1.1	B.1.1.1	2020-03-28	2020-03-28	ML
105	22229	Canada/Qc-JUS-V5271131/2020	NorthernIreland/NIRE-FE199/2020	United Kingdom	United Kingdom	Europe	2020-03-17	1	n	B.1.1	B.1.1	2020-03-26	2020-03-26	ML
106	22272	Canada/Qc-JUS-V5220883/2020	Nigeria/KW314-CV63/2020	Nigeria	Nigeria	Africa/Mid.East	2020-03-16	1	n	B.1.1	B.1.1	2020-03-20	2020-03-20	ML
107	22276	Canada/Qc-L00240569/2020	Turkey/HSGM-11520/2020	Turkey	Turkey	Africa/Mid.East	2020-03-18	1	n	B.1.1.171	B.1.1.171	2020-03-27	2020-03-27	ML
108	22331	Canada/Qc-JUS-V5251158/2020	USA/AK-PHL041/2020	USA	USA	USA	2020-03-23	1	n	B.1.1.211	B.1.1.211	2020-03-23	2020-03-23	ML
109	22388	Canada/Qc-JUS-V5171505/2020	Israel/990430265/2020	Israel	Israel	Africa/Mid.East	2020-03-10	1	n	B.1.1	B.1.1	2020-03-17	2020-03-17	ML
110	22529	Canada/Qc-L00233357/2020	Japan/PG-0315/2020	Japan	Japan	Asia/Oceania	2020-03-23	1	n	B.1.1	B.1.1	2020-03-23	2020-03-23	ML
111	22621	Canada/Qc-L00214488/2020	unclear	unclear	unclear	unclear	2020-02-29	8	n	B.1.1	B.1.1	2020-03-10	2020-03-18	ML
112	22627	Canada/Qc-L00217032/2020	Switzerland/TI-ETHZ-100098/2020	Switzerland	Switzerland	Europe	2020-03-06	1	n	B.1.1	B.1.1	2020-03-13	2020-03-13	ML
113	22637	Canada/Qc-L00214050/2020	Portugal/PT0010/2020	Portugal	Portugal	Europe	2020-03-08	1	n	B.1.1	B.1.1	2020-03-10	2020-03-10	ML
114	22639	Canada/Qc-L00214023/2020	Portugal/PT0016/2020	Portugal	Portugal	Europe	2020-03-10	1	n	B.1.1	B.1.1	2020-03-10	2020-03-10	ML
115	22677	Canada/Qc-L00217534/2020	Austria/CeMM0137/2020	Austria	Austria	Europe	2020-03-13	1	n	B.1.1	B.1.1	2020-03-13	2020-03-13	ML
116	22755	Canada/Qc-L00235639/2020	Colombia/DC-INS-78390/2020	Colombia	Colombia	L.Am/Carib.	2020-03-06	1	n	B.1.1	B.1.1	2020-03-24	2020-03-24	ML
117	22775	Canada/Qc-L00230110/2020	Switzerland/BL-ETHZ-100343/2020	Switzerland	Switzerland	Europe	2020-03-19	1	n	B.1.1	B.1.1	2020-03-21	2020-03-21	ML
118	22947	Canada/Qc-JUS-V5260058/2020	Canada/BC_23348019/2020;Canada/BC_26590014/2020;Canada/ON-PHL-7590/2020	unclear	unclear	unclear	2020-02-27	8	n	B.1.1.10	B.1.1.10	2020-03-22	2020-03-26	ML
119	22980	Canada/Qc-L00235800/2020	Thailand/Trang_5008/2020	Thailand	Thailand	Asia/Oceania	2020-03-18	1	n	B.1.1.10	B.1.1.10	2020-03-23	2020-03-23	ML
120	23060	Canada/Qc-JUS-V5311043/2020	HongKong/HKU-200723-064/2020	Hong Kong	Hong Kong	Asia/Oceania	2020-03-12	1	y	B.1.1.71	B.1.1	2020-03-25	2020-03-28	ML
121	23214	Canada/Qc-L00243347/2020	Chile/Santiago_52/2020	Chile	Chile	L.Am/Carib.	2020-03-23	1	n	B.1.1.33	B.1.1.33	2020-03-30	2020-03-30	ML
122	23411	Canada/Qc-L00241319/2020	England/BRIS-124955/2020;England/BRIS-1249CE/2020	unclear	unclear	unclear	2020-03-25	1	y	B.1.1	B.1.1	2020-03-27	2020-03-27	ML
123	23417	Canada/Qc-JUS-V5241575/2020	Austria/CeMM0264/2020	Austria	Austria	Europe	2020-03-23	1	n	B.1.1	B.1.1	2020-03-23	2020-03-23	ML
124	23445	Canada/Qc-L00218310/2020	Chile/Rancagua_4/2020;Germany/BW-ChVir-1577/2020	unclear	unclear	unclear	2020-02-23	1	y	B.1.1	B.1.1	2020-03-12	2020-04-10	ML
125	23456	Canada/Qc-JUS-V5272548/2020	Peru/LIM-INS-016/2020	Peru	Peru	L.Am/Carib.	2020-03-10	1	n	B.1.1	B.1.1	2020-03-26	2020-03-26	ML
126	23464	Canada/Qc-L00228231/2020	Peru/LIM-INS-118/2020;Peru/UN-INS-039/2020	unclear	unclear	unclear	2020-03-14	1	n	B.1.1	B.1.1	2020-03-19	2020-03-19	ML
127	23467	Canada/Qc-L00221340/2020	Chile/Chillan-25338/2020	Chile	Chile	L.Am/Carib.	2020-03-15	1	n	B.1.1	B.1.1	2020-03-15	2020-03-15	ML
128	23486	Canada/Qc-L00228225/2020	Peru/UN-INS-063/2020	Peru	Peru	L.Am/Carib.	2020-03-17	1	n	B.1.1	B.1.1	2020-03-18	2020-03-18	ML
129	23491	Canada/Qc-L00235965/2020	Peru/LIM-UPCH-0119/2020	Peru	Peru	L.Am/Carib.	2020-03-21	1	n	B.1.1	B.1.1	2020-03-23	2020-03-23	ML
130	23493	Canada/Qc-L00238216/2020	Denmark/ALAB-SSI384/2020	Denmark	Denmark	Europe	2020-03-24	1	n	B.1.1	B.1.1	2020-03-25	2020-03-25	ML
131	23510	Canada/Qc-L00218269/2020	unclear	unclear	unclear	unclear	2020-03-08	2	n	B.1.1	B.1.1	2020-03-14	2020-03-14	ML
132	23675	Canada/Qc-JUS-V5231749/2020	Spain/NC-IBV-001427/2020	Spain	Spain	Europe	2020-03-23	1	n	B.1.1	B.1.1	2020-03-23	2020-03-23	ML
133	23702	Canada/Qc-L00235289/2020	Spain/NC-IBV-98005392/2020	Spain	Spain	Europe	2020-03-24	1	n	B.1.1	B.1.1	2020-03-24	2020-03-24	ML
134	24069	Canada/Qc-L00217024/2020	Greece/205_33490/2020	Greece	Greece	Europe	2020-03-13	1	n	B.1.1	B.1.1	2020-03-13	2020-03-13	ML
135	24194	Canada/Qc-L00247044/2020	Portugal/PT0940/2020	Portugal	Portugal	Europe	2020-04-01	1	n	B.1.1	B.1.1	2020-04-07	2020-04-07	ML
136	24273	Canada/Qc-L00216731/2020	Canada/MB_10/2020	Canada	Canada	Canada	2020-03-13	1	n	B.1.1	B.1.1	2020-03-13	2020-03-13	ML
137	24293	Canada/Qc-JUS-V6010676/2020	Spain/AN-IBV-002891/2020	Spain	Spain	Europe	2020-03-15	1	n	B.1.1	B.1.1	2020-03-31	2020-03-31	ML
138	24363	Canada/Qc-JUS-V5301577/2020	Russia/StPetersburg-RII11306S/2020	Russia	Russia	Europe	2020-03-24	1	n	B.1.1	B.1.1	2020-03-26	2020-03-26	ML
139	24376	Canada/Qc-L00229172/2020	Italy/ABR-IZSGC-TE5541/2020	Italy	Italy	Europe	2020-03-20	1	n	B.1.1	B.1.1	2020-03-20	2020-03-20	ML
140	24378	Canada/Qc-JUS-V5261900/2020	Sweden/20-07734/2020	Sweden	Sweden	Europe	2020-03-19	1	n	B.1.1	B.1.1	2020-03-25	2020-03-25	ML
141	24531	Canada/Qc-JUS-V5231390/2020	SouthKorea/KCDC2150/2020	South Korea	South Korea	Asia/Oceania	2020-03-18	1	n	B.1.1	B.1.1	2020-03-22	2020-03-22	ML
142	24544	Canada/Qc-JUS-V5251753/2020	SaudiArabia/KFSHRC28/2020	Saudi Arabia	Saudi Arabia	Africa/Mid.East	2020-03-24	1	n	B.1.1	B.1.1	2020-03-24	2020-03-24	ML
143	24547	Canada/Qc-JUS-V5262895/2020	UnitedArabEmirates/L920633304/2020	United Arab Emirates	United Arab Emirates	Africa/Mid.East	2020-03-17	3	n	B.1.1	B.1.1	2020-03-24	2020-03-25	ML
144	24551	Canada/Qc-JUS-V5262892/2020	England/LIVE-A9AED/2020	United Kingdom	United Kingdom	Europe	2020-03-25	1	n	B.1.1	B.1.1	2020-03-25	2020-03-25	ML
145	24665	Canada/Qc-JUS-V5240540/2020	Morocco/6887/2020	Morocco	Morocco	Africa/Mid.East	2020-03-02	1	n	B.1.1	B.1.1	2020-03-02	2020-03-02	ML
146	24701	Canada/Qc-JUS-V5291222/2020	Luxembourg/LNS8648492/2020	Luxembourg	Luxembourg	Europe	2020-03-26	1	n	B.1.1	B.1.1	2020-03-27	2020-03-27	ML
147	24725	Canada/Qc-JUS-V5192128/2020	Greece/216_34732/2020	Greece	Greece	Europe	2020-03-18	1	n	B.1.1	B.1.1	2020-03-18	2020-03-18	ML
148	24741	Canada/Qc-L00245484/2020	Denmark/ALAB-HH-266/2020	Denmark	Denmark	Europe	2020-03-26	1	n	B.1.1	B.1.1	2020-04-02	2020-04-02	ML
149	24809	Canada/Qc-JUS-V5261144/2020	SaudiArabia/KAUST-Jeddah60/2020	Saudi Arabia	Saudi Arabia	Africa/Mid.East	2020-03-25	1	n	B.1.1	B.1.1	2020-03-25	2020-03-25	ML
150	24841	Canada/Qc-JUS-V5281646/2020	Canada/ON_MU-S284/2020	Canada	Canada	Canada	2020-03-28	1	n	B.1.1	B.1.1	2020-03-28	2020-03-28	ML
151	24947	Canada/Qc-L00229741/2020	Germany/BY-MVP-V2012856/2020	Germany	Germany	Europe	2020-03-21	1	n	B.1.1	B.1.1	2020-03-21	2020-03-21	ML
152	25064	Canada/Qc-JUS-V5310533/2020	SaudiArabia/KAUST-Jeddah66/2020	Saudi Arabia	Saudi Arabia	Africa/Mid.East	2020-03-30	1	n	B.1.1	B.1.1	2020-03-30	2020-03-30	ML
153	25094	Canada/Qc-JUS-V5280072/2020	Sweden/20-07616/2020	Sweden	Sweden	Europe	2020-03-24	1	n	B.1.1	B.1.1	2020-03-26	2020-03-26	ML
154	25227	Canada/Qc-JUS-V5241690/2020	USA/ME-HETL-J0099/2020	USA	USA	USA	2020-03-23	1	n	B.1.5	B.1.5	2020-03-23	2020-03-23	ML
155	25233	Canada/Qc-L00234922/2020	Wales/PHWC-1687C4/2020;Wales/ALDP-52C063/2020	unclear	unclear	unclear	2020-03-23	1	n	B.1.5	B.1.5	2020-03-24	2020-03-24	ML
156	25390	Canada/Qc-L00215879/2020	Finland/13M64/2020	Finland	Finland	Europe	2020-03-12	1	n	B.1.160.1	B.1.160.1	2020-03-12	2020-03-12	ML
157	25745	Canada/Qc-JUS-V5311846/2020	unclear	unclear	unclear	unclear	2020-03-20	2	n	B.1.111	B.1.111	2020-03-23	2020-03-31	ML
158	25747	Canada/Qc-JUS-V5241907/2020	Chile/Santiago_46/2020	Chile	Chile	L.Am/Carib.	2020-03-21	1	n	B.1.111	B.1.111	2020-03-23	2020-03-23	ML
159	25758	Canada/Qc-JUS-V5290754/2020	Colombia/BOY-GUR-0212/2020	Colombia	Colombia	L.Am/Carib.	2020-03-28	1	n	B.1.111	B.1.111	2020-03-28	2020-03-28	ML
160	25763	Canada/Qc-JUS-V5311808/2020	Colombia/ANT-GVI-92161/2020	Colombia	Colombia	L.Am/Carib.	2020-03-31	1	n	B.1.111	B.1.111	2020-03-31	2020-03-31	ML
161	25810	Canada/Qc-L00231139/2020	Canada/NL_82/2020	Canada	Canada	Canada	2020-03-16	1	n	B.1	B.1	2020-03-22	2020-03-22	ML
162	25829	Canada/Qc-JUS-V5220339/2020	unclear	unclear	unclear	unclear	2020-03-13	2	n	B.1.255	B.1.255	2020-03-20	2020-03-23	ML
163	25833	Canada/Qc-JUS-V5241051/2020	Israel/2113603/2020	Israel	Israel	Africa/Mid.East	2020-03-21	1	n	B.1	B.1	2020-03-24	2020-03-24	ML
164	25835	Canada/Qc-L00220289/2020	Israel/CVL-n-6118/2020	Israel	Israel	Africa/Mid.East	2020-03-15	1	n	B.1.255	B.1.255	2020-03-15	2020-03-15	ML
165	25846	Canada/Qc-JUS-V5201888/2020	Peru/LIM-INS-155/2020	Peru	Peru	L.Am/Carib.	2020-03-19	1	n	B.1.255	B.1.255	2020-03-19	2020-03-19	ML
166	25847	Canada/Qc-HVE-P6040854/2020	Colombia/CES-GVI-97588/2020	Colombia	Colombia	L.Am/Carib.	2020-03-23	1	n	B.1.255	B.1.255	2020-04-04	2020-04-04	ML
167	25852	Canada/Qc-L00230018/2020	Vietnam/HCMC-2751/2020	Vietnam	Vietnam	Asia/Oceania	2020-03-21	1	n	B.1.255	B.1.255	2020-03-21	2020-03-21	ML
168	25877	Canada/Qc-JUS-V5220544/2020	Morocco/6891/2020	Morocco	Morocco	Africa/Mid.East	2020-03-20	1	n	B.1.255	B.1.255	2020-03-20	2020-03-20	ML
169	25880	Canada/Qc-JUS-V5262091/2020	Peru/LIM-INS-017/2020	Peru	Peru	L.Am/Carib.	2020-03-25	1	n	B.1.255	B.1.255	2020-03-26	2020-03-26	ML
170	25886	Canada/Qc-JUS-V6011193/2020	Colombia/BOY-INS-88859/2020	Colombia	Colombia	L.Am/Carib.	2020-03-30	1	n	B.1.255	B.1.255	2020-03-31	2020-03-31	ML
171	25906	Canada/Qc-JUS-V5241279/2020	Peru/LAM-INS-171/2020;Peru/UN-INS-095/2020	unclear	unclear	unclear	2020-02-06	1	y	B.1.370	B.1.5	2020-03-12	2020-04-10	ML
172	25964	Canada/Qc-L00229671/2020	Germany/BY-MVP-0271/2020	Germany	Germany	Europe	2020-03-10	1	n	B.1.5	B.1.5	2020-03-20	2020-03-20	ML
173	25965	Canada/Qc-L00215022/2020	Bulgaria/17/2020	Bulgaria	Bulgaria	Europe	2020-02-28	2	n	B.1.5	B.1.5	2020-03-12	2020-03-29	ML
174	25966	Canada/Qc-L00242547/2020	Bulgaria/17/2020	Bulgaria	Bulgaria	Europe	2020-03-09	1	n	B.1.5	B.1.5	2020-03-29	2020-03-29	ML
175	25980	Canada/Qc-L00229943/2020	Moldova/ChVir7768/2020	Moldova	Moldova	Europe	2020-03-03	1	n	B.1.5	B.1.5	2020-03-19	2020-03-19	ML
176	25987	Canada/Qc-HVE-P6040536/2020	HongKong/HKU-200723-006/2020	Hong Kong	Hong Kong	Asia/Oceania	2020-03-17	1	n	B.1.147	B.1.147	2020-04-04	2020-04-04	ML
177	26003	Canada/Qc-L00218308/2020	SouthAfrica/KRISP-0166/2020	South Africa	South Africa	Africa/Mid.East	2020-03-07	1	n	B.1.5	B.1.5	2020-03-14	2020-03-14	ML
178	26009	Canada/Qc-JUS-V5310540/2020	India/WB-IK41/2020	India	India	Asia/Oceania	2020-03-25	1	n	B.1.5	B.1.5	2020-03-30	2020-03-30	ML
179	26010	Canada/Qc-L00220546/2020	Kenya/C5335/2020	Kenya	Kenya	Africa/Mid.East	2020-03-11	1	n	B.1.5	B.1.5	2020-03-15	2020-03-15	ML
180	26018	Canada/Qc-L00225808/2020	Vietnam/VNHN_0897/2020	Vietnam	Vietnam	Asia/Oceania	2020-03-09	1	n	B.1.5	B.1.5	2020-03-16	2020-03-16	ML
181	26053	Canada/Qc-L00230666/2020	Senegal/600/2020	Senegal	Senegal	Africa/Mid.East	2020-03-12	1	n	B.1.5	B.1.5	2020-03-21	2020-03-21	ML
182	26089	Canada/Qc-JUS-V5272614/2020	England/SHEF-CBB2E/2020	United Kingdom	United Kingdom	Europe	2020-03-23	1	n	B.1	B.1	2020-03-26	2020-03-26	ML
183	26167	Canada/Qc-JUS-V5221059/2020	BosniaandHerzegovina/ChVir7353/2020	Bosnia and Herzegovina	Bosnia and Herzegovina	Europe	2020-03-21	1	n	B.1.5	B.1.5	2020-03-21	2020-03-21	ML
184	26169	Canada/Qc-L00234676/2020	Italy/LAZ-INMI-6/2020	Italy	Italy	Europe	2020-03-23	1	n	B.1.5	B.1.5	2020-03-23	2020-03-23	ML
185	26170	Canada/Qc-JUS-V5252367/2020	Colombia/QUI-INS-85082/2020	Colombia	Colombia	L.Am/Carib.	2020-03-23	1	n	B.1.5	B.1.5	2020-03-24	2020-03-24	ML
186	26174	Canada/Qc-L00237942/2020	BosniaandHerzegovina/ChVir7362/2020	Bosnia and Herzegovina	Bosnia and Herzegovina	Europe	2020-03-25	1	n	B.1.5	B.1.5	2020-03-25	2020-03-25	ML
187	26178	Canada/Qc-JUS-V5272537/2020	SouthAfrica/KRISP-0041/2020	South Africa	South Africa	Africa/Mid.East	2020-03-25	1	n	B.1.5	B.1.5	2020-03-26	2020-03-26	ML
188	26189	Canada/Qc-L00248065/2020	Kenya/C544/2020	Kenya	Kenya	Africa/Mid.East	2020-04-09	1	n	B.1.5	B.1.5	2020-04-10	2020-04-10	ML
189	26287	Canada/Qc-JUS-V6071390/2020	Italy/BAS-UniMI-4028/2020	Italy	Italy	Europe	2020-03-26	1	n	B.1	B.1	2020-04-07	2020-04-07	ML
190	26294	Canada/Qc-JUS-V5252344/2020	Austria/CeMM0275/2020	Austria	Austria	Europe	2020-03-24	1	n	B.1.5	B.1.5	2020-03-24	2020-03-24	ML
191	26347	Canada/Qc-L00241292/2020	Israel/CVL-n-6134/2020	Israel	Israel	Africa/Mid.East	2020-03-05	1	n	B.1.255	B.1.255	2020-03-27	2020-03-27	ML
192	26365	Canada/Qc-L00215627/2020	Canada/BC_5306970/2020	Canada	Canada	Canada	2020-03-11	1	n	B.1.255	B.1.255	2020-03-12	2020-03-12	ML
193	26375	Canada/Qc-JUS-V5220366/2020	unclear	unclear	unclear	unclear	2020-03-17	6	n	B.1.255	B.1.255	2020-03-20	2020-03-29	ML
194	26394	Canada/Qc-L00242317/2020	Australia/VIC424/2020	Australia	Australia	Asia/Oceania	2020-03-25	1	n	B.1.255	B.1.255	2020-03-29	2020-03-29	ML
195	26397	Canada/Qc-L00241901/2020	USA/CA-CZB-1198/2020	USA	USA	USA	2020-03-28	1	n	B.1.255	B.1.255	2020-03-28	2020-03-28	ML
196	26413	Canada/Qc-L00233970/2020	Egypt/C-CU001a-S1/2020	Egypt	Egypt	Africa/Mid.East	2020-03-19	2	n	B.1	B.1	2020-03-22	2020-04-04	ML
197	26414	Canada/Qc-JUS-V6041042/2020	Egypt/C-CU001a-S1/2020	Egypt	Egypt	Africa/Mid.East	2020-03-19	1	n	B.1.255	B.1.255	2020-04-04	2020-04-04	ML
198	26428	Canada/Qc-JEW-Q9121223/2020	Colombia/MAG-INS-101935/2020	Colombia	Colombia	L.Am/Carib.	2020-04-08	1	n	B.1.255	B.1.255	2020-05-12	2020-05-12	ML
199	26438	Canada/Qc-JUS-V5301171/2020	France/ARA09428/2020	France	France	Europe	2020-03-15	1	n	B.1	B.1	2020-03-30	2020-03-30	ML
200	26602	Canada/Qc-L00239194/2020	Italy/LOM-UniMI-L259/2020	Italy	Italy	Europe	2020-02-22	1	n	B.1.5	B.1.5	2020-03-26	2020-03-26	ML
201	26632	Canada/Qc-L00241349/2020	Luxembourg/LNS4691488/2020	Luxembourg	Luxembourg	Europe	2020-03-01	1	y	B.1.178	B.1.5	2020-03-16	2020-03-30	ML
202	26645	Canada/Qc-JUS-V5291386/2020	Luxembourg/LNS9652104/2020	Luxembourg	Luxembourg	Europe	2020-03-12	1	n	B.1.5	B.1.5	2020-03-27	2020-03-27	ML
203	26650	Canada/Qc-JUS-V5190228/2020	Switzerland/JU-ETHZ-100124/2020	Switzerland	Switzerland	Europe	2020-03-16	1	n	B.1.5	B.1.5	2020-03-16	2020-03-16	ML
204	26660	Canada/Qc-JUS-V5311070/2020	Bangladesh/CHRF-0011/2020	Bangladesh	Bangladesh	Asia/Oceania	2020-03-30	1	n	B.1.5	B.1.5	2020-03-30	2020-03-30	ML
205	26675	Canada/Qc-L00236074/2020	Australia/VIC286/2020	Australia	Australia	Asia/Oceania	2020-03-22	1	n	B.1.5	B.1.5	2020-03-24	2020-03-24	ML
206	26680	Canada/Qc-L00229363/2020	Belgium/20A30/2020	Belgium	Belgium	Europe	2020-03-18	1	n	B.1.5	B.1.5	2020-03-20	2020-03-20	ML
207	26729	Canada/Qc-L00221391/2020	Moldova/ChVir7777/2020	Moldova	Moldova	Europe	2020-03-12	1	n	B.1.5	B.1.5	2020-03-13	2020-03-13	ML
208	26797	Canada/Qc-JUS-V5271342/2020	Beijing/DT-travelFR01/2020	China	China	Asia/Oceania	2020-03-07	1	n	B.1	B.1	2020-03-26	2020-03-26	ML
209	26824	Canada/Qc-L00236965/2020	Singapore/1044/2020	Singapore	Singapore	Asia/Oceania	2020-03-23	1	n	B.1.13	B.1.13	2020-03-25	2020-03-25	ML
210	26838	Canada/Qc-JUS-V5290505/2020	France/220_95/2020	France	France	Europe	2020-03-17	2	n	B.1.159	B.1.159	2020-03-27	2020-03-28	ML
211	26987	Canada/Qc-JUS-V5231423/2020	France/B5465/2020	France	France	Europe	2020-03-22	1	n	B.1	B.1	2020-03-22	2020-03-22	ML
212	27034	Canada/Qc-JUS-V5262953/2020	Israel/701002504/2020	Israel	Israel	Africa/Mid.East	2020-03-25	1	n	B.1	B.1	2020-03-25	2020-03-25	ML
213	27164	Canada/Qc-JEW-Q8251318/2020	Canada/ON_MU-S679/2020	Canada	Canada	Canada	2020-04-01	1	n	B.1.114	B.1.114	2020-04-25	2020-04-25	ML
214	27358	Canada/Qc-L00250961/2020	Denmark/ALAB-SSI301/2020	Denmark	Denmark	Europe	2020-03-07	1	n	B.1	B.1	2020-04-18	2020-04-18	ML
215	27362	Canada/Qc-L00237611/2020	Australia/VIC175/2020	Australia	Australia	Asia/Oceania	2020-03-18	1	n	B.1	B.1	2020-03-25	2020-03-25	ML
216	27381	Canada/Qc-JUS-V5300961/2020	France/IDF2252/2020;France/IDF2256/2020;France/IDF2253/2020	unclear	unclear	unclear	2020-03-07	1	n	B.1	B.1	2020-03-27	2020-03-27	ML
217	27588	Canada/Qc-L00242991/2020	Canada/ON-PHL-5756/2020;Canada/ON-PHL-5757/2020	unclear	unclear	unclear	2020-02-28	1	y	B.1.3	B.1.3	2020-03-18	2020-05-16	ML
218	27604	Canada/Qc-L00246443/2020	CostaRica/INC-0046/2020	Costa Rica	Costa Rica	L.Am/Carib.	2020-03-17	1	y	B.1.3	B.1.3	2020-03-24	2020-04-06	ML
219	27614	Canada/Qc-JUS-V5280373/2020	USA/NY-NYUMC52/2020	USA	USA	USA	2020-03-18	63	n	B.1.3	B.1.3	2020-03-26	2020-04-30	ML
220	27677	Canada/Qc-JUS-V5300597/2020	unclear	unclear	unclear	unclear	2020-03-15	34	n	B.1.3	B.1.3	2020-03-18	2020-05-16	ML
221	27681	Canada/Qc-JEW-Q8261578/2020	USA/NY-NYUMC155/2020	USA	USA	USA	2020-03-25	1	n	B.1.3	B.1.3	2020-04-26	2020-04-26	ML
222	27703	Canada/Qc-L00245474/2020	Israel/13077511/2020	Israel	Israel	Africa/Mid.East	2020-03-26	1	n	B.1.3	B.1.3	2020-04-02	2020-04-02	ML
223	27706	Canada/Qc-L00252040/2020	Israel/CVL-n-8414/2020	Israel	Israel	Africa/Mid.East	2020-03-26	1	n	B.1.3	B.1.3	2020-04-21	2020-04-21	ML
224	27722	Canada/Qc-L00253977/2020	Canada/ON-UHTC_0146/2020	Canada	Canada	Canada	2020-04-07	1	n	B.1.3	B.1.3	2020-04-25	2020-04-25	ML
225	27728	Canada/Qc-JUS-V6141397/2020	France/IHU-0470/2020	France	France	Europe	2020-04-05	1	n	B.1.3	B.1.3	2020-04-14	2020-04-14	ML
226	27745	Canada/Qc-JEW-Q8292502/2020	Israel/CVL-n-7169/2020	Israel	Israel	Africa/Mid.East	2020-03-26	1	n	B.1.3	B.1.3	2020-04-29	2020-04-29	ML
227	27746	Canada/Qc-JUS-V6090678/2020	Argentina/PAIS-A0019/2020	Argentina	Argentina	L.Am/Carib.	2020-03-25	1	n	B.1.3	B.1.3	2020-04-08	2020-04-08	ML
228	27749	Canada/Qc-JUS-V5280429/2020	Israel/13077847/2020;Israel/13077846/2020	unclear	unclear	unclear	2020-03-23	1	n	B.1.3	B.1.3	2020-03-26	2020-03-26	ML
229	27753	Canada/Qc-L00251281/2020	Jamaica/JM-CDC-6729/2020	Jamaica	Jamaica	L.Am/Carib.	2020-03-16	1	n	B.1.3	B.1.3	2020-04-19	2020-04-19	ML
230	27756	Canada/Qc-JEW-Q9142190/2020	Israel/CVL-n-11468/2020	Israel	Israel	Africa/Mid.East	2020-04-10	1	n	B.1.3	B.1.3	2020-05-14	2020-05-14	ML
231	27784	Canada/Qc-JEW-Q9041534/2020	USA/CA-CZB-2109/2020;USA/CA-CZB-2104/2020	unclear	unclear	unclear	2020-04-01	1	n	B.1.3	B.1.3	2020-05-04	2020-05-04	ML
232	27788	Canada/Qc-L00240666/2020	unclear	unclear	unclear	unclear	2020-03-23	3	n	B.1.3	B.1.3.2	2020-03-27	2020-04-01	ML
233	27801	Canada/Qc-HMR-96062641/2020	USA/VA-DCLS-0378/2020	USA	USA	USA	2020-04-01	1	n	B.1.3	B.1.3	2020-04-05	2020-04-05	ML
234	27821	Canada/Qc-L00231158/2020	Taiwan/NTU05/2020	Taiwan	Taiwan	Asia/Oceania	2020-03-13	1	n	B.1	B.1	2020-03-22	2020-03-22	ML
235	27827	Canada/Qc-L00260782/2020	India/MH-NIV-QC-799/2020	India	India	Asia/Oceania	2020-03-09	1	n	B.1	B.1	2020-05-20	2020-05-20	ML
236	27840	Canada/Qc-L00240444/2020	USA/NY-NYUMC562/2020	USA	USA	USA	2020-03-09	45	n	B.1	B.1	2020-03-27	2020-05-26	ML
237	27900	Canada/Qc-JUS-V6060384/2020	USA/ME-HETL-J0050/2020	USA	USA	USA	2020-03-19	1	n	B.1	B.1	2020-04-05	2020-04-05	ML
238	27947	Canada/Qc-JUS-V5290936/2020	Mali/M002824/2020	Mali	Mali	Africa/Mid.East	2020-03-19	1	n	B.1	B.1	2020-03-27	2020-03-27	ML
239	27951	Canada/Qc-L00234990/2020	Denmark/ALAB-SSI239/2020	Denmark	Denmark	Europe	2020-03-10	1	n	B.1	B.1	2020-03-24	2020-03-24	ML
240	28015	Canada/Qc-L00235027/2020	Portugal/PT0419/2020	Portugal	Portugal	Europe	2020-03-01	7	y	B.1	B.1.350	2020-03-15	2020-06-01	ML
241	28022	Canada/Qc-L00245281/2020	unclear	unclear	unclear	unclear	2020-03-17	7	n	B.1.350	B.1.350	2020-03-24	2020-05-11	ML
242	28023	Canada/Qc-L00246165/2020	unclear	unclear	unclear	unclear	2020-03-18	6	n	B.1.350	B.1.350	2020-03-24	2020-05-11	ML
243	28030	Canada/Qc-JUS-V5281076/2020	unclear	unclear	unclear	unclear	2020-03-20	5	n	B.1.350	B.1.350	2020-03-24	2020-05-11	ML
244	28032	Canada/Qc-HGA-T31114812D/2020	Canada/ON_QGLO-02/2020	Canada	Canada	Canada	2020-03-22	1	n	B.1.350	B.1.350	2020-05-11	2020-05-11	ML
245	28202	Canada/Qc-JEW-Q9181196/2020	USA/TX-HMH036/2020;USA/TX-HMH035/2020	unclear	unclear	unclear	2020-03-08	1	n	B.1	B.1	2020-05-18	2020-05-18	ML
246	28217	Canada/Qc-L00256076/2020	France/IHU-0417/2020	France	France	Europe	2020-03-23	1	n	B.1.325	B.1.325	2020-04-30	2020-04-30	ML
247	28224	Canada/Qc-JUS-V5301202/2020	USA/NY-NYUMC225/2020	USA	USA	USA	2020-03-18	1	n	B.1	B.1	2020-03-27	2020-03-27	ML
248	28228	Canada/Qc-L00226107/2020	Mali/M002758/2020	Mali	Mali	Africa/Mid.East	2020-03-07	1	n	B.1	B.1	2020-03-17	2020-03-17	ML
249	28330	Canada/Qc-JUS-V5242396/2020	Israel/701002403/2020	Israel	Israel	Africa/Mid.East	2020-03-23	1	n	B.1	B.1	2020-03-23	2020-03-23	ML
250	28345	Canada/Qc-JUS-V5221114/2020	USA/CT-Yale-029/2020	USA	USA	USA	2020-03-18	1	n	B.1	B.1	2020-03-21	2020-03-21	ML
251	28347	Canada/Qc-JUS-V6110562/2020	Germany/BY-MVP-0019/2020	Germany	Germany	Europe	2020-03-26	1	n	B.1	B.1	2020-04-10	2020-04-10	ML
252	28356	Canada/Qc-L00215628/2020	UnitedArabEmirates/L0484/2020	United Arab Emirates	United Arab Emirates	Africa/Mid.East	2020-03-12	1	n	B.1	B.1	2020-03-12	2020-03-12	ML
253	28359	Canada/Qc-JUS-V6010007/2020	USA/GA-EHC-136H/2020	USA	USA	USA	2020-03-27	1	n	B.1	B.1	2020-04-01	2020-04-01	ML
254	28374	Canada/Qc-JUS-V5242218/2020	SouthKorea/KCDC2141/2020	South Korea	South Korea	Asia/Oceania	2020-03-23	1	n	B.1	B.1	2020-03-23	2020-03-23	ML
255	28377	Canada/Qc-JUS-V5241908/2020	Taiwan/108/2020	Taiwan	Taiwan	Asia/Oceania	2020-03-23	1	n	B.1	B.1	2020-03-23	2020-03-23	ML
256	28378	Canada/Qc-JUS-V5240377/2020	SouthKorea/KCDC2172/2020	South Korea	South Korea	Asia/Oceania	2020-03-23	1	n	B.1	B.1	2020-03-23	2020-03-23	ML
257	28392	Canada/Qc-JUS-V6032038/2020	Netherlands/Limburg_63/2020	Netherlands	Netherlands	Europe	2020-03-27	1	n	B.1	B.1	2020-04-03	2020-04-03	ML
258	28395	Canada/Qc-JUS-V5221057/2020	Australia/VIC1187/2020	Australia	Australia	Asia/Oceania	2020-03-05	1	y	B.1	B.1	2020-03-20	2020-03-20	ML
259	28416	Canada/Qc-L00219340/2020	Finland/13M69/2020	Finland	Finland	Europe	2020-03-10	2	n	B.1	B.1	2020-03-14	2020-03-21	ML
260	28430	Canada/Qc-L00242662/2020	Israel/n14285/2020;Israel/CVL-n14285/2020;Israel/CVL-n-6157/2020;USA/NY-WCMP10C04P/2020;USA/NY-WCMP10H04P/2020	unclear	unclear	unclear	2020-03-08	1	y	B.1	B.1	2020-03-22	2020-05-16	ML
261	28481	Canada/Qc-JUS-V5272140/2020	USA/NY-NYUMC828/2020	USA	USA	USA	2020-03-25	1	n	B.1	B.1	2020-03-26	2020-03-26	ML
262	28501	Canada/Qc-L00216532/2020	unclear	unclear	unclear	unclear	2020-03-08	2	n	B.1	B.1	2020-03-12	2020-03-12	ML
263	28503	Canada/Qc-L00242582/2020	USA/CT-UW-2446/2020	USA	USA	USA	2020-03-29	1	n	B.1	B.1	2020-03-29	2020-03-29	ML
264	28526	Canada/Qc-L00218334/2020	unclear	unclear	unclear	unclear	2020-03-10	3	n	B.1	B.1	2020-03-14	2020-04-11	ML
265	28529	Canada/Qc-JUS-V6032164/2020	Thailand/Bangkok-0042/2020	Thailand	Thailand	Asia/Oceania	2020-03-14	1	y	B.1	B.1	2020-04-01	2020-04-03	ML
266	28531	Canada/Qc-JUS-V6011698/2020	USA/CA-CSMC12/2020	USA	USA	USA	2020-03-28	1	n	B.1	B.1	2020-04-01	2020-04-01	ML
267	28651	Canada/Qc-L00240594/2020	Canada/BC_6404889/2020	Canada	Canada	Canada	2020-03-12	1	n	B.1	B.1	2020-03-27	2020-03-27	ML
268	28747	Canada/Qc-L00246436/2020	unclear	unclear	unclear	unclear	2020-03-23	1	n	B.1	B.1	2020-04-05	2020-04-05	ML
269	28752	Canada/Qc-JUS-V6010575/2020	Russia/CRIE140762/2020	Russia	Russia	Europe	2020-03-10	1	n	B.1	B.1	2020-03-29	2020-03-29	ML
270	28844	Canada/Qc-L00224745/2020	Montenegro/ChVir-1265622002/2020	Montenegro	Montenegro	Europe	2020-03-17	1	n	B.1	B.1	2020-03-17	2020-03-17	ML
271	28867	Canada/Qc-L00228964/2020	Vietnam/HCMC-2712/2020	Vietnam	Vietnam	Asia/Oceania	2020-03-20	1	n	B.1	B.1	2020-03-20	2020-03-20	ML
272	29009	Canada/Qc-L00230020/2020	USA/CA-CZB0104/2020	USA	USA	USA	2020-03-18	1	n	B.1.350	B.1.350	2020-03-21	2020-03-21	ML
273	29011	Canada/Qc-JUS-V5300411/2020	Vietnam/HCMC-05008/2020	Vietnam	Vietnam	Asia/Oceania	2020-03-21	1	n	B.1.3	B.1.3	2020-03-28	2020-03-28	ML
274	29013	Canada/Qc-JUS-V5261550/2020	unclear	unclear	unclear	unclear	2020-03-11	2	n	B.1	B.1	2020-03-24	2020-03-24	ML
275	29014	Canada/Qc-L00236879/2020	Denmark/ALAB-SSI-628/2020	Denmark	Denmark	Europe	2020-03-11	1	n	B.1	B.1	2020-03-25	2020-03-25	ML
276	29028	Canada/Qc-L00240158/2020	Denmark/ALAB-SSI482/2020	Denmark	Denmark	Europe	2020-03-24	2	n	B.1	B.1	2020-03-26	2020-04-01	ML
277	29029	Canada/Qc-JUS-V6021797/2020	Denmark/ALAB-SSI482/2020	Denmark	Denmark	Europe	2020-03-25	1	n	B.1	B.1	2020-04-01	2020-04-01	ML
278	29032	Canada/Qc-JUS-V5220331/2020	unclear	unclear	unclear	unclear	2020-03-08	2	n	B.1.361	B.1	2020-03-20	2020-03-20	ML
279	29044	Canada/Qc-L00245466/2020	Lithuania/MR-LUHS-Eilnr6/2020	Lithuania	Lithuania	Europe	2020-03-18	1	n	B.1.288	B.1.288	2020-04-02	2020-04-02	ML
280	29075	Canada/Qc-L00219049/2020	Canada/MB_39/2020	Canada	Canada	Canada	2020-03-14	1	n	B.1	B.1	2020-03-14	2020-03-14	ML
281	29082	Canada/Qc-JUS-V5260522/2020	USA/WI-UW-41/2020	USA	USA	USA	2020-03-18	1	n	B.1	B.1	2020-03-25	2020-03-25	ML
282	29124	Canada/Qc-L00241158/2020	Norway/2388/2020	Norway	Norway	Europe	2020-03-10	1	n	B.1	B.1	2020-03-27	2020-03-27	ML
283	29127	Canada/Qc-JUS-V5250393/2020	unclear	unclear	unclear	unclear	2020-03-10	47	n	B.1	B.1	2020-03-14	2020-04-10	ML
284	29132	Canada/Qc-JUS-V5281609/2020	Nigeria/OY008-CV29/2020	Nigeria	Nigeria	Africa/Mid.East	2020-03-23	1	n	B.1	B.1	2020-03-27	2020-03-27	ML
285	29133	Canada/Qc-L00240404/2020	unclear	unclear	unclear	unclear	2020-03-23	2	n	B.1	B.1	2020-03-27	2020-03-27	ML
286	29145	Canada/Qc-JUS-V5290449/2020	USA/MI-MDHHS-SC20531/2020	USA	USA	USA	2020-03-25	1	n	B.1	B.1	2020-03-28	2020-03-28	ML
287	29163	Canada/Qc-L00220827/2020	Finland/14M32/2020	Finland	Finland	Europe	2020-03-14	1	n	B.1	B.1	2020-03-14	2020-03-14	ML
288	29171	Canada/Qc-JUS-V6010733/2020	Botswana/BOT0455/2020	Botswana	Botswana	Africa/Mid.East	2020-03-28	1	n	B.1	B.1	2020-03-29	2020-03-29	ML
289	29172	Canada/Qc-JUS-V5300936/2020	Colombia/RIS-INS-87267/2020	Colombia	Colombia	L.Am/Carib.	2020-03-28	1	n	B.1	B.1	2020-03-29	2020-03-29	ML
290	29191	Canada/Qc-JUS-V6040451/2020	Canada/BC_02511020/2020	Canada	Canada	Canada	2020-04-01	1	n	B.1	B.1	2020-04-04	2020-04-04	ML
291	29193	Canada/Qc-JUS-V6110776/2020	Germany/NW-HHU-74/2020	Germany	Germany	Europe	2020-04-01	1	n	B.1	B.1	2020-04-10	2020-04-10	ML
292	29198	Canada/Qc-JUS-V5220498/2020	Germany/BY-UHR-3ZK/2020	Germany	Germany	Europe	2020-03-19	1	n	B.1	B.1	2020-03-19	2020-03-19	ML
293	29201	Canada/Qc-JUS-V5220493/2020	Chile/Punta_Arenas_5/2020	Chile	Chile	L.Am/Carib.	2020-03-19	1	n	B.1	B.1	2020-03-19	2020-03-19	ML
294	29213	Canada/Qc-JUS-V5291548/2020	Canada/ON-OICR-SLB2799/2020	Canada	Canada	Canada	2020-03-28	1	n	B.1	B.1	2020-03-28	2020-03-28	ML
295	29238	Canada/Qc-L00232949/2020	SouthKorea/KCDC2145/2020	South Korea	South Korea	Asia/Oceania	2020-03-22	1	n	B.1	B.1	2020-03-22	2020-03-22	ML
296	29239	Canada/Qc-L00232439/2020	NewZealand/20VR1078/2020	New Zealand	New Zealand	Asia/Oceania	2020-03-22	1	n	B.1	B.1	2020-03-22	2020-03-22	ML
297	29241	Canada/Qc-L00231249/2020	Vietnam/HCMC-35009/2020	Vietnam	Vietnam	Asia/Oceania	2020-03-22	1	n	B.1	B.1	2020-03-22	2020-03-22	ML
298	29261	Canada/Qc-JUS-V5231638/2020	USA/NY-NYUMC58/2020	USA	USA	USA	2020-03-17	3	y	B.1	B.1	2020-03-20	2020-03-28	ML
299	29351	Canada/Qc-JUS-V5220930/2020	unclear	unclear	unclear	unclear	2020-03-15	4	n	B.1	B.1	2020-03-22	2020-04-18	ML
300	29362	Canada/Qc-L00216909/2020	Singapore/37/2020	Singapore	Singapore	Asia/Oceania	2020-03-13	1	n	B.1	B.1	2020-03-13	2020-03-13	ML
301	29367	Canada/Qc-L00216920/2020	Finland/13M27/2020	Finland	Finland	Europe	2020-03-13	1	n	B.1	B.1	2020-03-13	2020-03-13	ML
302	29371	Canada/Qc-JUS-V6010855/2020	unclear	unclear	unclear	unclear	2020-03-25	2	n	B.1	B.1	2020-03-31	2020-03-31	ML
303	29393	Canada/Qc-JUS-V6071364/2020	USA/PA-MGEL152/2020	USA	USA	USA	2020-04-01	1	n	B.1	B.1	2020-04-07	2020-04-07	ML
304	29405	Canada/Qc-JUS-V5211194/2020	Chile/Punta_Arenas_9/2020	Chile	Chile	L.Am/Carib.	2020-03-21	1	n	B.1	B.1	2020-03-21	2020-03-21	ML
305	29406	Canada/Qc-L00230472/2020	Chile/Punta_Arenas_10/2020	Chile	Chile	L.Am/Carib.	2020-03-21	1	n	B.1	B.1	2020-03-21	2020-03-21	ML
306	29430	Canada/Qc-JEW-Q9052430/2020	USA/TX-HMH065/2020	USA	USA	USA	2020-03-18	1	n	B.1	B.1	2020-05-05	2020-05-05	ML
307	29440	Canada/Qc-JEW-Q9141577/2020	USA/VA-DCLS-0485/2020	USA	USA	USA	2020-04-14	1	n	B.1	B.1	2020-05-14	2020-05-14	ML
308	29445	Canada/Qc-JUS-V5261039/2020	Denmark/ALAB-SSI-633/2020	Denmark	Denmark	Europe	2020-03-17	1	n	B.1	B.1	2020-03-25	2020-03-25	ML
309	29448	Canada/Qc-JUS-V6110764/2020	Canada/ON-OICR-SLB2789/2020	Canada	Canada	Canada	2020-03-17	1	n	B.1.323	B.1.323	2020-04-10	2020-04-10	ML
310	29454	Canada/Qc-L00225662/2020	Aruba/AW-RIVM-10113/2020	Aruba	Aruba	L.Am/Carib.	2020-03-10	1	n	B.1	B.1	2020-03-17	2020-03-17	ML
311	29485	Canada/Qc-JUS-V5220648/2020	CzechRepublic/NRL_4105/2020	Czech Republic	Czech Republic	Europe	2020-03-16	1	n	B.1	B.1	2020-03-20	2020-03-20	ML
312	29493	Canada/Qc-JUS-V5251436/2020	SouthKorea/KCDC2174/2020	South Korea	South Korea	Asia/Oceania	2020-03-18	1	y	B.1	B.1	2020-03-25	2020-04-06	ML
313	29496	Canada/Qc-JUS-V6070492/2020	England/BRIS-125550/2020	United Kingdom	United Kingdom	Europe	2020-03-28	1	n	B.1	B.1	2020-04-06	2020-04-06	ML
314	29533	Canada/Qc-JUS-V6040480/2020	USA/MI-UM-2006S001011/2020	USA	USA	USA	2020-04-01	1	n	B.1	B.1	2020-04-03	2020-04-03	ML
315	29574	Canada/Qc-JUS-V5281494/2020	Belgium/Rega-0328196/2020	Belgium	Belgium	Europe	2020-03-23	1	n	B.1	B.1	2020-03-28	2020-03-28	ML
316	29581	Canada/Qc-JUS-V5281517/2020	USA/FL-BPHL-0278/2020	USA	USA	USA	2020-03-28	1	n	B.1	B.1	2020-03-28	2020-03-28	ML
317	29594	Canada/Qc-JUS-V5310956/2020	USA/NY-NYUMC524/2020	USA	USA	USA	2020-03-24	1	n	B.1	B.1	2020-03-30	2020-03-30	ML
318	29597	Canada/Qc-JUS-V6010653/2020	USA/NY-NYUMC368/2020	USA	USA	USA	2020-03-24	2	n	B.1	B.1	2020-03-30	2020-03-31	ML
319	29669	Canada/Qc-JUS-V6091618/2020	USA/NJ-NYUMC367/2020	USA	USA	USA	2020-04-01	1	n	B.1	B.1	2020-04-09	2020-04-09	ML
320	29675	Canada/Qc-JUS-V6110502/2020	England/LOND-D5F34/2020	United Kingdom	United Kingdom	Europe	2020-04-01	4	n	B.1	B.1.356	2020-04-10	2020-04-10	ML
321	29682	Canada/Qc-JUS-V6110557/2020	USA/VA-DCLS-0656/2020	USA	USA	USA	2020-04-01	1	n	B.1	B.1	2020-04-10	2020-04-10	ML
322	29691	Canada/Qc-JUS-V5271838/2020	unclear	unclear	unclear	unclear	2020-03-23	2	n	B.1	B.1	2020-03-26	2020-03-26	ML
323	29737	Canada/Qc-JUS-V6110661/2020	Germany/BY-UHR-25578139L/2020	Germany	Germany	Europe	2020-03-31	1	n	B.1	B.1	2020-04-10	2020-04-10	ML
324	29739	Canada/Qc-JUS-V6110503/2020	Mali/M002667/2020	Mali	Mali	Africa/Mid.East	2020-04-01	1	n	B.1	B.1	2020-04-10	2020-04-10	ML
325	29760	Canada/Qc-JUS-V5301124/2020	Mexico/BCN-ALSR-1710/2020	Mexico	Mexico	L.Am/Carib.	2020-03-26	1	n	B.1	B.1	2020-03-27	2020-03-27	ML
326	29761	Canada/Qc-JUS-V5280554/2020	CzechRepublic/NRL_5513/2020	Czech Republic	Czech Republic	Europe	2020-03-26	1	n	B.1	B.1	2020-03-27	2020-03-27	ML
327	29763	Canada/Qc-JUS-V5290932/2020	Colombia/VAC-GUR-0084/2020	Colombia	Colombia	L.Am/Carib.	2020-03-26	1	n	B.1	B.1	2020-03-27	2020-03-27	ML
328	29764	Canada/Qc-JUS-V5281001/2020	Mexico/BCN-ALSR-1711/2020	Mexico	Mexico	L.Am/Carib.	2020-03-26	1	n	B.1	B.1	2020-03-27	2020-03-27	ML
329	16560	NA	Aruba/AW-RIVM-10101/2020	Aruba	Aruba	L.Am/Carib.	2020-03-07	14	n	NA	B.40	2020-03-10	2020-03-29	ML
330	17668	NA	Canada/BC_8894200/2020	Canada	Canada	Canada	2020-03-10	8	n	NA	A	2020-03-18	2020-04-10	ML
331	19346	Canada/Qc-JUS-V5210482/2020	Chile/Concepcion_2/2020	Chile	Chile	L.Am/Carib.	2020-02-20	10	y	B.1.5	B.1.5	2020-03-17	2020-04-12	ML
332	20506	NA	Scotland/EDB283/2020	United Kingdom	United Kingdom	Europe	2020-03-27	7	n	NA	B.1.147	2020-03-29	2020-04-28	ML
333	20647	Canada/Qc-L00254283/2020	Switzerland/BL-UHB-42196077/2020	Switzerland	Switzerland	Europe	2020-03-16	10	n	B.1.128	B.1.128	2020-03-26	2020-04-27	ML
334	20727	NA	DRC/10251/2020	Democratic Republic of the Congo	Democratic Republic of the Congo	Africa/Mid.East	2020-03-14	27	n	NA	B.1.128	2020-03-22	2020-05-20	ML
335	20842	Canada/Qc-L00220897/2020	unclear	unclear	unclear	unclear	2020-03-13	7	n	B.1.5	B.1.5	2020-03-14	2020-04-03	ML
336	20914	NA	unclear	unclear	unclear	unclear	2020-03-13	105	n	NA	B.1.147	2020-03-21	2020-05-13	ML
337	21027	NA	Belgium/FAE-030948/2020	Belgium	Belgium	Europe	2020-03-08	128	n	NA	B.1.147	2020-03-18	2020-05-06	ML
338	21159	Canada/Qc-L00258600/2020	unclear	unclear	unclear	unclear	2020-02-25	452	n	B.1.147	B.1.147	2020-03-12	2020-06-01	ML
339	26939	NA	France/IDF1980/2020	France	France	Europe	2020-03-04	4	n	NA	B.1	2020-03-18	2020-03-30	ML
340	27679	NA	unclear	unclear	unclear	unclear	2020-03-17	13	n	NA	B.1.3	2020-03-18	2020-05-05	ML
341	28021	Canada/Qc-L00245281/2020	unclear	unclear	unclear	unclear	2020-03-11	164	n	B.1.350	B.1.350	2020-03-15	2020-06-01	ML
342	28505	Canada/Qc-L00214634/2020	Fujian/IM3520001T/2020	China	China	Asia/Oceania	2020-03-08	5	n	B.1	B.1	2020-03-12	2020-03-31	ML
343	28854	NA	unclear	unclear	unclear	unclear	2020-03-17	93	n	NA	B.1	2020-03-20	2020-05-06	ML
344	29154	NA	USA/FL-QDX-229/2020	USA	USA	USA	2020-03-23	4	n	NA	B.1	2020-03-24	2020-04-04	ML
345	29617	NA	unclear	unclear	unclear	unclear	2020-03-25	29	n	NA	B.1	2020-03-29	2020-04-10	ML
346	29773	NA	unclear	unclear	unclear	unclear	2020-03-18	48	n	NA	B.1	2020-03-26	2020-04-26	ML
347	15771	Canada/Qc-L00229410/2020	Canada/BC_5282984/2020	Canada	Canada	Canada	2020-03-10	3	n	B.4	B.4	2020-03-20	2020-03-26	ML
348	15871	Canada/Qc-L00228954/2020	India/LA-NCDC-01614/2020	India	India	Asia/Oceania	2020-02-21	4	n	B.4	B.4	2020-03-20	2020-03-23	ML
349	16555	Canada/Qc-L00229065/2020	Greece/260_32216/2020	Greece	Greece	Europe	2020-03-07	5	n	B.40	B.40	2020-03-20	2020-03-25	ML
350	16586	Canada/Qc-JUS-V5271356/2020	unclear	unclear	unclear	unclear	2020-03-10	2	n	B.40	B.40	2020-03-26	2020-03-27	ML
351	16605	Canada/Qc-HMR-96061818/2020	England/SHEF-C6464/2020	United Kingdom	United Kingdom	Europe	2020-03-17	3	n	B.40	B.40	2020-03-26	2020-04-13	ML
352	16631	Canada/Qc-L00242370/2020	England/CAMB-77C97/2020	United Kingdom	United Kingdom	Europe	2020-03-25	2	n	B.40	B.40	2020-03-27	2020-03-29	ML
353	16702	Canada/Qc-L00241042/2020	France/IHU-0118/2020	France	France	Europe	2020-03-24	2	n	B.39	B.39	2020-03-27	2020-04-01	ML
354	16721	NA	England/LIVE-A5067/2020	United Kingdom	United Kingdom	Europe	2020-03-13	3	n	NA	B.39	2020-03-21	2020-03-24	ML
355	16720	Canada/Qc-L00235671/2020	unclear	unclear	unclear	unclear	2020-03-10	16	n	B.39	B.39	2020-03-18	2020-03-29	ML
356	16745	Canada/Qc-JUS-V5280176/2020	England/201100063/2020	United Kingdom	United Kingdom	Europe	2020-03-06	2	n	B	B	2020-03-26	2020-03-27	ML
357	16793	NA	Thailand/Bangkok-CONI-0128/2020	Thailand	Thailand	Asia/Oceania	2020-03-11	6	n	NA	B	2020-03-22	2020-04-10	ML
358	16803	Canada/Qc-L00238342/2020	unclear	unclear	unclear	unclear	2020-03-18	3	n	B	B	2020-03-19	2020-03-26	ML
359	16823	Canada/Qc-L00242623/2020	Belgium/VHV-0324118/2020	Belgium	Belgium	Europe	2020-03-23	1	n	B	B	2020-03-29	2020-03-29	ML
360	17008	Canada/Qc-L00219020/2020	Panama/330671/2020	Panama	Panama	L.Am/Carib.	2020-02-29	22	n	A.3	A.3	2020-03-14	2020-05-04	ML
361	17017	Canada/Qc-JUS-V5251969/2020	Scotland/CVR634/2020	United Kingdom	United Kingdom	Europe	2020-03-17	1	n	A.3	A.3	2020-03-24	2020-03-24	ML
362	17041	Canada/Qc-L00243560/2020	Canada/BC_02091552/2020	Canada	Canada	Canada	2020-03-17	17	n	A.3	A.3	2020-03-21	2020-05-04	ML
363	17071	Canada/Qc-JUS-V5262104/2020	Mali/M002663/2020	Mali	Mali	Africa/Mid.East	2020-03-19	2	n	A	A	2020-03-23	2020-03-25	ML
364	17136	Canada/Qc-JUS-V5250411/2020	SaudiArabia/KAUST-Makkah90/2020	Saudi Arabia	Saudi Arabia	Africa/Mid.East	2020-03-09	2	n	A	A	2020-03-23	2020-03-24	ML
365	17207	Canada/Qc-JUS-V5221002/2020	Uganda/UG002/2020	Uganda	Uganda	Africa/Mid.East	2020-03-19	4	y	A	A	2020-03-20	2020-03-31	ML
366	17501	Canada/Qc-JUS-V5272515/2020	unclear	unclear	unclear	unclear	2020-03-25	2	n	A.2.2	A.2.2	2020-03-26	2020-03-29	ML
367	17531	Canada/Qc-L00222022/2020	Peru/LIM-INS-146/2020;Peru/LIM-INS-145/2020;Peru/LIM-INS-144/2020;Peru/UN-INS-069/2020;Peru/UN-INS-068/2020;Peru/UN-INS-070/2020	unclear	unclear	unclear	2020-03-09	1	n	A.2	A.2	2020-03-15	2020-03-15	ML
368	17635	Canada/Qc-L00241242/2020	unclear	unclear	unclear	unclear	2020-03-26	2	n	A.5	A.5	2020-03-27	2020-03-27	ML
369	17737	Canada/Qc-L00214081/2020	Canada/NL_34/2020	Canada	Canada	Canada	2020-03-01	1	n	A.1	A.1	2020-03-10	2020-03-10	ML
370	17799	NA	Canada/MB_38/2020	Canada	Canada	Canada	2020-03-09	9	n	NA	A.1	2020-04-05	2020-05-21	ML
371	17811	Canada/Qc-JUS-V5301677/2020	HongKong/HKU-200723-065/2020	Hong Kong	Hong Kong	Asia/Oceania	2020-03-09	4	n	A.1	A.1	2020-03-20	2020-03-29	ML
372	17835	Canada/Qc-L00233527/2020	unclear	unclear	unclear	unclear	2020-03-22	3	n	A.1	A.1	2020-03-23	2020-03-27	ML
373	17858	Canada/Qc-JUS-V5210401/2020	USA/WA-UW-1997/2020	USA	USA	USA	2020-03-12	2	n	A.1	A	2020-03-19	2020-03-23	ML
374	17855	NA	unclear	unclear	unclear	unclear	2020-03-12	13	n	NA	A.1	2020-03-17	2020-04-04	ML
375	17906	Canada/Qc-L00235855/2020	Canada/BC_05845391/2020	Canada	Canada	Canada	2020-03-10	2	n	A.1	A.1	2020-03-23	2020-03-23	ML
376	17909	Canada/Qc-L00233853/2020	Canada/ON_QGLO-023/2020	Canada	Canada	Canada	2020-03-06	36	n	A.1	A.1	2020-03-13	2020-04-10	ML
377	18357	Canada/Qc-L00218056/2020	Wuhan/HB-WH5-237/2020	China	China	Asia/Oceania	2020-03-09	2	n	B	B	2020-03-14	2020-03-14	ML
378	18466	Canada/Qc-JUS-V5271975/2020	Peru/UN-INS-084/2020;Peru/LIM-INS-015/2020;Peru/LIM-INS-160/2020	unclear	unclear	unclear	2020-02-21	1	n	B.1.5	B.1.5	2020-03-26	2020-03-26	ML
379	18469	Canada/Qc-L00221577/2020	SouthAfrica/R02606/2020	South Africa	South Africa	Africa/Mid.East	2020-01-29	2	n	B.1.5	B.1.5	2020-03-15	2020-03-22	ML
380	18503	Canada/Qc-L00247014/2020	Australia/NSW2548/2020	Australia	Australia	Asia/Oceania	2020-03-27	7	n	B.1.98	B.1.98	2020-04-07	2020-04-23	ML
381	18538	Canada/Qc-JUS-V5310844/2020	USA/CA-SCCPHD-UC164/2020	USA	USA	USA	2020-03-12	3	n	B.1.98	B.1.98	2020-03-22	2020-03-30	ML
382	18847	Canada/Qc-JUS-V5262289/2020	Greece/56_37161/2020	Greece	Greece	Europe	2020-03-24	1	n	B.1.5	B.1.5	2020-03-25	2020-03-25	ML
383	19022	Canada/Qc-JUS-V5210725/2020	France/IHU-0145/2020	France	France	Europe	2020-03-06	16	n	B.1	B.1	2020-03-10	2020-03-30	ML
384	19046	Canada/Qc-L00220159/2020	Taiwan/TSGH-21/2020	Taiwan	Taiwan	Asia/Oceania	2020-03-07	2	n	B.1	B.1	2020-03-15	2020-03-17	ML
385	19067	Canada/Qc-L00233585/2020	Ukraine/203100325/2020	Ukraine	Ukraine	Europe	2020-03-16	2	n	B.1.5	B.1.147	2020-03-23	2020-04-03	ML
386	19128	Canada/Qc-L00251091/2020	DRC/4075/2020	Democratic Republic of the Congo	Democratic Republic of the Congo	Africa/Mid.East	2020-03-24	6	n	B.1.147	B.1.147	2020-04-18	2020-04-30	ML
387	19150	Canada/Qc-L00241648/2020	France/GE8517/2020	France	France	Europe	2020-03-26	2	n	B.1	B.1	2020-03-28	2020-04-02	ML
388	19153	Canada/Qc-L00240070/2020	France/GE8777/2020	France	France	Europe	2020-03-17	1	n	B.1.5	B.1.5	2020-03-25	2020-03-25	ML
389	19174	Canada/Qc-L00242487/2020	Luxembourg/LNS3169999/2020	Luxembourg	Luxembourg	Europe	2020-03-25	3	n	B.1.5	B.1.5	2020-03-29	2020-03-29	ML
390	19208	Canada/Qc-L00254849/2020	Switzerland/VD-ETHZ-140067/2020	Switzerland	Switzerland	Europe	2020-04-01	9	n	B.1.147	B.1.147	2020-04-20	2020-05-08	ML
391	19248	NA	France/CVL8297/2020	France	France	Europe	2020-03-25	4	n	NA	B.1.5	2020-03-26	2020-03-27	ML
392	19413	Canada/Qc-JUS-V6090718/2020	Spain/AN-IBV-98001740/2020	Spain	Spain	Europe	2020-03-17	12	n	B.1.183	B.1.183	2020-03-27	2020-04-12	ML
393	19457	NA	Spain/AS-MG-80-19/2020	Spain	Spain	Europe	2020-03-22	1	n	NA	B.1.5	2020-03-26	2020-03-26	ML
394	19524	Canada/Qc-L00234611/2020	unclear	unclear	unclear	unclear	2020-03-15	3	n	B.1	B.1.5	2020-03-22	2020-03-26	ML
395	19588	Canada/Qc-L00252176/2020	Kenya/C4199/2020	Kenya	Kenya	Africa/Mid.East	2020-03-24	2	n	B.1.5	B.1.5	2020-04-21	2020-04-26	ML
396	19722	Canada/Qc-L00237309/2020	Spain/AN-IBV-003947/2020	Spain	Spain	Europe	2020-03-22	3	n	B.1.5	B.1.5	2020-03-24	2020-03-25	ML
397	19777	Canada/Qc-L00240479/2020	Nigeria/AB03-CV135/2020	Nigeria	Nigeria	Africa/Mid.East	2020-03-22	3	n	B.1.5	B.1.5	2020-03-27	2020-03-28	ML
398	19791	Canada/Qc-L00237727/2020	unclear	unclear	unclear	unclear	2020-03-09	41	n	B.1.183	B.1.183	2020-03-19	2020-05-14	ML
399	19832	Canada/Qc-L00241245/2020	Switzerland/VS-ETHZ-110024/2020;Switzerland/BE-ETHZ-110068/2020	unclear	unclear	unclear	2020-03-08	2	y	B.1	B.1.5	2020-03-20	2020-03-27	ML
400	19844	Canada/Qc-L00240979/2020	Switzerland/VD-ETHZ-100328/2020	Switzerland	Switzerland	Europe	2020-03-17	4	n	B.1.5	B.1.5	2020-03-27	2020-03-27	ML
401	19892	Canada/Qc-L00240113/2020	USA/CA-ALSR-1583/2020	USA	USA	USA	2020-03-24	2	n	B.1.5	B.1.5	2020-03-25	2020-03-25	ML
402	19904	NA	Switzerland/VD-ETHZ-130003/2020	Switzerland	Switzerland	Europe	2020-03-18	4	n	NA	B.1.5	2020-03-20	2020-03-23	ML
403	19922	Canada/Qc-L00236526/2020	Thailand/Bangkok-CONI-0163/2020	Thailand	Thailand	Asia/Oceania	2020-03-23	3	n	B.1.5	B.1.5	2020-03-24	2020-03-25	ML
404	19953	Canada/Qc-L00220736/2020	Iceland/506/2020	Iceland	Iceland	Europe	2020-03-11	1	n	B.1.5	B.1.5	2020-03-15	2020-03-15	ML
405	19960	Canada/Qc-L00234169/2020	Colombia/VAC-INS-79965/2020	Colombia	Colombia	L.Am/Carib.	2020-03-06	3	n	B.1.5	B.1.5	2020-03-19	2020-03-23	ML
406	19964	Canada/Qc-JUS-V5311365/2020	Mexico/PUE-InDRE-05/2020	Mexico	Mexico	L.Am/Carib.	2020-03-01	3	n	B.1	B.1	2020-03-30	2020-04-02	ML
407	20159	Canada/Qc-L00221722/2020	India/MH-NIV-2387/2020	India	India	Asia/Oceania	2020-03-07	2	n	B.1.5	B.1.5	2020-03-15	2020-03-15	ML
408	20168	Canada/Qc-L00240947/2020	Morocco/OUA677-19/2020;Morocco/OUA677_19/2020	unclear	unclear	unclear	2020-03-23	3	n	B.1	B.1	2020-03-27	2020-04-02	ML
409	20218	NA	Netherlands/Utrecht_30/2020	Netherlands	Netherlands	Europe	2020-03-09	2	n	NA	B.1	2020-03-24	2020-03-27	ML
410	20224	Canada/Qc-L00240029/2020	Kenya/C256/2020	Kenya	Kenya	Africa/Mid.East	2020-03-09	5	n	B.1.5	B.1.5	2020-03-15	2020-03-28	ML
411	20232	Canada/Qc-L00217574/2020	Peru/LIM-INS-018/2020	Peru	Peru	L.Am/Carib.	2020-03-07	13	n	B.1	B.1	2020-03-13	2020-04-13	ML
412	20333	Canada/Qc-L00220733/2020	Peru/ARE-INS-165/2020;Peru/ARE-UPCH-0111/2020;Peru/UN-INS-089/2020	unclear	unclear	unclear	2020-03-02	9	n	B.1	B.1	2020-03-15	2020-03-26	ML
413	20355	Canada/Qc-JUS-V5250462/2020	Switzerland/BL-ETHZ-101140/2020	Switzerland	Switzerland	Europe	2020-03-17	1	n	B.1	B.1	2020-03-23	2020-03-23	ML
414	20364	Canada/Qc-JUS-V5221215/2020	Singapore/374/2020	Singapore	Singapore	Asia/Oceania	2020-03-20	2	n	B.1	B.1	2020-03-21	2020-03-21	ML
415	20379	Canada/Qc-L00239192/2020	England/20142024404/2020	United Kingdom	United Kingdom	Europe	2020-03-25	1	n	B.1.88	B.1.88	2020-03-26	2020-03-26	ML
416	20411	Canada/Qc-JUS-V5250344/2020	BosniaandHerzegovina/ChVir7365/2020	Bosnia and Herzegovina	Bosnia and Herzegovina	Europe	2020-03-14	6	n	B.1	B.1	2020-03-20	2020-04-08	ML
417	20442	Canada/Qc-L00233835/2020	Australia/VIC1050/2020	Australia	Australia	Asia/Oceania	2020-03-22	5	n	B.1.5	B.1.5	2020-03-23	2020-03-29	ML
418	20607	Canada/Qc-L00229727/2020	Sweden/20-51740/2020	Sweden	Sweden	Europe	2020-03-08	2	n	B.1.5	B.1.5	2020-03-20	2020-03-23	ML
419	20619	Canada/Qc-L00237180/2020	Colombia/DC-INS-84861/2020	Colombia	Colombia	L.Am/Carib.	2020-03-22	1	n	B.1.5	B.1.5	2020-03-25	2020-03-25	ML
420	20627	NA	France/HDF8236/2020	France	France	Europe	2020-03-19	5	n	NA	B.1	2020-03-25	2020-04-01	ML
421	20673	Canada/Qc-L00241026/2020	DRC/3941/2020	Democratic Republic of the Congo	Democratic Republic of the Congo	Africa/Mid.East	2020-03-18	2	n	B.1.128	B.1.128	2020-03-27	2020-04-01	ML
422	20704	Canada/Qc-JUS-V6011719/2020	Switzerland/BS-UHB-42190783/2020	Switzerland	Switzerland	Europe	2020-03-14	2	n	B.1.128	B.1.128	2020-04-01	2020-04-06	ML
423	20706	Canada/Qc-L00243646/2020	Switzerland/GE-SNRCI-7517/2020	Switzerland	Switzerland	Europe	2020-03-14	2	n	B.1.128	B.1.128	2020-03-20	2020-03-31	ML
424	20710	NA	Switzerland/GE-SNRCI-7536/2020	Switzerland	Switzerland	Europe	2020-03-14	17	n	NA	B.1.128	2020-03-24	2020-05-16	ML
425	20768	Canada/Qc-L00232187/2020	USA/TX-HMH0306/2020	USA	USA	USA	2020-03-01	1	n	B.1.83	B.1.83	2020-03-22	2020-03-22	ML
426	20780	Canada/Qc-L00239009/2020	Netherlands/NA_347/2020	Netherlands	Netherlands	Europe	2020-03-17	1	n	B.1.219	B.1.219	2020-03-22	2020-03-22	ML
427	20809	Canada/Qc-L00217831/2020	Switzerland/BS-UHB-42191874/2020	Switzerland	Switzerland	Europe	2020-03-09	2	n	B.1	B.1	2020-03-13	2020-03-13	ML
428	20851	Canada/Qc-JUS-V6020569/2020	Switzerland/BS-UHB-42193193/2020	Switzerland	Switzerland	Europe	2020-03-16	2	n	B.1.5	B.1.5	2020-03-31	2020-03-31	ML
429	20895	Canada/Qc-JUS-V6010764/2020	unclear	unclear	unclear	unclear	2020-03-06	246	n	B.1.147	B.1.147	2020-03-18	2020-05-13	ML
430	20902	NA	Belgium/Rega-0320258/2020	Belgium	Belgium	Europe	2020-03-17	10	n	NA	B.1.147	2020-04-01	2020-05-05	ML
431	20917	Canada/Qc-L00249527/2020	Canada/NB_56/2020	Canada	Canada	Canada	2020-03-15	2	n	B.1.147	B.1.147	2020-04-15	2020-04-18	ML
432	20916	NA	Canada/NB_56/2020	Canada	Canada	Canada	2020-03-14	7	n	NA	B.1.147	2020-03-29	2020-05-06	ML
433	20923	NA	Belgium/ZF-0325152/2020	Belgium	Belgium	Europe	2020-03-19	4	n	NA	B.1.147	2020-03-28	2020-04-18	ML
434	21169	Canada/Qc-JEW-Q8291667/2020	DRC/352/2020	Democratic Republic of the Congo	Democratic Republic of the Congo	Africa/Mid.East	2020-02-27	6	n	B.1.147	B.1.147	2020-03-22	2020-05-18	ML
435	21664	Canada/Qc-JUS-V5272029/2020	Germany/HE-FFM4/2020;Germany/HE-FFM6/2020	unclear	unclear	unclear	2020-01-27	262	y	B.1.5	B.1.1.176	2020-03-02	2020-05-26	ML
436	22282	Canada/Qc-L00243874/2020	USA/WI-QDX-784/2020	USA	USA	USA	2020-03-19	2	n	B.1.1	B.1.1	2020-03-31	2020-03-31	ML
437	22311	Canada/Qc-L00213312/2020	Chile/Santiago_13/2020	Chile	Chile	L.Am/Carib.	2020-03-05	1	n	B.1.1	B.1.1	2020-03-09	2020-03-09	ML
438	22335	Canada/Qc-JUS-V5251163/2020	Belgium/ULG-7242/2020	Belgium	Belgium	Europe	2020-03-16	1	n	B.1.1.211	B.1.1.211	2020-03-23	2020-03-23	ML
439	22400	Canada/Qc-L00232113/2020	Germany/BY-MVP-0011/2020	Germany	Germany	Europe	2020-03-17	2	n	B.1.1	B.1.1	2020-03-22	2020-03-22	ML
440	22579	Canada/Qc-L00239086/2020	Israel/2047145/2020	Israel	Israel	Africa/Mid.East	2020-03-25	1	n	B.1.1	B.1.1	2020-03-26	2020-03-26	ML
441	22607	Canada/Qc-L00219618/2020	Canada/NB-234/2020	Canada	Canada	Canada	2020-02-24	4	y	B.1.1	B.1.1	2020-03-10	2020-04-08	ML
442	22655	Canada/Qc-L00215977/2020	unclear	unclear	unclear	unclear	2020-03-11	3	n	B.1.1	B.1.1	2020-03-12	2020-03-18	ML
443	22659	Canada/Qc-JUS-V5192105/2020	Gambia/0268/2020	Gambia	Gambia	Africa/Mid.East	2020-03-17	1	n	B.1.1	B.1.1	2020-03-18	2020-03-18	ML
444	22706	Canada/Qc-L00241948/2020	Estonia/ChVir4305/2020;Estonia/ChVir4286/2020;Estonia/ChVir4301/2020	unclear	unclear	unclear	2020-02-23	2	y	B.1.1	B.1.1	2020-03-21	2020-04-01	ML
445	22714	Canada/Qc-JUS-V5291103/2020	France/ARA18487/2020	France	France	Europe	2020-03-14	1	n	B.1.1	B.1.1	2020-03-27	2020-03-27	ML
446	22783	Canada/Qc-JUS-V5280091/2020	Vietnam/VNHN_3085/2020	Vietnam	Vietnam	Asia/Oceania	2020-03-21	2	n	B.1.1	B.1.1	2020-03-26	2020-04-01	ML
447	22961	Canada/Qc-JUS-V5271479/2020	Taiwan/225/2020	Taiwan	Taiwan	Asia/Oceania	2020-03-12	4	n	B.1.1.10	B.1.1.10	2020-03-26	2020-03-26	ML
448	22971	Canada/Qc-JUS-V5271080/2020	USA/MN-MDH-1315/2020	USA	USA	USA	2020-03-24	1	n	B.1.1.10	B.1.1.10	2020-03-26	2020-03-26	ML
449	22983	Canada/Qc-L00232723/2020	Singapore/1011/2020	Singapore	Singapore	Asia/Oceania	2020-03-21	1	n	B.1.1.10	B.1.1.10	2020-03-22	2020-03-22	ML
450	22987	Canada/Qc-JUS-V5280171/2020	England/20149006804/2020	United Kingdom	United Kingdom	Europe	2020-03-25	1	n	B.1.1.10	B.1.1.10	2020-03-26	2020-03-26	ML
451	23011	NA	unclear	unclear	unclear	unclear	2020-03-11	24	n	NA	B.1.1	2020-03-18	2020-05-16	ML
452	23061	NA	USA/MD-MDH-0173/2020	USA	USA	USA	2020-03-13	1	n	NA	B.1.1	2020-03-25	2020-03-25	ML
453	23442	Canada/Qc-L00241376/2020	Austria/CeMM0285/2020	Austria	Austria	Europe	2020-03-25	1	n	B.1.1	B.1.1	2020-03-27	2020-03-27	ML
454	23468	Canada/Qc-L00243675/2020	unclear	unclear	unclear	unclear	2020-03-18	2	n	B.1.1	B.1.1	2020-03-31	2020-04-01	ML
455	23475	Canada/Qc-L00215798/2020	Chile/Chillan_2/2020	Chile	Chile	L.Am/Carib.	2020-03-11	1	n	B.1.1	B.1.1	2020-03-12	2020-03-12	ML
456	23501	Canada/Qc-L00237888/2020	Peru/ARE-INS-076/2020	Peru	Peru	L.Am/Carib.	2020-03-24	3	n	B.1.1	B.1.1	2020-03-25	2020-04-10	ML
457	23503	NA	Chile/Chillan_4/2020	Chile	Chile	L.Am/Carib.	2020-04-03	2	n	NA	B.1.1	2020-04-10	2020-04-10	ML
458	23664	Canada/Qc-L00242900/2020	Italy/VEN-UniVR-2/2020	Italy	Italy	Europe	2020-03-04	1	y	B.1.1.133	B.1.1	2020-03-23	2020-03-30	ML
459	23769	Canada/Qc-L00236439/2020	Greece/HPI-6465/2020	Greece	Greece	Europe	2020-03-14	2	n	B.1.1	B.1.1	2020-03-24	2020-04-29	ML
460	23830	Canada/Qc-JUS-V6050728/2020	Portugal/PT0304/2020	Portugal	Portugal	Europe	2020-03-14	2	y	B.1.1	B.1.1	2020-04-04	2020-04-04	ML
461	23923	Canada/Qc-L00236430/2020	Argentina/PAIS-A0005/2020	Argentina	Argentina	L.Am/Carib.	2020-03-23	2	n	B.1.1	B.1.1	2020-03-24	2020-03-24	ML
462	24082	Canada/Qc-JUS-V5281030/2020	Jordan/SR-049/2020	Jordan	Jordan	Africa/Mid.East	2020-03-11	9	n	B.1.1	B.1.1	2020-03-24	2020-04-17	ML
463	24274	Canada/Qc-L00220369/2020	Canada/ON_QGLO-01/2020	Canada	Canada	Canada	2020-03-14	2	n	B.1.1	B.1.1	2020-03-15	2020-03-27	ML
464	24278	Canada/Qc-JUS-V5300557/2020	Canada/BC_11180253/2020	Canada	Canada	Canada	2020-03-26	1	n	B.1.1	B.1.1	2020-03-27	2020-03-27	ML
465	24301	Canada/Qc-JUS-V5230998/2020	SaudiArabia/KFSHRC31/2020	Saudi Arabia	Saudi Arabia	Africa/Mid.East	2020-03-09	3	n	B.1.1	B.1.1	2020-03-22	2020-03-27	ML
466	24309	Canada/Qc-L00219966/2020	SouthAfrica/KRISP-107/2020	South Africa	South Africa	Africa/Mid.East	2020-03-10	20	n	B.1.1	B.1.1	2020-03-15	2020-04-01	ML
467	24516	Canada/Qc-L00236367/2020	Turkey/GLAB-CoV004/2020	Turkey	Turkey	Africa/Mid.East	2020-03-18	2	n	B.1.1	B.1.1	2020-03-24	2020-03-24	ML
468	24548	Canada/Qc-L00236551/2020	England/LIVE-9BF1C/2020	United Kingdom	United Kingdom	Europe	2020-03-23	2	n	B.1.1	B.1.1	2020-03-24	2020-03-25	ML
469	24599	Canada/Qc-L00236396/2020	Belgium/ULG-10191/2020	Belgium	Belgium	Europe	2020-03-22	3	n	B.1.1	B.1.1	2020-03-24	2020-03-30	ML
470	24716	Canada/Qc-L00229288/2020	USA/CA-CZB-3773/2020	USA	USA	USA	2020-03-16	1	n	B.1.1	B.1.1	2020-03-20	2020-03-20	ML
471	24810	Canada/Qc-JUS-V5262765/2020	Oman/205024123/2020	Oman	Oman	Africa/Mid.East	2020-03-24	1	n	B.1.1	B.1.1	2020-03-25	2020-03-25	ML
472	24817	Canada/Qc-JUS-V5270774/2020	Russia/Ulan-Ude-RII4560S/2020	Russia	Russia	Europe	2020-03-24	1	n	B.1.1	B.1.1	2020-03-25	2020-03-25	ML
473	24869	Canada/Qc-JEW-Q9141679/2020	UnitedArabEmirates/L2004034634/2020	United Arab Emirates	United Arab Emirates	Africa/Mid.East	2020-04-16	2	n	B.1.1	B.1.1	2020-05-14	2020-05-15	ML
474	24930	Canada/Qc-L00226547/2020	England/OXON-ACEFD/2020	United Kingdom	United Kingdom	Europe	2020-03-11	1	n	B.1.1	B.1.1	2020-03-18	2020-03-18	ML
475	24990	Canada/Qc-JEW-Q9081772/2020	Portugal/PT0245/2020	Portugal	Portugal	Europe	2020-03-31	1	n	B.1.1	B.1.1	2020-05-08	2020-05-08	ML
476	25590	Canada/Qc-L00235149/2020	Colombia/AMA-INS-106856/2020	Colombia	Colombia	L.Am/Carib.	2020-03-23	1	n	B.1.111	B.1.111	2020-03-24	2020-03-24	ML
477	25609	Canada/Qc-L00248343/2020	Turkey/KOC-IST-B91/2020	Turkey	Turkey	Africa/Mid.East	2020-03-27	2	n	B.1.9	B.1.9	2020-04-11	2020-04-14	ML
478	25690	Canada/Qc-JUS-V6111281/2020	Netherlands/NA_650/2020	Netherlands	Netherlands	Europe	2020-04-09	1	n	B.1.9	B.1.9	2020-04-10	2020-04-10	ML
479	25699	NA	USA/NY-QDX-880/2020	USA	USA	USA	2020-03-16	10	n	NA	B.1	2020-05-09	2020-05-20	ML
480	25698	NA	USA/NY-QDX-880/2020	USA	USA	USA	2020-03-15	25	n	NA	B.1	2020-05-05	2020-06-01	ML
481	25753	Canada/Qc-JUS-V5252225/2020	Colombia/BOY-GUR-0206/2020	Colombia	Colombia	L.Am/Carib.	2020-03-24	1	n	B.1.111	B.1.111	2020-03-25	2020-03-25	ML
482	25760	Canada/Qc-JUS-V5311504/2020	Venezuela/VEN-95072/2020	Venezuela	Venezuela	L.Am/Carib.	2020-03-28	2	n	B.1.111	B.1.111	2020-03-29	2020-03-31	ML
483	25806	Canada/Qc-L00228862/2020	Canada/NL_83/2020	Canada	Canada	Canada	2020-03-16	2	n	B.1	B.1	2020-03-20	2020-03-22	ML
484	25814	Canada/Qc-L00221627/2020	unclear	unclear	unclear	unclear	2020-03-10	7	n	B.1.255	B.1.255	2020-03-15	2020-03-31	ML
485	25853	NA	unclear	unclear	unclear	unclear	2020-03-17	25	n	NA	B.1.255	2020-03-20	2020-04-17	ML
486	25872	Canada/Qc-L00250687/2020	Serbia/CA3002-04/2020	Serbia	Serbia	Europe	2020-03-19	4	n	B.1	B.1.255	2020-04-08	2020-04-17	ML
487	25879	Canada/Qc-JUS-V5262091/2020	Peru/LIM-INS-017/2020	Peru	Peru	L.Am/Carib.	2020-03-24	3	n	B.1.255	B.1.255	2020-03-26	2020-04-01	ML
488	25888	Canada/Qc-JUS-V6011317/2020	unclear	unclear	unclear	unclear	2020-03-29	2	n	B.1.255	B.1.255	2020-03-30	2020-04-01	ML
489	25936	Canada/Qc-L00231156/2020	Vietnam/HCMC-05006/2020	Vietnam	Vietnam	Asia/Oceania	2020-03-20	1	n	B.1.5	B.1.5	2020-03-21	2020-03-21	ML
490	26054	NA	unclear	unclear	unclear	unclear	2020-03-13	5	n	NA	B.1.5	2020-03-14	2020-03-25	ML
491	26065	Canada/Qc-L00224812/2020	CostaRica/CRV-0018/2020	Costa Rica	Costa Rica	L.Am/Carib.	2020-03-16	1	n	B.1.5	B.1.5	2020-03-17	2020-03-17	ML
492	26098	NA	BosniaandHerzegovina/ChVir7350/2020;Canada/LTRI-18/2020	unclear	unclear	unclear	2020-03-19	3	n	NA	B.1.5	2020-03-22	2020-03-22	ML
493	26126	NA	unclear	unclear	unclear	unclear	2020-03-14	6	n	NA	B.1.5	2020-03-15	2020-03-31	ML
494	26138	Canada/Qc-JUS-V5262879/2020	Kenya/C460/2020	Kenya	Kenya	Africa/Mid.East	2020-03-24	2	n	B.1.5	B.1.5	2020-03-25	2020-03-31	ML
495	26141	Canada/Qc-L00244338/2020	India/WB-IK4/2020	India	India	Asia/Oceania	2020-03-30	1	n	B.1.5	B.1.5	2020-03-31	2020-03-31	ML
496	26173	Canada/Qc-L00237942/2020	BosniaandHerzegovina/ChVir7362/2020	Bosnia and Herzegovina	Bosnia and Herzegovina	Europe	2020-03-24	3	n	B.1.5	B.1.5	2020-03-25	2020-03-25	ML
497	26180	Canada/Qc-JUS-V5280624/2020	Germany/BY-MVP-0098/2020	Germany	Germany	Europe	2020-03-30	1	n	B.1.5	B.1.5	2020-03-31	2020-03-31	ML
498	26257	NA	unclear	unclear	unclear	unclear	2020-03-17	12	n	NA	B.1.5	2020-03-19	2020-04-07	ML
499	26377	Canada/Qc-JUS-V5251142/2020	Colombia/BOL-INS-94411/2020	Colombia	Colombia	L.Am/Carib.	2020-03-19	1	n	B.1.255	B.1.255	2020-03-23	2020-03-23	ML
500	26395	NA	unclear	unclear	unclear	unclear	2020-03-26	3	n	NA	B.1.255	2020-03-27	2020-03-28	ML
501	26405	Canada/Qc-JUS-V5250296/2020	USA/FL-BPHL-0687/2020	USA	USA	USA	2020-03-17	1	n	B.1	B.1	2020-03-23	2020-03-23	ML
502	26417	Canada/Qc-L00245203/2020	Canada/ON-UHTC_0068/2020	Canada	Canada	Canada	2020-03-25	2	n	B.1.255	B.1.255	2020-04-02	2020-04-08	ML
503	26503	Canada/Qc-L00230444/2020	France/ARA18634/2020	France	France	Europe	2020-03-20	1	n	B.1	B.1	2020-03-21	2020-03-21	ML
504	26507	Canada/Qc-JUS-V5240719/2020	Netherlands/Utrecht_10014/2020;Netherlands/NA_168/2020	unclear	unclear	unclear	2020-03-13	3	y	B.1.22	B.1.22	2020-03-23	2020-03-29	ML
505	26619	Canada/Qc-L00227316/2020	Uruguay/UY-NYUMC931/2020	Uruguay	Uruguay	L.Am/Carib.	2020-03-17	2	n	B.1.5	B.1.5	2020-03-18	2020-03-18	ML
506	26682	NA	unclear	unclear	unclear	unclear	2020-03-16	12	n	NA	B.1.5	2020-03-21	2020-03-30	ML
507	26717	Canada/Qc-L00235261/2020	Germany/BY-MVP-0006/2020	Germany	Germany	Europe	2020-03-19	1	n	B.1.5	B.1.5	2020-03-24	2020-03-24	ML
508	26724	Canada/Qc-L00239402/2020	Finland/13M29/2020	Finland	Finland	Europe	2020-03-13	1	n	B.1	B.1	2020-03-24	2020-03-24	ML
509	26731	Canada/Qc-L00230647/2020	Australia/WA15/2020	Australia	Australia	Asia/Oceania	2020-03-17	1	n	B.1.5	B.1.5	2020-03-21	2020-03-21	ML
510	26791	Canada/Qc-L00247979/2020	Italy/LOM-ASST-15/2020	Italy	Italy	Europe	2020-04-01	2	n	B.1.5	B.1.5	2020-04-09	2020-04-09	ML
511	26794	Canada/Qc-JUS-V5271342/2020	Slovakia/SK-BMC2/2020;Sweden/20-50250/2020;England/20110136302/2020	unclear	unclear	unclear	2020-02-27	7	y	B.1	B.1	2020-03-12	2020-04-09	ML
512	26813	Canada/Qc-JUS-V5220225/2020	England/GSTT-265D396/2020	United Kingdom	United Kingdom	Europe	2020-03-17	2	n	B.1	B.1	2020-03-20	2020-03-27	ML
513	26822	Canada/Qc-L00238226/2020	Singapore/1044/2020	Singapore	Singapore	Asia/Oceania	2020-03-22	2	n	B.1.13	B.1.13	2020-03-24	2020-03-25	ML
514	26840	Canada/Qc-L00242018/2020	Vietnam/HCMC-35003/2020	Vietnam	Vietnam	Asia/Oceania	2020-03-22	1	n	B.1.159	B.1.159	2020-03-28	2020-03-28	ML
515	26921	NA	France/CIBU200132/2020	France	France	Europe	2020-02-29	13	n	NA	B.1	2020-03-16	2020-04-09	ML
516	26964	Canada/Qc-L00216478/2020	unclear	unclear	unclear	unclear	2020-03-11	2	n	B.1	B.1	2020-03-12	2020-03-22	ML
517	27052	Canada/Qc-L00247917/2020	Turkey/HSGM-1049/2020	Turkey	Turkey	Africa/Mid.East	2020-03-10	2	n	B.1	B.1	2020-04-09	2020-04-09	ML
518	27083	Canada/Qc-L00245452/2020	France/IDF2359/2020	France	France	Europe	2020-03-12	2	n	B.1.356	B.1.356	2020-04-02	2020-04-02	ML
519	27130	Canada/Qc-L00227528/2020	Canada/BC_04528452/2020	Canada	Canada	Canada	2020-03-06	1	n	B.1	B.1	2020-03-19	2020-03-19	ML
520	27165	NA	Canada/ON-UHTC_0005/2020	Canada	Canada	Canada	2020-03-23	2	n	NA	B.1.114	2020-03-26	2020-03-30	ML
521	27177	Canada/Qc-JUS-V5291089/2020	Canada/BC_26101196/2020	Canada	Canada	Canada	2020-02-27	2	n	B.1	B.1	2020-03-29	2020-04-01	ML
522	27183	Canada/Qc-JUS-V5311185/2020	Kenya/D5/2020	Kenya	Kenya	Africa/Mid.East	2020-03-07	3	n	B.1	B.1	2020-03-23	2020-03-29	ML
523	27309	Canada/Qc-L00246532/2020	Canada/ON-UHTC_0066/2020	Canada	Canada	Canada	2020-03-21	6	n	B.1.347	B.1.347	2020-03-25	2020-04-21	ML
524	27383	NA	France/IHU-0493/2020	France	France	Europe	2020-03-22	4	n	NA	B.1	2020-03-23	2020-03-27	ML
525	27399	Canada/Qc-JEW-Q9020970/2020	Canada/ON-OICR-SLB2806/2020	Canada	Canada	Canada	2020-03-22	2	n	B.1	B.1	2020-05-02	2020-05-06	ML
526	27415	Canada/Qc-JUS-V5250791/2020	France/IHU-0039/2020	France	France	Europe	2020-03-13	14	n	B.1	B.1	2020-03-25	2020-04-14	ML
527	27435	Canada/Qc-JUS-V5280940/2020	France/IHU-0537/2020	France	France	Europe	2020-03-22	3	n	B.1	B.1	2020-03-28	2020-03-29	ML
528	27442	Canada/Qc-L00239396/2020	France/IdF8763/2020	France	France	Europe	2020-03-23	2	n	B.1.350	B.1.350	2020-03-26	2020-03-27	ML
529	27450	Canada/Qc-JUS-V5252197/2020	Colombia/RIS-GVI-98006/2020	Colombia	Colombia	L.Am/Carib.	2020-02-25	162	n	B.1.359	B.1.3	2020-03-12	2020-05-16	ML
530	27591	Canada/Qc-L00231277/2020	Brazil/PR-5623/2020	Brazil	Brazil	L.Am/Carib.	2020-03-11	2	n	B.1.3	B.1.3	2020-03-22	2020-03-26	ML
531	27607	Canada/Qc-JUS-V5260206/2020	USA/NY-NYUMC724/2020	USA	USA	USA	2020-03-20	2	n	B.1.3	B.1.3	2020-03-24	2020-03-31	ML
532	27612	Canada/Qc-JUS-V6011588/2020	USA/MD-MDH-0043/2020	USA	USA	USA	2020-03-18	1	n	B.1.3	B.1.3	2020-03-30	2020-03-30	ML
533	27628	NA	USA/NY-NYUMC52/2020	USA	USA	USA	2020-03-19	45	n	NA	B.1.3	2020-04-03	2020-04-30	ML
534	27708	Canada/Qc-L00255451/2020	Israel/n14292/2020;Israel/CVL-n14292/2020	unclear	unclear	unclear	2020-04-01	4	n	B.1.3	B.1.3	2020-04-15	2020-05-14	ML
535	27715	Canada/Qc-JUS-V6141252/2020	unclear	unclear	unclear	unclear	2020-03-25	3	n	B.1.3	B.1.3	2020-04-13	2020-05-16	ML
536	27727	Canada/Qc-JUS-V6141397/2020	France/IHU-0470/2020	France	France	Europe	2020-04-04	5	n	B.1.3	B.1.3	2020-04-07	2020-04-28	ML
537	27726	NA	unclear	unclear	unclear	unclear	2020-04-04	10	n	NA	B.1.3	2020-04-07	2020-04-28	ML
538	27754	NA	Israel/13077875/2020	Israel	Israel	Africa/Mid.East	2020-03-21	10	n	NA	B.1.3	2020-03-23	2020-05-14	ML
539	27775	NA	Taiwan/TSGH-08/2020	Taiwan	Taiwan	Asia/Oceania	2020-03-18	3	n	NA	B.1.3	2020-04-15	2020-04-15	ML
540	27794	NA	unclear	unclear	unclear	unclear	2020-03-15	13	n	NA	B.1.3	2020-03-22	2020-04-13	ML
541	27841	NA	USA/NY-NYUMC562/2020	USA	USA	USA	2020-03-30	44	n	NA	B.1	2020-04-29	2020-05-26	ML
542	27892	Canada/Qc-L00234853/2020	DominicanRepublic/ICGEB_UNIBE032.2/2020	Dominican Republic	Dominican Republic	L.Am/Carib.	2020-03-17	5	n	B.1	B.1	2020-03-24	2020-04-01	ML
543	27954	Canada/Qc-L00233281/2020	SouthKorea/KCDC2151/2020	South Korea	South Korea	Asia/Oceania	2020-03-01	2	n	B.1	B.1	2020-03-22	2020-03-23	ML
544	27968	Canada/Qc-L00232813/2020	Belgium/BA-0326323/2020	Belgium	Belgium	Europe	2020-03-21	1	n	B.1	B.1	2020-03-22	2020-03-22	ML
545	27986	Canada/Qc-L00243036/2020	unclear	unclear	unclear	unclear	2020-03-02	5	n	B.1	B.1	2020-03-26	2020-04-07	ML
546	27988	Canada/Qc-L00241112/2020	CostaRica/INC-0040/2020	Costa Rica	Costa Rica	L.Am/Carib.	2020-03-02	3	n	B.1	B.1	2020-03-26	2020-03-30	ML
547	28031	Canada/Qc-HGA-T31114812D/2020	Canada/ON_QGLO-02/2020	Canada	Canada	Canada	2020-03-21	4	n	B.1.350	B.1.350	2020-03-24	2020-05-11	ML
548	28208	Canada/Qc-JUS-V5252061/2020	France/IHU-0830/2020	France	France	Europe	2020-03-06	5	n	B.1	B.1	2020-03-24	2020-03-28	ML
549	28258	Canada/Qc-JUS-V5220462/2020	USA/NY-NYUMC7/2020	USA	USA	USA	2020-03-14	7	n	B.1.314	B.1.314	2020-03-20	2020-03-26	ML
550	28262	Canada/Qc-L00237108/2020	USA/NY-NYUMC7/2020	USA	USA	USA	2020-03-16	2	n	B.1.314	B.1.314	2020-03-25	2020-03-25	ML
551	28308	NA	Netherlands/NoordHolland_3/2020	Netherlands	Netherlands	Europe	2020-03-01	5	n	NA	B.1	2020-03-12	2020-04-15	ML
552	28331	Canada/Qc-L00237624/2020	CostaRica/CRV-0021/2020	Costa Rica	Costa Rica	L.Am/Carib.	2020-03-24	1	n	B.1	B.1	2020-03-25	2020-03-25	ML
553	28335	Canada/Qc-L00230881/2020	unclear	unclear	unclear	unclear	2020-03-07	8	n	B.1	B.1	2020-03-10	2020-03-29	ML
554	28351	Canada/Qc-HMR-96071191/2020	USA/MI-MDHHS-SC20634/2020	USA	USA	USA	2020-03-24	1	n	B.1	B.1	2020-04-06	2020-04-06	ML
555	28379	NA	unclear	unclear	unclear	unclear	2020-03-22	5	n	NA	B.1	2020-03-23	2020-03-23	ML
556	28383	Canada/Qc-JUS-V5241752/2020	Vietnam/HCMC-3349/2020	Vietnam	Vietnam	Asia/Oceania	2020-03-22	2	n	B.1	B.1	2020-03-23	2020-03-23	ML
557	28408	Canada/Qc-L00222448/2020	Luxembourg/LNS7687858/2020	Luxembourg	Luxembourg	Europe	2020-03-11	3	n	B.1	B.1	2020-03-14	2020-03-21	ML
558	28419	Canada/Qc-L00231068/2020	Australia/NSW135/2020	Australia	Australia	Asia/Oceania	2020-03-20	1	n	B.1	B.1	2020-03-21	2020-03-21	ML
559	28436	Canada/Qc-JUS-V5280459/2020	Australia/VIC633/2020	Australia	Australia	Asia/Oceania	2020-03-25	2	n	B.1	B.1	2020-03-26	2020-03-26	ML
560	28439	Canada/Qc-L00231296/2020	Israel/2089697/2020	Israel	Israel	Africa/Mid.East	2020-03-13	20	n	B.1	B.1	2020-03-22	2020-05-16	ML
561	28444	Canada/Qc-JUS-V5281759/2020	Canada/LTRI-23/2020	Canada	Canada	Canada	2020-03-21	15	n	B.1	B.1	2020-03-26	2020-05-16	ML
562	28448	Canada/Qc-JEW-Q8291436/2020	USA/NY-WC-46318-01/2020	USA	USA	USA	2020-04-09	2	n	B.1	B.1	2020-04-29	2020-04-30	ML
563	28447	Canada/Qc-JEW-Q9161246/2020	unclear	unclear	unclear	unclear	2020-04-09	13	n	B.1	B.1	2020-04-29	2020-05-16	ML
564	28464	Canada/Qc-L00237598/2020	Latvia/048/2020	Latvia	Latvia	Europe	2020-03-15	1	n	B.1	B.1	2020-03-25	2020-03-25	ML
565	28470	Canada/Qc-JUS-V5271816/2020	Israel/1639953/2020	Israel	Israel	Africa/Mid.East	2020-03-23	3	n	B.1	B.1	2020-03-26	2020-03-29	ML
566	28488	Canada/Qc-JUS-V5272166/2020	USA/NY-NYUMC825/2020	USA	USA	USA	2020-03-25	2	n	B.1	B.1	2020-03-26	2020-03-26	ML
567	28493	NA	SouthKorea/KCDC2149/2020	South Korea	South Korea	Asia/Oceania	2020-03-08	2	n	NA	B.1	2020-03-19	2020-04-02	ML
568	28515	NA	Canada/BC_04020783/2020;Canada/BC_07833956/2020	unclear	unclear	unclear	2020-03-26	8	n	NA	B.1	2020-03-30	2020-04-06	ML
569	28535	Canada/Qc-JUS-V5202026/2020	Iceland/385/2020	Iceland	Iceland	Europe	2020-03-16	1	n	B.1	B.1	2020-03-19	2020-03-19	ML
570	28624	NA	Canada/BC_7515663/2020	Canada	Canada	Canada	2020-02-26	12	y	NA	B.1.297.1	2020-03-20	2020-05-07	ML
571	28642	Canada/Qc-JUS-V5220405/2020	Canada/BC_17045358/2020	Canada	Canada	Canada	2020-02-26	12	n	B.1.265	B.1.265	2020-03-20	2020-03-31	ML
572	28664	Canada/Qc-L00242697/2020	Australia/NSW943/2020	Australia	Australia	Asia/Oceania	2020-03-28	1	n	B.1.370	B.1.370	2020-03-29	2020-03-29	ML
573	28658	NA	unclear	unclear	unclear	unclear	2020-03-19	9	n	NA	B.1.265	2020-03-22	2020-03-31	ML
574	28740	Canada/Qc-L00221502/2020	Singapore/92/2020	Singapore	Singapore	Asia/Oceania	2020-03-10	4	n	B.1	B.1	2020-03-15	2020-04-05	ML
575	28771	Canada/Qc-L00233774/2020	Canada/BC_16839757/2020	Canada	Canada	Canada	2020-03-09	1	n	B.1	B.1	2020-03-23	2020-03-23	ML
576	28838	NA	unclear	unclear	unclear	unclear	2020-03-15	7	n	NA	B.1	2020-03-17	2020-03-17	ML
577	28861	NA	unclear	unclear	unclear	unclear	2020-03-19	5	n	NA	B.1	2020-03-20	2020-03-20	ML
578	29034	Canada/Qc-L00230755/2020	USA/FL-BPHL-0413/2020	USA	USA	USA	2020-03-18	1	n	B.1.265	B.1.265	2020-03-21	2020-03-21	ML
579	29047	Canada/Qc-L00233849/2020	unclear	unclear	unclear	unclear	2020-03-20	2	n	B.1.313	B.1.313	2020-03-23	2020-03-23	ML
580	29046	Canada/Qc-L00230536/2020	unclear	unclear	unclear	unclear	2020-03-16	13	n	B.1	B.1	2020-03-21	2020-04-02	ML
581	29076	NA	unclear	unclear	unclear	unclear	2020-03-13	9	n	NA	B.1	2020-03-14	2020-03-25	ML
582	29083	Canada/Qc-L00238518/2020	USA/WA-UW-4741/2020	USA	USA	USA	2020-03-18	2	n	B.1	B.1	2020-03-25	2020-03-25	ML
583	29086	Canada/Qc-L00238675/2020	Colombia/VAC-GUR-0094/2020	Colombia	Colombia	L.Am/Carib.	2020-03-18	2	n	B.1	B.1	2020-03-25	2020-03-25	ML
584	29094	Canada/Qc-JUS-V6030836/2020	Vietnam/HCMC-3013/2020	Vietnam	Vietnam	Asia/Oceania	2020-03-18	3	n	B.1	B.1	2020-04-02	2020-04-05	ML
585	29097	NA	USA/MI-QDX-341/2020	USA	USA	USA	2020-03-19	18	n	NA	B.1	2020-03-24	2020-04-03	ML
586	29177	Canada/Qc-JUS-V5300298/2020	Colombia/VAC-GVI-93352/2020;Colombia/VAC-GVI-93381/2020	unclear	unclear	unclear	2020-03-27	2	n	B.1	B.1	2020-03-28	2020-03-29	ML
587	29180	NA	unclear	unclear	unclear	unclear	2020-03-30	11	n	NA	B.1	2020-04-01	2020-04-10	ML
588	29189	Canada/Qc-JUS-V6011720/2020	Canada/BC_02511020/2020	Canada	Canada	Canada	2020-03-31	3	n	B.1	B.1	2020-04-01	2020-04-04	ML
589	29202	NA	unclear	unclear	unclear	unclear	2020-03-26	9	n	NA	B.1	2020-03-28	2020-03-29	ML
590	29218	NA	unclear	unclear	unclear	unclear	2020-03-20	11	n	NA	B.1	2020-03-22	2020-03-25	ML
591	29264	Canada/Qc-L00242051/2020	Australia/WA56/2020	Australia	Australia	Asia/Oceania	2020-03-23	2	n	B.1	B.1	2020-03-28	2020-03-28	ML
592	29274	Canada/Qc-JUS-V6110655/2020	Thailand/Bangkok-0082/2020	Thailand	Thailand	Asia/Oceania	2020-03-07	6	n	B.1	B.1	2020-04-01	2020-04-10	ML
593	29283	Canada/Qc-JUS-V6081516/2020	USA/TX-QDX-261/2020	USA	USA	USA	2020-04-07	1	n	B.1	B.1	2020-04-08	2020-04-08	ML
594	29317	Canada/Qc-L00237128/2020	unclear	unclear	unclear	unclear	2020-03-10	34	n	B.1	B.1	2020-03-23	2020-05-07	ML
595	29352	Canada/Qc-L00240893/2020	Canada/NS_42/2020	Canada	Canada	Canada	2020-03-15	3	n	B.1	B.1	2020-03-27	2020-04-18	ML
596	29373	Canada/Qc-JUS-V5301030/2020	Canada/ON_MU-S328/2020	Canada	Canada	Canada	2020-03-23	3	n	B.1	B.1	2020-03-29	2020-04-08	ML
597	29378	NA	Australia/VIC1202/2020	Australia	Australia	Asia/Oceania	2020-03-23	9	n	NA	B.1	2020-03-29	2020-04-10	ML
598	29388	Canada/Qc-L00214517/2020	unclear	unclear	unclear	unclear	2020-03-10	7	n	B.1	B.1	2020-03-11	2020-04-07	ML
599	29408	Canada/Qc-JUS-V6030511/2020	USA/UT-UPHL-03803/2020	USA	USA	USA	2020-03-25	2	n	B.1	B.1	2020-04-02	2020-04-03	ML
600	29422	Canada/Qc-JUS-V5200505/2020	Poland/1105644/2020	Poland	Poland	Europe	2020-03-17	2	n	B.1.5	B.1	2020-03-18	2020-03-18	ML
601	29425	NA	unclear	unclear	unclear	unclear	2020-03-17	7	n	NA	B.1	2020-03-25	2020-05-14	ML
602	29432	Canada/Qc-L00237507/2020	USA/VA-DCLS-0711/2020	USA	USA	USA	2020-03-24	2	n	B.1	B.1	2020-03-25	2020-03-25	ML
603	29449	Canada/Qc-L00237734/2020	France/IDF3745/2020	France	France	Europe	2020-03-17	4	n	B.1	B.1	2020-03-25	2020-04-01	ML
604	29469	Canada/Qc-L00240811/2020	Australia/VIC888/2020	Australia	Australia	Asia/Oceania	2020-03-26	1	n	B.1	B.1	2020-03-27	2020-03-27	ML
605	29471	Canada/Qc-L00224793/2020	Jamaica/JM-CDC-7286/2020	Jamaica	Jamaica	L.Am/Carib.	2020-03-10	1	n	B.1	B.1	2020-03-17	2020-03-17	ML
606	29494	NA	USA/MI-MDHHS-SC20107/2020	USA	USA	USA	2020-03-21	4	n	NA	B.1	2020-03-27	2020-04-06	ML
607	29540	Canada/Qc-JUS-V5242202/2020	Canada/NL_101/2020	Canada	Canada	Canada	2020-03-17	2	n	B.1	B.1	2020-03-22	2020-03-24	ML
608	29545	Canada/Qc-JUS-V6031086/2020	Russia/Vector_77628/2020	Russia	Russia	Europe	2020-03-17	7	n	B.1	B.1	2020-03-22	2020-04-10	ML
609	29557	Canada/Qc-L00238674/2020	USA/NY-NYUMC769/2020	USA	USA	USA	2020-03-23	1	n	B.1	B.1	2020-03-26	2020-03-26	ML
610	29560	Canada/Qc-JUS-V5271052/2020	USA/NY-NYUMC630/2020	USA	USA	USA	2020-03-23	4	n	B.1	B.1	2020-03-26	2020-04-02	ML
611	29576	Canada/Qc-JUS-V5281543/2020	Denmark/ALAB-SSI-792/2020	Denmark	Denmark	Europe	2020-03-23	4	n	B.1	B.1	2020-03-28	2020-04-01	ML
612	29580	Canada/Qc-JUS-V5281517/2020	Denmark/ALAB-SSI-570/2020	Denmark	Denmark	Europe	2020-03-23	9	n	B.1	B.1	2020-03-28	2020-04-09	ML
613	29599	Canada/Qc-JUS-V6040654/2020	England/BRIS-12D9F2/2020	United Kingdom	United Kingdom	Europe	2020-03-24	15	n	B.1	B.1	2020-03-30	2020-04-12	ML
614	29661	Canada/Qc-JUS-V5280680/2020	Hungary/SRC-00067/2020	Hungary	Hungary	Europe	2020-03-13	3	n	B.1	B.1	2020-03-26	2020-03-26	ML
615	29676	Canada/Qc-JUS-V6110711/2020	England/LOND-D5F34/2020	United Kingdom	United Kingdom	Europe	2020-04-08	3	n	B.1.356	B.1.356	2020-04-10	2020-04-10	ML
616	29742	NA	Austria/CeMM0565/2020	Austria	Austria	Europe	2020-03-24	8	n	NA	B.1	2020-03-26	2020-03-26	ML
617	29750	NA	unclear	unclear	unclear	unclear	2020-03-24	11	n	NA	B.1	2020-03-26	2020-03-27	ML
618	29767	Canada/Qc-JUS-V5240354/2020	USA/WY-WYPHL-00028/2020	USA	USA	USA	2020-03-18	2	n	B.1	B.1	2020-03-23	2020-03-27	ML
619	29770	Canada/Qc-L00234627/2020	Wales/PHWC-2E1EB/2020	United Kingdom	United Kingdom	Europe	2020-03-18	3	n	B.1	B.1	2020-03-23	2020-03-23	ML
620	15733	Canada/Qc-L00210314/2020	Canada/ON-PHL-5472/2020;Bahrein/BAH-01/2020;SriLanka/COV38/2020	unclear	unclear	unclear	2020-01-25	1	y	B.4	B.4	2020-02-25	2020-03-26	ACC
621	15828	Canada/Qc-JUS-V5220285/2020	Georgia/Tb-7851/2020	Georgia	Georgia	Asia/Oceania	2020-03-05	1	n	B.4	B.4	2020-03-23	2020-03-23	ACC
622	16040	Canada/Qc-L00222823/2020	Brunei/3/2020;Brunei/1/2020;SaudiArabia/KAIMRC-Alghoribi/2020;Portugal/PT1166/2020;Portugal/PT1168/2020;NewZealand/20VR1114/2020;Taiwan/CGMH-CGU-26/2020;Taiwan/CGMH-CGU-27/2020;Malaysia/IMR-WC9174/2020;Malaysia/IMR-WC9205/2020;Canada/MB_2/2020	unclear	unclear	unclear	2020-02-27	1	y	B.6	B.6	2020-03-16	2020-03-16	ACC
623	16421	Canada/Qc-L00235772/2020	Zhejiang/OS5/2020	China	China	Asia/Oceania	2020-03-24	1	n	B.40	B.40	2020-03-24	2020-03-24	ACC
624	16552	Canada/Qc-L00225685/2020	Canada/NS_60/2020	Canada	Canada	Canada	2020-03-08	1	n	B.40	B.40	2020-03-17	2020-03-17	ACC
625	16615	Canada/Qc-JUS-V5260202/2020	SouthKorea/S1/2020	South Korea	South Korea	Asia/Oceania	2020-03-17	1	n	B.40	B.40	2020-03-24	2020-03-24	ACC
626	16632	Canada/Qc-L00242370/2020	England/CAMB-77C97/2020	United Kingdom	United Kingdom	Europe	2020-03-29	1	n	B.40	B.40	2020-03-29	2020-03-29	ACC
627	16634	Canada/Qc-JUS-V5280913/2020	Canada/NB-224/2020	Canada	Canada	Canada	2020-03-26	1	n	B.40	B.40	2020-03-27	2020-03-27	ACC
628	16652	Canada/Qc-L00224868/2020	England/20149006204/2020	United Kingdom	United Kingdom	Europe	2020-03-13	2	n	B.28	B.28	2020-03-16	2020-03-17	ACC
629	16654	Canada/Qc-L00221945/2020	Spain/NC-IBV-001383/2020	Spain	Spain	Europe	2020-03-15	1	n	B.28	B.28	2020-03-16	2020-03-16	ACC
630	16658	Canada/Qc-JUS-V5271531/2020	NewZealand/20VR0901/2020	New Zealand	New Zealand	Asia/Oceania	2020-03-20	1	n	B.28	B.28	2020-03-26	2020-03-26	ACC
631	16687	Canada/Qc-JUS-V5220163/2020	Australia/VIC970/2020	Australia	Australia	Asia/Oceania	2020-03-16	1	n	B	B	2020-03-20	2020-03-20	ACC
632	16699	Canada/Qc-L00241007/2020	Switzerland/GE-SNRCI-7799/2020	Switzerland	Switzerland	Europe	2020-03-09	1	y	B.39	B.39	2020-03-27	2020-04-01	ACC
633	16709	Canada/Qc-HMR-96012466/2020	Singapore/974/2020	Singapore	Singapore	Asia/Oceania	2020-03-11	1	n	B.39	B.39	2020-04-01	2020-04-01	ACC
634	16726	Canada/Qc-L00235802/2020	England/20139047404/2020	United Kingdom	United Kingdom	Europe	2020-03-24	1	n	B.39	B.39	2020-03-24	2020-03-24	ACC
635	16752	Canada/Qc-JUS-V5251566/2020	Luxembourg/LNS4780904/2020	Luxembourg	Luxembourg	Europe	2020-03-09	1	n	B	B	2020-03-24	2020-03-24	ACC
636	16806	Canada/Qc-L00227830/2020	Scotland/CVR222/2020	United Kingdom	United Kingdom	Europe	2020-03-19	1	n	B	B	2020-03-19	2020-03-19	ACC
637	16810	Canada/Qc-L00222731/2020	Greece/144/2020	Greece	Greece	Europe	2020-03-16	1	n	B	B	2020-03-16	2020-03-16	ACC
638	16822	Canada/Qc-L00234260/2020	Belgium/VRJM-0323114/2020	Belgium	Belgium	Europe	2020-03-23	1	n	B	B	2020-03-23	2020-03-23	ACC
639	16824	Canada/Qc-L00242623/2020	England/NORW-EA1BE/2020	United Kingdom	United Kingdom	Europe	2020-03-29	1	n	B	B	2020-03-29	2020-03-29	ACC
640	16878	Canada/Qc-L00237113/2020	Netherlands/NA_602/2020	Netherlands	Netherlands	Europe	2020-03-25	1	n	B.11	B.11	2020-03-25	2020-03-25	ACC
641	17018	Canada/Qc-JUS-V5251969/2020	Scotland/CVR634/2020	United Kingdom	United Kingdom	Europe	2020-03-24	1	n	A.3	A.3	2020-03-24	2020-03-24	ACC
642	17023	Canada/Qc-JUS-V5230431/2020	USA/MA-MGH-00563/2020	USA	USA	USA	2020-03-22	1	n	A.3	A.3	2020-03-22	2020-03-22	ACC
643	17032	Canada/Qc-JUS-V6010702/2020	NewZealand/20VR0987/2020;Singapore/925/2020	unclear	unclear	unclear	2020-03-07	1	n	A.3	A.3	2020-03-28	2020-03-28	ACC
644	17066	Canada/Qc-JUS-V5300724/2020	Portugal/PT1182/2020	Portugal	Portugal	Europe	2020-03-23	1	n	A	A	2020-03-30	2020-03-30	ACC
645	17072	Canada/Qc-JUS-V5262104/2020	Mali/M002615/2020	Mali	Mali	Africa/Mid.East	2020-03-22	2	y	A	A	2020-03-23	2020-03-25	ACC
646	17214	Canada/Qc-JUS-V5210896/2020	Mali/M002618/2020	Mali	Mali	Africa/Mid.East	2020-03-16	1	n	A	A	2020-03-20	2020-03-20	ACC
647	17221	Canada/Qc-JUS-V6012133/2020	Mali/M002704/2020	Mali	Mali	Africa/Mid.East	2020-04-01	1	n	A	A	2020-04-01	2020-04-01	ACC
648	17382	Canada/Qc-JUS-V6010321/2020	Spain/AN-IBV-004127/2020	Spain	Spain	Europe	2020-03-24	1	n	A.2	A.2	2020-03-30	2020-03-30	ACC
649	17413	Canada/Qc-JUS-V5281550/2020	Spain/MD-IBV-005342/2020	Spain	Spain	Europe	2020-03-18	1	n	A.2	A.2	2020-03-26	2020-03-26	ACC
650	17487	Canada/Qc-L00238888/2020	Israel/n14268/2020;Israel/CVL-n14268/2020	unclear	unclear	unclear	2020-03-09	7	n	A.2.2	A.2.2	2020-03-17	2020-03-29	ACC
651	17488	Canada/Qc-L00224967/2020	Australia/NSW2214/2020	Australia	Australia	Asia/Oceania	2020-03-17	1	n	A.2.2	A.2.2	2020-03-17	2020-03-17	ACC
652	17490	Canada/Qc-JUS-V5251744/2020	Australia/VIC433/2020	Australia	Australia	Asia/Oceania	2020-03-17	5	n	A.2.2	A.2.2	2020-03-22	2020-03-29	ACC
653	17495	Canada/Qc-L00232688/2020	Australia/VIC244/2020	Australia	Australia	Asia/Oceania	2020-03-21	1	n	A.2.2	A.2.2	2020-03-22	2020-03-22	ACC
654	17498	Canada/Qc-L00237930/2020	Australia/WA48/2020	Australia	Australia	Asia/Oceania	2020-03-25	1	n	A.2.2	A.2.2	2020-03-25	2020-03-25	ACC
655	17532	Canada/Qc-L00222022/2020	Peru/LIM-INS-024/2020	Peru	Peru	L.Am/Carib.	2020-03-15	1	n	A.2	A.2	2020-03-15	2020-03-15	ACC
656	17661	Canada/Qc-JUS-V5280406/2020	Canada/BC_8159203/2020	Canada	Canada	Canada	2020-03-05	1	n	A	A	2020-03-26	2020-03-26	ACC
657	17679	Canada/Qc-JUS-V5301560/2020	Canada/BC_01294861/2020;Canada/BC_01296812/2020;USA/WA-S90/2020;USA/WA-S89/2020;USA/WA-S81/2020;USA/WA-S272/2020;USA/WA-S113/2020;USA/WA-S119/2020;USA/WA-S7/2020;USA/WA-S254/2020;USA/WA2/2020	unclear	unclear	unclear	2020-02-15	1	y	A.1	A.1	2020-03-06	2020-05-21	ACC
658	17738	Canada/Qc-L00214081/2020	Canada/NL_34/2020	Canada	Canada	Canada	2020-03-10	1	n	A.1	A.1	2020-03-10	2020-03-10	ACC
659	17750	Canada/Qc-JUS-V5250844/2020	Canada/NB_54/2020	Canada	Canada	Canada	2020-03-17	1	n	A.1	A.1	2020-03-22	2020-03-22	ACC
660	17751	Canada/Qc-L00217098/2020	Canada/MB_8/2020	Canada	Canada	Canada	2020-03-12	1	n	A.1	A.1	2020-03-13	2020-03-13	ACC
661	17782	Canada/Qc-L00214546/2020	Canada/ON-PHL-0052/2020	Canada	Canada	Canada	2020-02-24	1	y	A.1	A.1	2020-03-11	2020-05-21	ACC
662	17786	Canada/Qc-L00242229/2020	NewZealand/20VR1380/2020	New Zealand	New Zealand	Asia/Oceania	2020-03-08	1	n	A.1	A.1	2020-03-29	2020-03-29	ACC
663	17796	Canada/Qc-L00233169/2020	Panama/329230/2020	Panama	Panama	L.Am/Carib.	2020-03-05	1	n	A.1	A.1	2020-03-22	2020-03-22	ACC
664	17821	Canada/Qc-JUS-V5231413/2020	NewZealand/20VR1016/2020	New Zealand	New Zealand	Asia/Oceania	2020-03-11	1	n	A.1	A.1	2020-03-22	2020-03-22	ACC
665	17828	Canada/Qc-JUS-V5290775/2020	Peru/LIM-INS-021/2020	Peru	Peru	L.Am/Carib.	2020-03-17	1	n	A.1	A.1	2020-03-28	2020-03-28	ACC
666	17839	Canada/Qc-L00240552/2020	Canada/ON-UHTC_0008/2020	Canada	Canada	Canada	2020-03-27	1	n	A.1	A.1	2020-03-27	2020-03-27	ACC
667	17854	Canada/Qc-L00232271/2020	Canada/BC_0554880/2020	Canada	Canada	Canada	2020-03-09	1	n	A.1	A.1	2020-03-22	2020-03-22	ACC
668	17866	Canada/Qc-L00226159/2020	USA/WA-S992/2020	USA	USA	USA	2020-03-17	1	n	A.1	A.1	2020-03-17	2020-03-17	ACC
669	17903	Canada/Qc-L00213013/2020	Canada/BC_1318414/2020	Canada	Canada	Canada	2020-03-06	1	n	A.1	A.1	2020-03-06	2020-03-06	ACC
670	18078	Canada/Qc-L00220832/2020	unclear	unclear	unclear	unclear	2020-03-09	1	n	B.3	B.3	2020-03-14	2020-03-14	ACC
671	18295	Canada/Qc-JUS-V5250458/2020	England/SHEF-C6D1E/2020	United Kingdom	United Kingdom	Europe	2020-03-22	1	n	B	B	2020-03-23	2020-03-23	ACC
672	18467	Canada/Qc-JUS-V5271975/2020	Spain/CM-IBV-003888/2020	Spain	Spain	Europe	2020-03-26	1	n	B.1.5	B.1.5	2020-03-26	2020-03-26	ACC
673	18509	Canada/Qc-L00245085/2020	unclear	unclear	unclear	unclear	2020-03-28	2	n	B.1.98	B.1.98	2020-04-02	2020-04-02	ACC
674	18518	Canada/Qc-JUS-V6031351/2020	USA/CA-ALSR-1504/2020	USA	USA	USA	2020-04-01	1	n	B.1.98	B.1.98	2020-04-02	2020-04-02	ACC
675	18609	Canada/Qc-L00229929/2020	Austria/CeMM0350/2020;Austria/CeMM0351/2020	unclear	unclear	unclear	2020-03-06	1	n	B.1.5	B.1.5	2020-03-19	2020-03-19	ACC
676	18679	Canada/Qc-L00227094/2020	Australia/VIC98/2020	Australia	Australia	Asia/Oceania	2020-03-16	1	n	B.1	B.1	2020-03-18	2020-03-18	ACC
677	18709	Canada/Qc-L00225894/2020	Poland/PL_P32/2020;Poland/PL_P33/2020	unclear	unclear	unclear	2020-03-10	1	n	B.1	B.1	2020-03-17	2020-03-17	ACC
678	18723	Canada/Qc-JUS-V5301731/2020	Belgium/ITM_C413/2020	Belgium	Belgium	Europe	2020-03-27	1	n	B.1	B.1	2020-03-28	2020-03-28	ACC
679	18848	Canada/Qc-JUS-V5262289/2020	Greece/56_37161/2020	Greece	Greece	Europe	2020-03-25	1	n	B.1.5	B.1.5	2020-03-25	2020-03-25	ACC
680	18957	Canada/Qc-L00215858/2020	Canada/BC_9345042/2020	Canada	Canada	Canada	2020-03-12	1	n	B.1.5	B.1.5	2020-03-12	2020-03-12	ACC
681	18961	Canada/Qc-JUS-V5280308/2020	Canada/BC_02502338/2020	Canada	Canada	Canada	2020-03-23	1	n	B.1.1.277	B.1.1.277	2020-03-26	2020-03-26	ACC
682	18964	Canada/Qc-L00233380/2020	USA/OR-PROV-046/2020	USA	USA	USA	2020-03-23	1	n	B.1.5	B.1.5	2020-03-23	2020-03-23	ACC
683	18977	Canada/Qc-L00230189/2020	Canada/BC_02822314/2020;Canada/BC_03120111/2020	unclear	unclear	unclear	2020-03-16	1	n	B.1.5	B.1.5	2020-03-21	2020-03-21	ACC
684	18980	Canada/Qc-JUS-V5210350/2020	Canada/MB_76/2020	Canada	Canada	Canada	2020-03-16	1	n	B.1.5	B.1.5	2020-03-20	2020-03-20	ACC
685	19041	Canada/Qc-HMR-96072640/2020	Benin/1022/2020	Benin	Benin	Africa/Mid.East	2020-03-18	1	n	B.1	B.1	2020-04-07	2020-04-07	ACC
686	19043	Canada/Qc-L00244782/2020	Luxembourg/LNS0102413/2020	Luxembourg	Luxembourg	Europe	2020-03-23	1	n	B.1.147	B.1.147	2020-04-01	2020-04-01	ACC
687	19047	Canada/Qc-L00220159/2020	Scotland/GCVR-170F58/2020	United Kingdom	United Kingdom	Europe	2020-03-15	2	n	B.1	B.1	2020-03-15	2020-03-17	ACC
688	19049	Canada/Qc-L00226950/2020	Russia/Sverdlovsk-71903/2020	Russia	Russia	Europe	2020-03-17	1	n	B.1	B.1	2020-03-17	2020-03-17	ACC
689	19060	Canada/Qc-JUS-V5251973/2020	France/IDF3236/2020	France	France	Europe	2020-03-18	1	n	B.1.5	B.1.5	2020-03-24	2020-03-24	ACC
690	19123	Canada/Qc-JUS-V5291018/2020	Luxembourg/LNS9207105/2020	Luxembourg	Luxembourg	Europe	2020-03-10	1	n	B.1.5	B.1.5	2020-03-27	2020-03-27	ACC
691	19154	Canada/Qc-L00240070/2020	Luxembourg/LNS8742871/2020	Luxembourg	Luxembourg	Europe	2020-03-25	1	n	B.1.5	B.1.5	2020-03-25	2020-03-25	ACC
692	19361	Canada/Qc-L00232310/2020	Spain/MD-H12-31/2020	Spain	Spain	Europe	2020-03-12	1	n	B.1	B.1	2020-03-22	2020-03-22	ACC
693	19433	Canada/Qc-L00226364/2020	unclear	unclear	unclear	unclear	2020-03-18	1	n	B.1.5	B.1.5	2020-03-18	2020-03-18	ACC
694	19444	Canada/Qc-L00236394/2020	Mexico/CMX-INER-01/2020	Mexico	Mexico	L.Am/Carib.	2020-03-08	1	y	B.1.5	B.1.5	2020-03-24	2020-03-26	ACC
695	19459	Canada/Qc-JUS-V5272334/2020	Austria/CeMM0312/2020	Austria	Austria	Europe	2020-03-26	1	n	B.1.5	B.1.5	2020-03-26	2020-03-26	ACC
696	19489	Canada/Qc-JUS-V5250996/2020	Italy/VEN-UniVR-4/2020	Italy	Italy	Europe	2020-03-18	1	n	B.1.103	B.1.103	2020-03-22	2020-03-22	ACC
697	19505	Canada/Qc-JUS-V5230806/2020	CostaRica/CRV-0011/2020	Costa Rica	Costa Rica	L.Am/Carib.	2020-03-07	1	n	B.1	B.1	2020-03-22	2020-03-22	ACC
698	19560	Canada/Qc-L00231230/2020	Austria/CeMM0020/2020	Austria	Austria	Europe	2020-03-22	1	n	B.1.5	B.1.5	2020-03-22	2020-03-22	ACC
699	19612	Canada/Qc-JUS-V5252154/2020	Austria/CeMM0324/2020	Austria	Austria	Europe	2020-02-21	1	n	B.1.8	B.1.8	2020-03-24	2020-03-24	ACC
700	19705	Canada/Qc-L00233734/2020	Colombia/RIS-INS-80245/2020	Colombia	Colombia	L.Am/Carib.	2020-03-16	1	n	B.1.5	B.1.5	2020-03-23	2020-03-23	ACC
701	19867	Canada/Qc-L00232447/2020	Switzerland/GE-HUG-0199-2/2020	Switzerland	Switzerland	Europe	2020-03-21	1	n	B.1.5	B.1.5	2020-03-22	2020-03-22	ACC
702	19895	Canada/Qc-L00232405/2020	Latvia/045/2020	Latvia	Latvia	Europe	2020-03-22	1	n	B.1.5	B.1.5	2020-03-22	2020-03-22	ACC
703	19906	Canada/Qc-JUS-V5220871/2020	NewZealand/20VR1004/2020	New Zealand	New Zealand	Asia/Oceania	2020-03-19	1	n	B.1.5	B.1.5	2020-03-20	2020-03-20	ACC
704	19908	Canada/Qc-L00228839/2020	Mexico/BCN-ALSR-1705/2020;Mexico/BCN-ALSR-1703/2020	unclear	unclear	unclear	2020-03-20	1	n	B.1.5	B.1.5	2020-03-20	2020-03-20	ACC
705	19926	Canada/Qc-L00236544/2020	Mexico/BCN-ALSR-1712/2020	Mexico	Mexico	L.Am/Carib.	2020-03-24	1	n	B.1.5	B.1.5	2020-03-24	2020-03-24	ACC
706	19954	Canada/Qc-L00220736/2020	Iceland/506/2020	Iceland	Iceland	Europe	2020-03-15	1	y	B.1.5	B.1.5	2020-03-15	2020-03-15	ACC
707	19956	Canada/Qc-L00230473/2020	Peru/JUN-INS-128/2020;Peru/UN-INS-052/2020	unclear	unclear	unclear	2020-02-23	1	y	B.1.5	B.1	2020-03-12	2020-04-02	ACC
708	20085	Canada/Qc-L00215812/2020	unclear	unclear	unclear	unclear	2020-03-08	1	n	B.1.5	B.1.5	2020-03-12	2020-03-12	ACC
709	20182	Canada/Qc-JUS-V6031018/2020	Portugal/PT0090/2020	Portugal	Portugal	Europe	2020-03-20	1	n	B.1	B.1	2020-04-02	2020-04-02	ACC
710	20233	Canada/Qc-L00217574/2020	Peru/LIM-INS-018/2020	Peru	Peru	L.Am/Carib.	2020-03-13	13	y	B.1	B.1	2020-03-13	2020-04-13	ACC
711	20274	Canada/Qc-L00242067/2020	UnitedArabEmirates/L3290259618/2020	United Arab Emirates	United Arab Emirates	Africa/Mid.East	2020-03-25	1	n	B.1	B.1	2020-03-28	2020-03-28	ACC
712	20336	Canada/Qc-L00220733/2020	Australia/QLD962/2020	Australia	Australia	Asia/Oceania	2020-03-15	1	n	B.1	B.1	2020-03-15	2020-03-15	ACC
713	20356	Canada/Qc-JUS-V5250462/2020	Switzerland/BL-ETHZ-101140/2020	Switzerland	Switzerland	Europe	2020-03-23	1	n	B.1	B.1	2020-03-23	2020-03-23	ACC
714	20363	Canada/Qc-L00227663/2020	India/UP-NBRI-N19-TCP645/2020	India	India	Asia/Oceania	2020-03-18	1	n	B.1	B.1	2020-03-19	2020-03-19	ACC
715	20374	Canada/Qc-L00229796/2020	Iceland/127/2020;Thailand/Bangkok-CONI-0129/2020	unclear	unclear	unclear	2020-03-11	1	n	B.1	B.1	2020-03-20	2020-03-20	ACC
716	20380	Canada/Qc-L00239192/2020	NorthernIreland/NIRE-FBD7A/2020	United Kingdom	United Kingdom	Europe	2020-03-26	1	n	B.1.88	B.1.88	2020-03-26	2020-03-26	ACC
717	20393	Canada/Qc-JUS-V5210176/2020	SouthKorea/KCDC2140/2020	South Korea	South Korea	Asia/Oceania	2020-03-19	1	n	B.1	B.1	2020-03-19	2020-03-19	ACC
718	20395	Canada/Qc-L00229794/2020	Portugal/PT0826/2020	Portugal	Portugal	Europe	2020-03-20	1	n	B.1	B.1	2020-03-20	2020-03-20	ACC
719	20428	Canada/Qc-L00236653/2020	England/LIVE-A2316/2020	United Kingdom	United Kingdom	Europe	2020-03-18	1	n	B.1.5	B.1.5	2020-03-25	2020-03-25	ACC
720	20454	Canada/Qc-L00242687/2020	SouthAfrica/KRISP-0111/2020	South Africa	South Africa	Africa/Mid.East	2020-03-19	1	n	B.1.5	B.1.5	2020-03-29	2020-03-29	ACC
721	20500	Canada/Qc-L00218472/2020	Morocco/6889/2020	Morocco	Morocco	Africa/Mid.East	2020-03-14	1	n	B.1.5	B.1.5	2020-03-14	2020-03-14	ACC
722	20537	Canada/Qc-L00225800/2020	Kuwait/KU001/2020	Kuwait	Kuwait	Africa/Mid.East	2020-03-16	1	n	B.1.5	B.1.5	2020-03-16	2020-03-16	ACC
723	20550	Canada/Qc-L00230637/2020	Germany/BY-MVP-0062/2020	Germany	Germany	Europe	2020-03-21	1	n	B.1.5	B.1.5	2020-03-21	2020-03-21	ACC
724	20553	Canada/Qc-L00245339/2020	SouthAfrica/KRISP-0021/2020	South Africa	South Africa	Africa/Mid.East	2020-03-23	1	n	B.1.5	B.1.5	2020-04-02	2020-04-02	ACC
725	20580	Canada/Qc-L00238906/2020	Israel/990333068/2020	Israel	Israel	Africa/Mid.East	2020-03-24	1	n	B.1.5	B.1.5	2020-03-26	2020-03-26	ACC
726	20594	Canada/Qc-L00238922/2020	Colombia/BOY-INS-88871/2020	Colombia	Colombia	L.Am/Carib.	2020-03-26	1	n	B.1.5	B.1.5	2020-03-26	2020-03-26	ACC
727	20610	Canada/Qc-L00231805/2020	Netherlands/NoordBrabant_4/2020	Netherlands	Netherlands	Europe	2020-02-29	1	n	B.1.5	B.1.5	2020-03-20	2020-03-20	ACC
728	20616	Canada/Qc-L00234871/2020	England/CAMB-778FD/2020	United Kingdom	United Kingdom	Europe	2020-03-17	2	n	B.1	B.1	2020-03-23	2020-03-25	ACC
729	20620	Canada/Qc-L00237180/2020	Spain/CT-IBV-005646/2020	Spain	Spain	Europe	2020-03-25	1	n	B.1.5	B.1.5	2020-03-25	2020-03-25	ACC
730	20641	Canada/Qc-HMR-96072326/2020	France/ARA10863/2020	France	France	Europe	2020-03-07	54	y	B.1.128	B.1.128	2020-03-20	2020-05-20	ACC
731	20643	Canada/Qc-L00235378/2020	Switzerland/GE-SNRCI-2655/2020;Switzerland/GE-SNRCI-2480/2020	unclear	unclear	unclear	2020-03-13	1	n	B.1.128	B.1.128	2020-03-24	2020-03-24	ACC
732	20769	Canada/Qc-L00232187/2020	USA/TX-HMH0306/2020	USA	USA	USA	2020-03-22	1	n	B.1.83	B.1.83	2020-03-22	2020-03-22	ACC
733	20781	Canada/Qc-L00239009/2020	Suriname/SR-06/2020;Suriname/SR-07/2020	unclear	unclear	unclear	2020-03-22	1	n	B.1.219	B.1.219	2020-03-22	2020-03-22	ACC
734	20834	Canada/Qc-JEW-Q9122655/2020	Germany/BY-MVP-0042/2020	Germany	Germany	Europe	2020-03-27	1	n	B.1.147	B.1.147	2020-05-12	2020-05-12	ACC
735	20836	Canada/Qc-L00246125/2020	Switzerland/BE-ETHZ-100218/2020	Switzerland	Switzerland	Europe	2020-03-17	1	n	B.1	B.1	2020-04-04	2020-04-04	ACC
736	20843	Canada/Qc-L00220897/2020	unclear	unclear	unclear	unclear	2020-03-14	3	n	B.1.5	B.1.5	2020-03-14	2020-03-23	ACC
737	20845	Canada/Qc-L00228636/2020	France/GE8782/2020	France	France	Europe	2020-03-20	1	n	B.1.5	B.1.5	2020-03-20	2020-03-20	ACC
738	20847	Canada/Qc-L00233793/2020	Switzerland/BS-UHB-42203366/2020	Switzerland	Switzerland	Europe	2020-03-23	1	n	B.1.5	B.1.5	2020-03-23	2020-03-23	ACC
739	20856	Canada/Qc-JUS-V5241116/2020	Switzerland/BL-UHB-42202242/2020	Switzerland	Switzerland	Europe	2020-03-22	1	n	B.1.5	B.1.5	2020-03-23	2020-03-23	ACC
740	20859	Canada/Qc-JUS-V6041131/2020	France/IHU-0320/2020	France	France	Europe	2020-04-01	1	n	B.1.5	B.1.5	2020-04-03	2020-04-03	ACC
741	20894	Canada/Qc-L00246579/2020	France/CVL2000/2020	France	France	Europe	2020-03-03	249	y	B.1.147	B.1.147	2020-03-18	2020-05-13	ACC
742	21693	Canada/Qc-L00244549/2020	unclear	unclear	unclear	unclear	2020-03-18	2	n	B.1.1	B.1.1	2020-03-30	2020-04-01	ACC
743	21704	Canada/Qc-JUS-V6010582/2020	Canada/ON_QGLO-012/2020	Canada	Canada	Canada	2020-03-26	1	n	B.1.1	B.1.1	2020-03-30	2020-03-30	ACC
744	21863	Canada/Qc-L00241900/2020	Switzerland/BE-ETHZ-100801/2020	Switzerland	Switzerland	Europe	2020-03-25	1	n	B.1.1.1	B.1.1.1	2020-03-28	2020-03-28	ACC
745	21955	Canada/Qc-L00241945/2020	Peru/LIM-INS-020/2020	Peru	Peru	L.Am/Carib.	2020-03-27	1	n	B.1.1.1	B.1.1.1	2020-03-28	2020-03-28	ACC
746	22229	Canada/Qc-JUS-V5271131/2020	NorthernIreland/NIRE-FE199/2020	United Kingdom	United Kingdom	Europe	2020-03-17	1	n	B.1.1	B.1.1	2020-03-26	2020-03-26	ACC
747	22272	Canada/Qc-JUS-V5220883/2020	Nigeria/KW314-CV63/2020	Nigeria	Nigeria	Africa/Mid.East	2020-03-16	1	n	B.1.1	B.1.1	2020-03-20	2020-03-20	ACC
748	22276	Canada/Qc-L00240569/2020	Turkey/HSGM-11520/2020	Turkey	Turkey	Africa/Mid.East	2020-03-18	1	n	B.1.1.171	B.1.1.171	2020-03-27	2020-03-27	ACC
749	22312	Canada/Qc-L00213312/2020	USA/TX-HMH055/2020	USA	USA	USA	2020-03-09	1	n	B.1.1	B.1.1	2020-03-09	2020-03-09	ACC
750	22331	Canada/Qc-JUS-V5251158/2020	USA/AK-PHL041/2020	USA	USA	USA	2020-03-23	1	n	B.1.1.211	B.1.1.211	2020-03-23	2020-03-23	ACC
751	22336	Canada/Qc-JUS-V5251163/2020	France/IHU-0188/2020	France	France	Europe	2020-03-23	1	n	B.1.1.211	B.1.1.211	2020-03-23	2020-03-23	ACC
752	22388	Canada/Qc-JUS-V5171505/2020	Israel/990430265/2020	Israel	Israel	Africa/Mid.East	2020-03-10	1	n	B.1.1	B.1.1	2020-03-17	2020-03-17	ACC
753	22529	Canada/Qc-L00233357/2020	Japan/PG-0315/2020	Japan	Japan	Asia/Oceania	2020-03-23	1	n	B.1.1	B.1.1	2020-03-23	2020-03-23	ACC
754	22581	Canada/Qc-L00239086/2020	Botswana/BOT2624/2020	Botswana	Botswana	Africa/Mid.East	2020-03-26	1	n	B.1.1	B.1.1	2020-03-26	2020-03-26	ACC
755	22621	Canada/Qc-L00214488/2020	unclear	unclear	unclear	unclear	2020-02-29	8	n	B.1.1	B.1.1	2020-03-10	2020-03-18	ACC
756	22627	Canada/Qc-L00217032/2020	Switzerland/TI-ETHZ-100098/2020	Switzerland	Switzerland	Europe	2020-03-06	1	n	B.1.1	B.1.1	2020-03-13	2020-03-13	ACC
757	22637	Canada/Qc-L00214050/2020	Portugal/PT0010/2020	Portugal	Portugal	Europe	2020-03-08	1	n	B.1.1	B.1.1	2020-03-10	2020-03-10	ACC
758	22639	Canada/Qc-L00214023/2020	Portugal/PT0016/2020	Portugal	Portugal	Europe	2020-03-10	1	n	B.1.1	B.1.1	2020-03-10	2020-03-10	ACC
759	22660	Canada/Qc-JUS-V5192105/2020	Gambia/0268/2020	Gambia	Gambia	Africa/Mid.East	2020-03-18	1	n	B.1.1	B.1.1	2020-03-18	2020-03-18	ACC
760	22677	Canada/Qc-L00217534/2020	Austria/CeMM0137/2020	Austria	Austria	Europe	2020-03-13	1	n	B.1.1	B.1.1	2020-03-13	2020-03-13	ACC
761	22715	Canada/Qc-JUS-V5291103/2020	France/ARA18487/2020	France	France	Europe	2020-03-27	1	n	B.1.1	B.1.1	2020-03-27	2020-03-27	ACC
762	22755	Canada/Qc-L00235639/2020	Colombia/DC-INS-78390/2020	Colombia	Colombia	L.Am/Carib.	2020-03-06	1	n	B.1.1	B.1.1	2020-03-24	2020-03-24	ACC
763	22775	Canada/Qc-L00230110/2020	Switzerland/BL-ETHZ-100343/2020	Switzerland	Switzerland	Europe	2020-03-19	1	n	B.1.1	B.1.1	2020-03-21	2020-03-21	ACC
764	22947	Canada/Qc-JUS-V5260058/2020	Canada/BC_23348019/2020;Canada/BC_26590014/2020;Canada/ON-PHL-7590/2020	unclear	unclear	unclear	2020-02-27	8	n	B.1.1.10	B.1.1.10	2020-03-22	2020-03-26	ACC
765	22972	Canada/Qc-JUS-V5271080/2020	unclear	unclear	unclear	unclear	2020-03-26	1	n	B.1.1.10	B.1.1.10	2020-03-26	2020-03-26	ACC
766	22980	Canada/Qc-L00235800/2020	Thailand/Trang_5008/2020	Thailand	Thailand	Asia/Oceania	2020-03-18	1	n	B.1.1.10	B.1.1.10	2020-03-23	2020-03-23	ACC
767	22985	Canada/Qc-L00232723/2020	Switzerland/ZH-ETHZ-130006/2020	Switzerland	Switzerland	Europe	2020-03-22	1	n	B.1.1.10	B.1.1.10	2020-03-22	2020-03-22	ACC
768	22988	Canada/Qc-JUS-V5280171/2020	England/20149006804/2020	United Kingdom	United Kingdom	Europe	2020-03-26	1	n	B.1.1.10	B.1.1.10	2020-03-26	2020-03-26	ACC
769	23060	Canada/Qc-JUS-V5311043/2020	HongKong/HKU-200723-064/2020	Hong Kong	Hong Kong	Asia/Oceania	2020-03-12	1	y	B.1.1.71	B.1.1	2020-03-25	2020-03-28	ACC
770	23063	Canada/Qc-L00237636/2020	Ecuador/USFQ-045/2020	Ecuador	Ecuador	L.Am/Carib.	2020-03-25	1	n	B.1.1	B.1.1	2020-03-25	2020-03-25	ACC
771	23214	Canada/Qc-L00243347/2020	Chile/Santiago_52/2020	Chile	Chile	L.Am/Carib.	2020-03-23	1	n	B.1.1.33	B.1.1.33	2020-03-30	2020-03-30	ACC
772	23411	Canada/Qc-L00241319/2020	England/BRIS-124955/2020;England/BRIS-1249CE/2020	unclear	unclear	unclear	2020-03-25	1	y	B.1.1	B.1.1	2020-03-27	2020-03-27	ACC
773	23417	Canada/Qc-JUS-V5241575/2020	Austria/CeMM0264/2020	Austria	Austria	Europe	2020-03-23	1	n	B.1.1	B.1.1	2020-03-23	2020-03-23	ACC
774	23444	Canada/Qc-L00241376/2020	Wales/PHWC-2D401/2020	United Kingdom	United Kingdom	Europe	2020-03-27	1	n	B.1.1	B.1.1	2020-03-27	2020-03-27	ACC
775	23445	Canada/Qc-L00218310/2020	Chile/Rancagua_4/2020;Germany/BW-ChVir-1577/2020	unclear	unclear	unclear	2020-02-23	1	y	B.1.1	B.1.1	2020-03-12	2020-04-10	ACC
776	23456	Canada/Qc-JUS-V5272548/2020	Peru/LIM-INS-016/2020	Peru	Peru	L.Am/Carib.	2020-03-10	1	n	B.1.1	B.1.1	2020-03-26	2020-03-26	ACC
777	23464	Canada/Qc-L00228231/2020	Peru/LIM-INS-118/2020;Peru/UN-INS-039/2020	unclear	unclear	unclear	2020-03-14	1	n	B.1.1	B.1.1	2020-03-19	2020-03-19	ACC
778	23467	Canada/Qc-L00221340/2020	Chile/Chillan-25338/2020	Chile	Chile	L.Am/Carib.	2020-03-15	1	n	B.1.1	B.1.1	2020-03-15	2020-03-15	ACC
779	23477	Canada/Qc-L00215798/2020	Peru/LIM-INS-110/2020;Peru/UN-INS-032/2020	unclear	unclear	unclear	2020-03-12	1	n	B.1.1	B.1.1	2020-03-12	2020-03-12	ACC
780	23486	Canada/Qc-L00228225/2020	Peru/UN-INS-063/2020	Peru	Peru	L.Am/Carib.	2020-03-17	1	n	B.1.1	B.1.1	2020-03-18	2020-03-18	ACC
781	23491	Canada/Qc-L00235965/2020	Peru/LIM-UPCH-0119/2020	Peru	Peru	L.Am/Carib.	2020-03-21	1	n	B.1.1	B.1.1	2020-03-23	2020-03-23	ACC
782	23493	Canada/Qc-L00238216/2020	Denmark/ALAB-SSI384/2020	Denmark	Denmark	Europe	2020-03-24	1	n	B.1.1	B.1.1	2020-03-25	2020-03-25	ACC
783	23502	Canada/Qc-L00237888/2020	Peru/ARE-INS-076/2020	Peru	Peru	L.Am/Carib.	2020-03-25	1	n	B.1.1	B.1.1	2020-03-25	2020-03-25	ACC
784	23666	Canada/Qc-L00242900/2020	UnitedArabEmirates/L3290165790/2020	United Arab Emirates	United Arab Emirates	Africa/Mid.East	2020-03-30	1	n	B.1.1.133	B.1.1.133	2020-03-30	2020-03-30	ACC
785	23675	Canada/Qc-JUS-V5231749/2020	Spain/NC-IBV-001427/2020	Spain	Spain	Europe	2020-03-23	1	n	B.1.1	B.1.1	2020-03-23	2020-03-23	ACC
786	23702	Canada/Qc-L00235289/2020	Spain/NC-IBV-98005392/2020	Spain	Spain	Europe	2020-03-24	1	n	B.1.1	B.1.1	2020-03-24	2020-03-24	ACC
787	24069	Canada/Qc-L00217024/2020	Greece/205_33490/2020	Greece	Greece	Europe	2020-03-13	1	n	B.1.1	B.1.1	2020-03-13	2020-03-13	ACC
788	24194	Canada/Qc-L00247044/2020	Portugal/PT0940/2020	Portugal	Portugal	Europe	2020-04-01	1	n	B.1.1	B.1.1	2020-04-07	2020-04-07	ACC
789	24273	Canada/Qc-L00216731/2020	Canada/MB_10/2020	Canada	Canada	Canada	2020-03-13	1	n	B.1.1	B.1.1	2020-03-13	2020-03-13	ACC
790	24275	Canada/Qc-L00220369/2020	Canada/ON_QGLO-01/2020	Canada	Canada	Canada	2020-03-15	1	n	B.1.1	B.1.1	2020-03-15	2020-03-15	ACC
791	24279	Canada/Qc-JUS-V5300557/2020	Canada/BC_11180253/2020	Canada	Canada	Canada	2020-03-27	1	n	B.1.1	B.1.1	2020-03-27	2020-03-27	ACC
792	24293	Canada/Qc-JUS-V6010676/2020	Spain/AN-IBV-002891/2020	Spain	Spain	Europe	2020-03-15	1	n	B.1.1	B.1.1	2020-03-31	2020-03-31	ACC
793	24363	Canada/Qc-JUS-V5301577/2020	Russia/StPetersburg-RII11306S/2020	Russia	Russia	Europe	2020-03-24	1	n	B.1.1	B.1.1	2020-03-26	2020-03-26	ACC
794	24376	Canada/Qc-L00229172/2020	Italy/ABR-IZSGC-TE5541/2020	Italy	Italy	Europe	2020-03-20	1	n	B.1.1	B.1.1	2020-03-20	2020-03-20	ACC
795	24378	Canada/Qc-JUS-V5261900/2020	Sweden/20-07734/2020	Sweden	Sweden	Europe	2020-03-19	1	n	B.1.1	B.1.1	2020-03-25	2020-03-25	ACC
796	24517	Canada/Qc-L00236367/2020	Turkey/GLAB-CoV004/2020	Turkey	Turkey	Africa/Mid.East	2020-03-24	1	n	B.1.1	B.1.1	2020-03-24	2020-03-24	ACC
797	24518	Canada/Qc-L00235085/2020	England/GSTT-6742/2020	United Kingdom	United Kingdom	Europe	2020-03-24	1	n	B.1.1	B.1.1	2020-03-24	2020-03-24	ACC
798	24531	Canada/Qc-JUS-V5231390/2020	SouthKorea/KCDC2150/2020	South Korea	South Korea	Asia/Oceania	2020-03-18	1	n	B.1.1	B.1.1	2020-03-22	2020-03-22	ACC
799	24544	Canada/Qc-JUS-V5251753/2020	SaudiArabia/KFSHRC28/2020	Saudi Arabia	Saudi Arabia	Africa/Mid.East	2020-03-24	1	n	B.1.1	B.1.1	2020-03-24	2020-03-24	ACC
800	24547	Canada/Qc-JUS-V5262895/2020	UnitedArabEmirates/L920633304/2020	United Arab Emirates	United Arab Emirates	Africa/Mid.East	2020-03-17	3	n	B.1.1	B.1.1	2020-03-24	2020-03-25	ACC
801	24549	Canada/Qc-L00236551/2020	England/LIVE-9BF1C/2020	United Kingdom	United Kingdom	Europe	2020-03-24	1	n	B.1.1	B.1.1	2020-03-24	2020-03-24	ACC
802	24551	Canada/Qc-JUS-V5262892/2020	England/LIVE-A9AED/2020	United Kingdom	United Kingdom	Europe	2020-03-25	1	n	B.1.1	B.1.1	2020-03-25	2020-03-25	ACC
803	24665	Canada/Qc-JUS-V5240540/2020	Morocco/6887/2020	Morocco	Morocco	Africa/Mid.East	2020-03-02	1	n	B.1.1	B.1.1	2020-03-02	2020-03-02	ACC
804	24701	Canada/Qc-JUS-V5291222/2020	Luxembourg/LNS8648492/2020	Luxembourg	Luxembourg	Europe	2020-03-26	1	n	B.1.1	B.1.1	2020-03-27	2020-03-27	ACC
805	24717	Canada/Qc-L00229288/2020	USA/CA-CZB-3773/2020	USA	USA	USA	2020-03-20	1	n	B.1.1	B.1.1	2020-03-20	2020-03-20	ACC
806	24725	Canada/Qc-JUS-V5192128/2020	Greece/216_34732/2020	Greece	Greece	Europe	2020-03-18	1	n	B.1.1	B.1.1	2020-03-18	2020-03-18	ACC
807	24741	Canada/Qc-L00245484/2020	Denmark/ALAB-HH-266/2020	Denmark	Denmark	Europe	2020-03-26	1	n	B.1.1	B.1.1	2020-04-02	2020-04-02	ACC
808	24809	Canada/Qc-JUS-V5261144/2020	SaudiArabia/KAUST-Jeddah60/2020	Saudi Arabia	Saudi Arabia	Africa/Mid.East	2020-03-25	1	n	B.1.1	B.1.1	2020-03-25	2020-03-25	ACC
809	24812	Canada/Qc-JUS-V5262765/2020	Russia/Buryatia-84506/2020	Russia	Russia	Europe	2020-03-25	1	n	B.1.1	B.1.1	2020-03-25	2020-03-25	ACC
810	24818	Canada/Qc-JUS-V5270774/2020	Russia/Vector_84801/2020	Russia	Russia	Europe	2020-03-25	1	n	B.1.1	B.1.1	2020-03-25	2020-03-25	ACC
811	24841	Canada/Qc-JUS-V5281646/2020	Canada/ON_MU-S284/2020	Canada	Canada	Canada	2020-03-28	1	n	B.1.1	B.1.1	2020-03-28	2020-03-28	ACC
812	24931	Canada/Qc-L00226547/2020	England/OXON-ACEFD/2020	United Kingdom	United Kingdom	Europe	2020-03-18	1	n	B.1.1	B.1.1	2020-03-18	2020-03-18	ACC
813	24947	Canada/Qc-L00229741/2020	Germany/BY-MVP-V2012856/2020	Germany	Germany	Europe	2020-03-21	1	n	B.1.1	B.1.1	2020-03-21	2020-03-21	ACC
814	24991	Canada/Qc-JEW-Q9081772/2020	UnitedArabEmirates/L3290250781/2020	United Arab Emirates	United Arab Emirates	Africa/Mid.East	2020-05-07	1	n	B.1.1	B.1.1	2020-05-08	2020-05-08	ACC
815	25064	Canada/Qc-JUS-V5310533/2020	SaudiArabia/KAUST-Jeddah66/2020	Saudi Arabia	Saudi Arabia	Africa/Mid.East	2020-03-30	1	n	B.1.1	B.1.1	2020-03-30	2020-03-30	ACC
816	25094	Canada/Qc-JUS-V5280072/2020	Sweden/20-07616/2020	Sweden	Sweden	Europe	2020-03-24	1	n	B.1.1	B.1.1	2020-03-26	2020-03-26	ACC
817	25227	Canada/Qc-JUS-V5241690/2020	USA/ME-HETL-J0099/2020	USA	USA	USA	2020-03-23	1	n	B.1.5	B.1.5	2020-03-23	2020-03-23	ACC
818	25233	Canada/Qc-L00234922/2020	Wales/PHWC-1687C4/2020;Wales/ALDP-52C063/2020	unclear	unclear	unclear	2020-03-23	1	n	B.1.5	B.1.5	2020-03-24	2020-03-24	ACC
819	25390	Canada/Qc-L00215879/2020	Finland/13M64/2020	Finland	Finland	Europe	2020-03-12	1	n	B.1.160.1	B.1.160.1	2020-03-12	2020-03-12	ACC
820	25591	Canada/Qc-L00235149/2020	Colombia/AMA-INS-106856/2020	Colombia	Colombia	L.Am/Carib.	2020-03-24	1	n	B.1.111	B.1.111	2020-03-24	2020-03-24	ACC
821	25692	Canada/Qc-JUS-V6111281/2020	Netherlands/NA_597/2020	Netherlands	Netherlands	Europe	2020-04-10	1	n	B.1.9	B.1.9	2020-04-10	2020-04-10	ACC
822	25745	Canada/Qc-JUS-V5311846/2020	unclear	unclear	unclear	unclear	2020-03-20	2	n	B.1.111	B.1.111	2020-03-23	2020-03-31	ACC
823	25747	Canada/Qc-JUS-V5241907/2020	Chile/Santiago_46/2020	Chile	Chile	L.Am/Carib.	2020-03-21	1	n	B.1.111	B.1.111	2020-03-23	2020-03-23	ACC
824	25754	Canada/Qc-JUS-V5252225/2020	Canada/ON_QGLO-018/2020	Canada	Canada	Canada	2020-03-25	1	n	B.1.111	B.1.111	2020-03-25	2020-03-25	ACC
825	25758	Canada/Qc-JUS-V5290754/2020	Colombia/BOY-GUR-0212/2020	Colombia	Colombia	L.Am/Carib.	2020-03-28	1	n	B.1.111	B.1.111	2020-03-28	2020-03-28	ACC
826	25761	Canada/Qc-JUS-V5311504/2020	Venezuela/VEN-95072/2020	Venezuela	Venezuela	L.Am/Carib.	2020-03-29	1	n	B.1.111	B.1.111	2020-03-29	2020-03-29	ACC
827	25763	Canada/Qc-JUS-V5311808/2020	Colombia/ANT-GVI-92161/2020	Colombia	Colombia	L.Am/Carib.	2020-03-31	1	n	B.1.111	B.1.111	2020-03-31	2020-03-31	ACC
828	25807	Canada/Qc-L00228862/2020	USA/VA-DCLS-0605/2020	USA	USA	USA	2020-03-20	1	n	B.1	B.1	2020-03-20	2020-03-20	ACC
829	25810	Canada/Qc-L00231139/2020	Canada/NL_82/2020	Canada	Canada	Canada	2020-03-16	1	n	B.1	B.1	2020-03-22	2020-03-22	ACC
830	25833	Canada/Qc-JUS-V5241051/2020	Israel/2113603/2020	Israel	Israel	Africa/Mid.East	2020-03-21	1	n	B.1	B.1	2020-03-24	2020-03-24	ACC
831	25835	Canada/Qc-L00220289/2020	Israel/CVL-n-6118/2020	Israel	Israel	Africa/Mid.East	2020-03-15	1	n	B.1.255	B.1.255	2020-03-15	2020-03-15	ACC
832	25846	Canada/Qc-JUS-V5201888/2020	Peru/LIM-INS-155/2020	Peru	Peru	L.Am/Carib.	2020-03-19	1	n	B.1.255	B.1.255	2020-03-19	2020-03-19	ACC
833	25847	Canada/Qc-HVE-P6040854/2020	Colombia/CES-GVI-97588/2020	Colombia	Colombia	L.Am/Carib.	2020-03-23	1	n	B.1.255	B.1.255	2020-04-04	2020-04-04	ACC
834	25852	Canada/Qc-L00230018/2020	Vietnam/HCMC-2751/2020	Vietnam	Vietnam	Asia/Oceania	2020-03-21	1	n	B.1.255	B.1.255	2020-03-21	2020-03-21	ACC
835	25906	Canada/Qc-JUS-V5241279/2020	Peru/LAM-INS-171/2020;Peru/UN-INS-095/2020	unclear	unclear	unclear	2020-02-06	1	y	B.1.370	B.1.5	2020-03-12	2020-04-10	ACC
836	25937	Canada/Qc-L00231156/2020	Vietnam/HCMC-05006/2020	Vietnam	Vietnam	Asia/Oceania	2020-03-21	1	n	B.1.5	B.1.5	2020-03-21	2020-03-21	ACC
837	25964	Canada/Qc-L00229671/2020	Germany/BY-MVP-0271/2020	Germany	Germany	Europe	2020-03-10	1	n	B.1.5	B.1.5	2020-03-20	2020-03-20	ACC
838	25980	Canada/Qc-L00229943/2020	Moldova/ChVir7768/2020	Moldova	Moldova	Europe	2020-03-03	1	n	B.1.5	B.1.5	2020-03-19	2020-03-19	ACC
839	25987	Canada/Qc-HVE-P6040536/2020	HongKong/HKU-200723-006/2020	Hong Kong	Hong Kong	Asia/Oceania	2020-03-17	1	n	B.1.147	B.1.147	2020-04-04	2020-04-04	ACC
840	26003	Canada/Qc-L00218308/2020	SouthAfrica/KRISP-0166/2020	South Africa	South Africa	Africa/Mid.East	2020-03-07	1	n	B.1.5	B.1.5	2020-03-14	2020-03-14	ACC
841	26009	Canada/Qc-JUS-V5310540/2020	India/WB-IK41/2020	India	India	Asia/Oceania	2020-03-25	1	n	B.1.5	B.1.5	2020-03-30	2020-03-30	ACC
842	26010	Canada/Qc-L00220546/2020	Kenya/C5335/2020	Kenya	Kenya	Africa/Mid.East	2020-03-11	1	n	B.1.5	B.1.5	2020-03-15	2020-03-15	ACC
843	26018	Canada/Qc-L00225808/2020	Vietnam/VNHN_0897/2020	Vietnam	Vietnam	Asia/Oceania	2020-03-09	1	n	B.1.5	B.1.5	2020-03-16	2020-03-16	ACC
844	26053	Canada/Qc-L00230666/2020	Senegal/600/2020	Senegal	Senegal	Africa/Mid.East	2020-03-12	1	n	B.1.5	B.1.5	2020-03-21	2020-03-21	ACC
845	26066	Canada/Qc-L00224812/2020	CostaRica/CRV-0018/2020	Costa Rica	Costa Rica	L.Am/Carib.	2020-03-17	1	n	B.1.5	B.1.5	2020-03-17	2020-03-17	ACC
846	26089	Canada/Qc-JUS-V5272614/2020	England/SHEF-CBB2E/2020	United Kingdom	United Kingdom	Europe	2020-03-23	1	n	B.1	B.1	2020-03-26	2020-03-26	ACC
847	26139	Canada/Qc-JUS-V5262879/2020	Kenya/C460/2020	Kenya	Kenya	Africa/Mid.East	2020-03-25	1	n	B.1.5	B.1.5	2020-03-25	2020-03-25	ACC
848	26143	Canada/Qc-L00244338/2020	Kenya/C389/2020	Kenya	Kenya	Africa/Mid.East	2020-03-31	1	n	B.1.5	B.1.5	2020-03-31	2020-03-31	ACC
849	26167	Canada/Qc-JUS-V5221059/2020	BosniaandHerzegovina/ChVir7353/2020	Bosnia and Herzegovina	Bosnia and Herzegovina	Europe	2020-03-21	1	n	B.1.5	B.1.5	2020-03-21	2020-03-21	ACC
850	26169	Canada/Qc-L00234676/2020	Italy/LAZ-INMI-6/2020	Italy	Italy	Europe	2020-03-23	1	n	B.1.5	B.1.5	2020-03-23	2020-03-23	ACC
851	26170	Canada/Qc-JUS-V5252367/2020	Colombia/QUI-INS-85082/2020	Colombia	Colombia	L.Am/Carib.	2020-03-23	1	n	B.1.5	B.1.5	2020-03-24	2020-03-24	ACC
852	26178	Canada/Qc-JUS-V5272537/2020	SouthAfrica/KRISP-0041/2020	South Africa	South Africa	Africa/Mid.East	2020-03-25	1	n	B.1.5	B.1.5	2020-03-26	2020-03-26	ACC
853	26181	Canada/Qc-JUS-V5280624/2020	Germany/BY-MVP-0098/2020	Germany	Germany	Europe	2020-03-31	1	n	B.1.5	B.1.5	2020-03-31	2020-03-31	ACC
854	26189	Canada/Qc-L00248065/2020	Kenya/C544/2020	Kenya	Kenya	Africa/Mid.East	2020-04-09	1	n	B.1.5	B.1.5	2020-04-10	2020-04-10	ACC
855	26263	Canada/Qc-L00235552/2020	Colombia/HUI-GVI-98032/2020	Colombia	Colombia	L.Am/Carib.	2020-03-24	1	n	B.1.5	B.1.5	2020-03-24	2020-03-24	ACC
856	26266	Canada/Qc-JUS-V5260129/2020	Kenya/C6380/2020	Kenya	Kenya	Africa/Mid.East	2020-03-24	1	n	B.1.5	B.1.5	2020-03-24	2020-03-24	ACC
857	26267	Canada/Qc-JUS-V5251937/2020	Kenya/C1357/2020	Kenya	Kenya	Africa/Mid.East	2020-03-24	1	n	B.1.5	B.1.5	2020-03-24	2020-03-24	ACC
858	26271	Canada/Qc-JUS-V5252378/2020	Nigeria/ED82-CV208/2020	Nigeria	Nigeria	Africa/Mid.East	2020-03-24	1	n	B.1.5	B.1.5	2020-03-24	2020-03-24	ACC
859	26274	Canada/Qc-JUS-V5252383/2020	Canada/ON-UHTC_0017/2020	Canada	Canada	Canada	2020-03-24	1	n	B.1.5	B.1.5	2020-03-24	2020-03-24	ACC
860	26275	Canada/Qc-L00236573/2020	Kenya/C5885/2020	Kenya	Kenya	Africa/Mid.East	2020-03-24	1	n	B.1.5	B.1.5	2020-03-24	2020-03-24	ACC
861	26278	Canada/Qc-L00236426/2020	Kenya/C2777/2020	Kenya	Kenya	Africa/Mid.East	2020-03-24	1	n	B.1.5	B.1.5	2020-03-24	2020-03-24	ACC
862	26281	Canada/Qc-L00234905/2020	Canada/ON-UHTC_0006/2020	Canada	Canada	Canada	2020-03-24	1	n	B.1.5	B.1.5	2020-03-24	2020-03-24	ACC
863	26287	Canada/Qc-JUS-V6071390/2020	Italy/BAS-UniMI-4028/2020	Italy	Italy	Europe	2020-03-26	1	n	B.1	B.1	2020-04-07	2020-04-07	ACC
864	26294	Canada/Qc-JUS-V5252344/2020	Austria/CeMM0275/2020	Austria	Austria	Europe	2020-03-24	1	n	B.1.5	B.1.5	2020-03-24	2020-03-24	ACC
865	26347	Canada/Qc-L00241292/2020	Israel/CVL-n-6134/2020	Israel	Israel	Africa/Mid.East	2020-03-05	1	n	B.1.255	B.1.255	2020-03-27	2020-03-27	ACC
866	26365	Canada/Qc-L00215627/2020	Canada/BC_5306970/2020	Canada	Canada	Canada	2020-03-11	1	n	B.1.255	B.1.255	2020-03-12	2020-03-12	ACC
867	26375	Canada/Qc-JUS-V5220366/2020	unclear	unclear	unclear	unclear	2020-03-17	6	n	B.1.255	B.1.255	2020-03-20	2020-03-29	ACC
868	26378	Canada/Qc-JUS-V5251142/2020	USA/FL-BPHL-0621/2020	USA	USA	USA	2020-03-23	1	n	B.1.255	B.1.255	2020-03-23	2020-03-23	ACC
869	26394	Canada/Qc-L00242317/2020	Australia/VIC424/2020	Australia	Australia	Asia/Oceania	2020-03-25	1	n	B.1.255	B.1.255	2020-03-29	2020-03-29	ACC
870	26397	Canada/Qc-L00241901/2020	USA/CA-CZB-1198/2020	USA	USA	USA	2020-03-28	1	n	B.1.255	B.1.255	2020-03-28	2020-03-28	ACC
871	26400	Canada/Qc-JUS-V5301580/2020	Israel/2047772/2020	Israel	Israel	Africa/Mid.East	2020-03-27	1	n	B.1.255	B.1.255	2020-03-27	2020-03-27	ACC
872	26401	Canada/Qc-JUS-V5300928/2020	Peru/LIM-INS-030/2020	Peru	Peru	L.Am/Carib.	2020-03-27	1	n	B.1.255	B.1.255	2020-03-27	2020-03-27	ACC
873	26406	Canada/Qc-JUS-V5250296/2020	USA/FL-BPHL-0687/2020	USA	USA	USA	2020-03-23	1	n	B.1	B.1	2020-03-23	2020-03-23	ACC
874	26428	Canada/Qc-JEW-Q9121223/2020	Colombia/MAG-INS-101935/2020	Colombia	Colombia	L.Am/Carib.	2020-04-08	1	n	B.1.255	B.1.255	2020-05-12	2020-05-12	ACC
875	26438	Canada/Qc-JUS-V5301171/2020	France/ARA09428/2020	France	France	Europe	2020-03-15	1	n	B.1	B.1	2020-03-30	2020-03-30	ACC
876	26504	Canada/Qc-L00230444/2020	France/ARA12877/2020	France	France	Europe	2020-03-21	1	n	B.1	B.1	2020-03-21	2020-03-21	ACC
877	26602	Canada/Qc-L00239194/2020	Italy/LOM-UniMI-L259/2020	Italy	Italy	Europe	2020-02-22	1	n	B.1.5	B.1.5	2020-03-26	2020-03-26	ACC
878	26632	Canada/Qc-L00241349/2020	Luxembourg/LNS4691488/2020	Luxembourg	Luxembourg	Europe	2020-03-01	1	y	B.1.178	B.1.5	2020-03-16	2020-03-30	ACC
879	26645	Canada/Qc-JUS-V5291386/2020	Luxembourg/LNS9652104/2020	Luxembourg	Luxembourg	Europe	2020-03-12	1	n	B.1.5	B.1.5	2020-03-27	2020-03-27	ACC
880	26650	Canada/Qc-JUS-V5190228/2020	Switzerland/JU-ETHZ-100124/2020	Switzerland	Switzerland	Europe	2020-03-16	1	n	B.1.5	B.1.5	2020-03-16	2020-03-16	ACC
881	26660	Canada/Qc-JUS-V5311070/2020	Bangladesh/CHRF-0011/2020	Bangladesh	Bangladesh	Asia/Oceania	2020-03-30	1	n	B.1.5	B.1.5	2020-03-30	2020-03-30	ACC
882	26675	Canada/Qc-L00236074/2020	Australia/VIC286/2020	Australia	Australia	Asia/Oceania	2020-03-22	1	n	B.1.5	B.1.5	2020-03-24	2020-03-24	ACC
883	26680	Canada/Qc-L00229363/2020	Belgium/20A30/2020	Belgium	Belgium	Europe	2020-03-18	1	n	B.1.5	B.1.5	2020-03-20	2020-03-20	ACC
884	26720	Canada/Qc-L00235261/2020	Germany/BY-MVP-0006/2020	Germany	Germany	Europe	2020-03-24	1	y	B.1.5	B.1.5	2020-03-24	2020-03-24	ACC
885	26725	Canada/Qc-L00239402/2020	Spain/GA-IBV-98006036/2020	Spain	Spain	Europe	2020-03-24	1	n	B.1	B.1	2020-03-24	2020-03-24	ACC
886	26729	Canada/Qc-L00221391/2020	Moldova/ChVir7777/2020	Moldova	Moldova	Europe	2020-03-12	1	n	B.1.5	B.1.5	2020-03-13	2020-03-13	ACC
887	26733	Canada/Qc-L00230647/2020	Finland/9A30S12/2020	Finland	Finland	Europe	2020-03-21	1	n	B.1.5	B.1.5	2020-03-21	2020-03-21	ACC
888	26797	Canada/Qc-JUS-V5271342/2020	Beijing/DT-travelFR01/2020	China	China	Asia/Oceania	2020-03-07	1	n	B.1	B.1	2020-03-26	2020-03-26	ACC
889	26814	Canada/Qc-JUS-V5220225/2020	England/GSTT-265D536/2020	United Kingdom	United Kingdom	Europe	2020-03-20	2	n	B.1	B.1	2020-03-20	2020-03-27	ACC
890	26816	Canada/Qc-L00241355/2020	England/GSTT-265E289/2020	United Kingdom	United Kingdom	Europe	2020-03-27	1	n	B.1	B.1	2020-03-27	2020-03-27	ACC
891	26823	Canada/Qc-L00238226/2020	England/NORT-28275A/2020	United Kingdom	United Kingdom	Europe	2020-03-24	1	n	B.1.13	B.1.13	2020-03-24	2020-03-24	ACC
892	26824	Canada/Qc-L00236965/2020	Singapore/1044/2020	Singapore	Singapore	Asia/Oceania	2020-03-23	1	n	B.1.13	B.1.13	2020-03-25	2020-03-25	ACC
893	26838	Canada/Qc-JUS-V5290505/2020	France/220_95/2020	France	France	Europe	2020-03-17	2	n	B.1.159	B.1.159	2020-03-27	2020-03-28	ACC
894	26841	Canada/Qc-L00242018/2020	DRC/10373/2020	Democratic Republic of the Congo	Democratic Republic of the Congo	Africa/Mid.East	2020-03-28	1	n	B.1.159	B.1.159	2020-03-28	2020-03-28	ACC
895	26942	Canada/Qc-JUS-V5191918/2020	Israel/13077377/2020	Israel	Israel	Africa/Mid.East	2020-03-18	1	n	B.1	B.1	2020-03-18	2020-03-18	ACC
896	26944	Canada/Qc-L00226589/2020	England/LEED-2A83B4/2020	United Kingdom	United Kingdom	Europe	2020-03-18	1	n	B.1	B.1	2020-03-18	2020-03-18	ACC
897	26949	Canada/Qc-L00243257/2020	Canada/ON-OICR-SLB2825/2020	Canada	Canada	Canada	2020-03-17	2	n	B.1	B.1	2020-03-26	2020-03-30	ACC
898	26954	Canada/Qc-L00238978/2020	Canada/ON-OICR-SLB2835/2020	Canada	Canada	Canada	2020-03-18	1	n	B.1	B.1	2020-03-26	2020-03-26	ACC
899	26965	Canada/Qc-L00216478/2020	Israel/CVL-n-13881/2020	Israel	Israel	Africa/Mid.East	2020-03-12	1	n	B.1	B.1	2020-03-12	2020-03-12	ACC
900	26987	Canada/Qc-JUS-V5231423/2020	France/B5465/2020	France	France	Europe	2020-03-22	1	n	B.1	B.1	2020-03-22	2020-03-22	ACC
901	27034	Canada/Qc-JUS-V5262953/2020	Israel/701002504/2020	Israel	Israel	Africa/Mid.East	2020-03-25	1	n	B.1	B.1	2020-03-25	2020-03-25	ACC
902	27131	Canada/Qc-L00227528/2020	Egypt/CUNCI-HGC009/2020;Egypt/CUNCI-HGC015/2020	unclear	unclear	unclear	2020-03-19	1	n	B.1	B.1	2020-03-19	2020-03-19	ACC
903	27164	Canada/Qc-JEW-Q8251318/2020	Canada/ON_MU-S679/2020	Canada	Canada	Canada	2020-04-01	1	n	B.1.114	B.1.114	2020-04-25	2020-04-25	ACC
904	27170	Canada/Qc-L00240217/2020	Canada/ON-UHTC_0105/2020	Canada	Canada	Canada	2020-03-26	1	n	B.1.114	B.1.114	2020-03-26	2020-03-26	ACC
905	27172	Canada/Qc-JUS-V6010710/2020	Canada/ON-PHL-20-01299/2020	Canada	Canada	Canada	2020-03-30	1	n	B.1.114	B.1.114	2020-03-30	2020-03-30	ACC
906	27358	Canada/Qc-L00250961/2020	Denmark/ALAB-SSI301/2020	Denmark	Denmark	Europe	2020-03-07	1	n	B.1	B.1	2020-04-18	2020-04-18	ACC
907	27362	Canada/Qc-L00237611/2020	Australia/VIC175/2020	Australia	Australia	Asia/Oceania	2020-03-18	1	n	B.1	B.1	2020-03-25	2020-03-25	ACC
908	27381	Canada/Qc-JUS-V5300961/2020	France/IDF2252/2020;France/IDF2256/2020;France/IDF2253/2020	unclear	unclear	unclear	2020-03-07	1	n	B.1	B.1	2020-03-27	2020-03-27	ACC
909	27386	Canada/Qc-JUS-V5241388/2020	SaudiArabia/KAUST-Makkah173/2020	Saudi Arabia	Saudi Arabia	Africa/Mid.East	2020-03-23	1	n	B.1	B.1	2020-03-23	2020-03-23	ACC
910	27388	Canada/Qc-JUS-V5252074/2020	France/IHU-0199/2020	France	France	Europe	2020-03-24	1	n	B.1	B.1	2020-03-24	2020-03-24	ACC
911	27443	Canada/Qc-L00239396/2020	Canada/ON-UHTC_0086/2020	Canada	Canada	Canada	2020-03-26	2	n	B.1.350	B.1.350	2020-03-26	2020-03-27	ACC
912	27445	Canada/Qc-L00241115/2020	Canada/ON-UHTC_0091/2020	Canada	Canada	Canada	2020-03-27	1	n	B.1.350	B.1.350	2020-03-27	2020-03-27	ACC
913	27470	Canada/Qc-L00215713/2020	Brazil/SE-6591/2020	Brazil	Brazil	L.Am/Carib.	2020-03-12	1	n	B.1.3.1	B.1.3.1	2020-03-12	2020-03-12	ACC
914	27473	Canada/Qc-JUS-V5242244/2020	USA/WI-GMF-M00007/2020	USA	USA	USA	2020-03-20	1	n	B.1.3.1	B.1.3.1	2020-03-23	2020-03-23	ACC
915	27484	Canada/Qc-L00233340/2020	England/CAMB-842A4/2020	United Kingdom	United Kingdom	Europe	2020-03-23	1	n	B.1.3.1	B.1.3.1	2020-03-23	2020-03-23	ACC
916	27491	Canada/Qc-L00236132/2020	Mexico/GUA-InDRE-19/2020	Mexico	Mexico	L.Am/Carib.	2020-03-24	1	n	B.1.3.1	B.1.3.1	2020-03-24	2020-03-24	ACC
917	27588	Canada/Qc-L00242991/2020	Canada/ON-PHL-5756/2020;Canada/ON-PHL-5757/2020	unclear	unclear	unclear	2020-02-28	1	y	B.1.3	B.1.3	2020-03-18	2020-05-16	ACC
918	27604	Canada/Qc-L00246443/2020	CostaRica/INC-0046/2020	Costa Rica	Costa Rica	L.Am/Carib.	2020-03-17	1	y	B.1.3	B.1.3	2020-03-24	2020-04-06	ACC
919	27613	Canada/Qc-JUS-V6011588/2020	USA/MD-MDH-0043/2020	USA	USA	USA	2020-03-30	1	n	B.1.3	B.1.3	2020-03-30	2020-03-30	ACC
920	27745	Canada/Qc-JEW-Q8292502/2020	Israel/CVL-n-7169/2020	Israel	Israel	Africa/Mid.East	2020-03-26	1	n	B.1.3	B.1.3	2020-04-29	2020-04-29	ACC
921	27746	Canada/Qc-JUS-V6090678/2020	Argentina/PAIS-A0019/2020	Argentina	Argentina	L.Am/Carib.	2020-03-25	1	n	B.1.3	B.1.3	2020-04-08	2020-04-08	ACC
922	27749	Canada/Qc-JUS-V5280429/2020	Israel/13077847/2020;Israel/13077846/2020	unclear	unclear	unclear	2020-03-23	1	n	B.1.3	B.1.3	2020-03-26	2020-03-26	ACC
923	27753	Canada/Qc-L00251281/2020	Jamaica/JM-CDC-6729/2020	Jamaica	Jamaica	L.Am/Carib.	2020-03-16	1	n	B.1.3	B.1.3	2020-04-19	2020-04-19	ACC
924	27756	Canada/Qc-JEW-Q9142190/2020	Israel/CVL-n-11468/2020	Israel	Israel	Africa/Mid.East	2020-04-10	1	n	B.1.3	B.1.3	2020-05-14	2020-05-14	ACC
925	27784	Canada/Qc-JEW-Q9041534/2020	USA/CA-CZB-2109/2020;USA/CA-CZB-2104/2020	unclear	unclear	unclear	2020-04-01	1	n	B.1.3	B.1.3	2020-05-04	2020-05-04	ACC
926	27801	Canada/Qc-HMR-96062641/2020	USA/VA-DCLS-0378/2020	USA	USA	USA	2020-04-01	1	n	B.1.3	B.1.3	2020-04-05	2020-04-05	ACC
927	27821	Canada/Qc-L00231158/2020	Taiwan/NTU05/2020	Taiwan	Taiwan	Asia/Oceania	2020-03-13	1	n	B.1	B.1	2020-03-22	2020-03-22	ACC
928	27827	Canada/Qc-L00260782/2020	India/MH-NIV-QC-799/2020	India	India	Asia/Oceania	2020-03-09	1	n	B.1	B.1	2020-05-20	2020-05-20	ACC
929	27900	Canada/Qc-JUS-V6060384/2020	USA/ME-HETL-J0050/2020	USA	USA	USA	2020-03-19	1	n	B.1	B.1	2020-04-05	2020-04-05	ACC
930	27947	Canada/Qc-JUS-V5290936/2020	Mali/M002824/2020	Mali	Mali	Africa/Mid.East	2020-03-19	1	n	B.1	B.1	2020-03-27	2020-03-27	ACC
931	27951	Canada/Qc-L00234990/2020	Denmark/ALAB-SSI239/2020	Denmark	Denmark	Europe	2020-03-10	1	n	B.1	B.1	2020-03-24	2020-03-24	ACC
932	27969	Canada/Qc-L00232813/2020	Belgium/BA-0326323/2020	Belgium	Belgium	Europe	2020-03-22	1	n	B.1	B.1	2020-03-22	2020-03-22	ACC
933	28015	Canada/Qc-L00235027/2020	Portugal/PT0419/2020	Portugal	Portugal	Europe	2020-03-01	171	y	B.1	B.1.350	2020-03-15	2020-06-01	ACC
934	28202	Canada/Qc-JEW-Q9181196/2020	USA/TX-HMH036/2020;USA/TX-HMH035/2020	unclear	unclear	unclear	2020-03-08	1	n	B.1	B.1	2020-05-18	2020-05-18	ACC
935	28217	Canada/Qc-L00256076/2020	France/IHU-0417/2020	France	France	Europe	2020-03-23	1	n	B.1.325	B.1.325	2020-04-30	2020-04-30	ACC
936	28224	Canada/Qc-JUS-V5301202/2020	USA/NY-NYUMC225/2020	USA	USA	USA	2020-03-18	1	n	B.1	B.1	2020-03-27	2020-03-27	ACC
937	28228	Canada/Qc-L00226107/2020	Mali/M002758/2020	Mali	Mali	Africa/Mid.East	2020-03-07	1	n	B.1	B.1	2020-03-17	2020-03-17	ACC
938	28312	Canada/Qc-L00215586/2020	USA/MI-QDX-897/2020	USA	USA	USA	2020-03-12	1	n	B.1	B.1	2020-03-12	2020-03-12	ACC
939	28330	Canada/Qc-JUS-V5242396/2020	Israel/701002403/2020	Israel	Israel	Africa/Mid.East	2020-03-23	1	n	B.1	B.1	2020-03-23	2020-03-23	ACC
940	28332	Canada/Qc-L00237624/2020	USA/DE-DHSS-F918154/2020	USA	USA	USA	2020-03-25	1	n	B.1	B.1	2020-03-25	2020-03-25	ACC
941	28345	Canada/Qc-JUS-V5221114/2020	USA/CT-Yale-029/2020	USA	USA	USA	2020-03-18	1	n	B.1	B.1	2020-03-21	2020-03-21	ACC
942	28347	Canada/Qc-JUS-V6110562/2020	Germany/BY-MVP-0019/2020	Germany	Germany	Europe	2020-03-26	1	n	B.1	B.1	2020-04-10	2020-04-10	ACC
943	28352	Canada/Qc-HMR-96071191/2020	USA/MI-MDHHS-SC20634/2020	USA	USA	USA	2020-04-06	1	n	B.1	B.1	2020-04-06	2020-04-06	ACC
944	28356	Canada/Qc-L00215628/2020	UnitedArabEmirates/L0484/2020	United Arab Emirates	United Arab Emirates	Africa/Mid.East	2020-03-12	1	n	B.1	B.1	2020-03-12	2020-03-12	ACC
945	28359	Canada/Qc-JUS-V6010007/2020	USA/GA-EHC-136H/2020	USA	USA	USA	2020-03-27	1	n	B.1	B.1	2020-04-01	2020-04-01	ACC
946	28374	Canada/Qc-JUS-V5242218/2020	SouthKorea/KCDC2141/2020	South Korea	South Korea	Asia/Oceania	2020-03-23	1	n	B.1	B.1	2020-03-23	2020-03-23	ACC
947	28377	Canada/Qc-JUS-V5241908/2020	Taiwan/108/2020	Taiwan	Taiwan	Asia/Oceania	2020-03-23	1	n	B.1	B.1	2020-03-23	2020-03-23	ACC
948	28378	Canada/Qc-JUS-V5240377/2020	SouthKorea/KCDC2172/2020	South Korea	South Korea	Asia/Oceania	2020-03-23	1	n	B.1	B.1	2020-03-23	2020-03-23	ACC
949	28392	Canada/Qc-JUS-V6032038/2020	Netherlands/Limburg_63/2020	Netherlands	Netherlands	Europe	2020-03-27	1	n	B.1	B.1	2020-04-03	2020-04-03	ACC
950	28395	Canada/Qc-JUS-V5221057/2020	Australia/VIC1187/2020	Australia	Australia	Asia/Oceania	2020-03-05	1	y	B.1	B.1	2020-03-20	2020-03-20	ACC
951	28416	Canada/Qc-L00219340/2020	Finland/13M69/2020	Finland	Finland	Europe	2020-03-10	2	n	B.1	B.1	2020-03-14	2020-03-21	ACC
952	28421	Canada/Qc-L00231068/2020	USA/FL-BPHL-0983/2020	USA	USA	USA	2020-03-21	1	n	B.1	B.1	2020-03-21	2020-03-21	ACC
953	28430	Canada/Qc-L00242662/2020	Israel/n14285/2020;Israel/CVL-n14285/2020;Israel/CVL-n-6157/2020;USA/NY-WCMP10C04P/2020;USA/NY-WCMP10H04P/2020	unclear	unclear	unclear	2020-03-08	1	y	B.1	B.1	2020-03-22	2020-05-16	ACC
954	28465	Canada/Qc-L00237598/2020	USA/NY-NYUMC554/2020	USA	USA	USA	2020-03-25	1	n	B.1	B.1	2020-03-25	2020-03-25	ACC
955	28481	Canada/Qc-JUS-V5272140/2020	USA/NY-NYUMC828/2020	USA	USA	USA	2020-03-25	1	n	B.1	B.1	2020-03-26	2020-03-26	ACC
956	28503	Canada/Qc-L00242582/2020	USA/CT-UW-2446/2020	USA	USA	USA	2020-03-29	1	n	B.1	B.1	2020-03-29	2020-03-29	ACC
957	28529	Canada/Qc-JUS-V6032164/2020	Thailand/Bangkok-0042/2020	Thailand	Thailand	Asia/Oceania	2020-03-14	1	y	B.1	B.1	2020-04-01	2020-04-03	ACC
958	28531	Canada/Qc-JUS-V6011698/2020	USA/CA-CSMC12/2020	USA	USA	USA	2020-03-28	1	n	B.1	B.1	2020-04-01	2020-04-01	ACC
959	28537	Canada/Qc-JUS-V5202026/2020	Wales/PHWC-29F31/2020	United Kingdom	United Kingdom	Europe	2020-03-19	1	n	B.1	B.1	2020-03-19	2020-03-19	ACC
960	28747	Canada/Qc-L00246436/2020	unclear	unclear	unclear	unclear	2020-03-23	1	n	B.1	B.1	2020-04-05	2020-04-05	ACC
961	28752	Canada/Qc-JUS-V6010575/2020	Russia/CRIE140762/2020	Russia	Russia	Europe	2020-03-10	1	n	B.1	B.1	2020-03-29	2020-03-29	ACC
962	28772	Canada/Qc-L00233774/2020	Canada/BC_16839757/2020	Canada	Canada	Canada	2020-03-23	1	n	B.1	B.1	2020-03-23	2020-03-23	ACC
963	28844	Canada/Qc-L00224745/2020	Montenegro/ChVir-1265622002/2020	Montenegro	Montenegro	Europe	2020-03-17	1	n	B.1	B.1	2020-03-17	2020-03-17	ACC
964	28867	Canada/Qc-L00228964/2020	Vietnam/HCMC-2712/2020	Vietnam	Vietnam	Asia/Oceania	2020-03-20	1	n	B.1	B.1	2020-03-20	2020-03-20	ACC
965	29009	Canada/Qc-L00230020/2020	USA/CA-CZB0104/2020	USA	USA	USA	2020-03-18	1	n	B.1.350	B.1.350	2020-03-21	2020-03-21	ACC
966	29011	Canada/Qc-JUS-V5300411/2020	Vietnam/HCMC-05008/2020	Vietnam	Vietnam	Asia/Oceania	2020-03-21	1	n	B.1.3	B.1.3	2020-03-28	2020-03-28	ACC
967	29035	Canada/Qc-L00230755/2020	Canada/ON_QGLO-041/2020	Canada	Canada	Canada	2020-03-21	1	n	B.1.265	B.1.265	2020-03-21	2020-03-21	ACC
968	29044	Canada/Qc-L00245466/2020	Lithuania/MR-LUHS-Eilnr6/2020	Lithuania	Lithuania	Europe	2020-03-18	1	n	B.1.288	B.1.288	2020-04-02	2020-04-02	ACC
969	29075	Canada/Qc-L00219049/2020	Canada/MB_39/2020	Canada	Canada	Canada	2020-03-14	1	n	B.1	B.1	2020-03-14	2020-03-14	ACC
970	29082	Canada/Qc-JUS-V5260522/2020	USA/WI-UW-41/2020	USA	USA	USA	2020-03-18	1	n	B.1	B.1	2020-03-25	2020-03-25	ACC
971	29124	Canada/Qc-L00241158/2020	Norway/2388/2020	Norway	Norway	Europe	2020-03-10	1	n	B.1	B.1	2020-03-27	2020-03-27	ACC
972	29127	Canada/Qc-JUS-V5250393/2020	unclear	unclear	unclear	unclear	2020-03-10	47	n	B.1	B.1	2020-03-14	2020-04-10	ACC
973	29145	Canada/Qc-JUS-V5290449/2020	USA/MI-MDHHS-SC20531/2020	USA	USA	USA	2020-03-25	1	n	B.1	B.1	2020-03-28	2020-03-28	ACC
974	29163	Canada/Qc-L00220827/2020	Finland/14M32/2020	Finland	Finland	Europe	2020-03-14	1	n	B.1	B.1	2020-03-14	2020-03-14	ACC
975	29171	Canada/Qc-JUS-V6010733/2020	Botswana/BOT0455/2020	Botswana	Botswana	Africa/Mid.East	2020-03-28	1	n	B.1	B.1	2020-03-29	2020-03-29	ACC
976	29172	Canada/Qc-JUS-V5300936/2020	Colombia/RIS-INS-87267/2020	Colombia	Colombia	L.Am/Carib.	2020-03-28	1	n	B.1	B.1	2020-03-29	2020-03-29	ACC
977	29198	Canada/Qc-JUS-V5220498/2020	Germany/BY-UHR-3ZK/2020	Germany	Germany	Europe	2020-03-19	1	n	B.1	B.1	2020-03-19	2020-03-19	ACC
978	29201	Canada/Qc-JUS-V5220493/2020	Chile/Punta_Arenas_5/2020	Chile	Chile	L.Am/Carib.	2020-03-19	1	n	B.1	B.1	2020-03-19	2020-03-19	ACC
979	29213	Canada/Qc-JUS-V5291548/2020	Canada/ON-OICR-SLB2799/2020	Canada	Canada	Canada	2020-03-28	1	n	B.1	B.1	2020-03-28	2020-03-28	ACC
980	29229	Canada/Qc-L00236595/2020	Luxembourg/LNS5677421/2020	Luxembourg	Luxembourg	Europe	2020-03-25	1	n	B.1	B.1	2020-03-25	2020-03-25	ACC
981	29230	Canada/Qc-JUS-V5270812/2020	Vietnam/HCMC-35020/2020	Vietnam	Vietnam	Asia/Oceania	2020-03-25	1	n	B.1	B.1	2020-03-25	2020-03-25	ACC
982	29238	Canada/Qc-L00232949/2020	SouthKorea/KCDC2145/2020	South Korea	South Korea	Asia/Oceania	2020-03-22	1	n	B.1	B.1	2020-03-22	2020-03-22	ACC
983	29239	Canada/Qc-L00232439/2020	NewZealand/20VR1078/2020	New Zealand	New Zealand	Asia/Oceania	2020-03-22	1	n	B.1	B.1	2020-03-22	2020-03-22	ACC
984	29241	Canada/Qc-L00231249/2020	Vietnam/HCMC-35009/2020	Vietnam	Vietnam	Asia/Oceania	2020-03-22	1	n	B.1	B.1	2020-03-22	2020-03-22	ACC
985	29261	Canada/Qc-JUS-V5231638/2020	USA/NY-NYUMC58/2020	USA	USA	USA	2020-03-17	3	y	B.1	B.1	2020-03-20	2020-03-28	ACC
986	29284	Canada/Qc-JUS-V6081516/2020	USA/CA-UCLA-27/2020	USA	USA	USA	2020-04-08	1	n	B.1	B.1	2020-04-08	2020-04-08	ACC
987	29362	Canada/Qc-L00216909/2020	Singapore/37/2020	Singapore	Singapore	Asia/Oceania	2020-03-13	1	n	B.1	B.1	2020-03-13	2020-03-13	ACC
988	29367	Canada/Qc-L00216920/2020	Finland/13M27/2020	Finland	Finland	Europe	2020-03-13	1	n	B.1	B.1	2020-03-13	2020-03-13	ACC
989	29393	Canada/Qc-JUS-V6071364/2020	USA/PA-MGEL152/2020	USA	USA	USA	2020-04-01	1	n	B.1	B.1	2020-04-07	2020-04-07	ACC
990	29405	Canada/Qc-JUS-V5211194/2020	Chile/Punta_Arenas_9/2020	Chile	Chile	L.Am/Carib.	2020-03-21	1	n	B.1	B.1	2020-03-21	2020-03-21	ACC
991	29406	Canada/Qc-L00230472/2020	Chile/Punta_Arenas_10/2020	Chile	Chile	L.Am/Carib.	2020-03-21	1	n	B.1	B.1	2020-03-21	2020-03-21	ACC
992	29430	Canada/Qc-JEW-Q9052430/2020	USA/TX-HMH065/2020	USA	USA	USA	2020-03-18	1	n	B.1	B.1	2020-05-05	2020-05-05	ACC
993	29440	Canada/Qc-JEW-Q9141577/2020	USA/VA-DCLS-0485/2020	USA	USA	USA	2020-04-14	1	n	B.1	B.1	2020-05-14	2020-05-14	ACC
994	29445	Canada/Qc-JUS-V5261039/2020	Denmark/ALAB-SSI-633/2020	Denmark	Denmark	Europe	2020-03-17	1	n	B.1	B.1	2020-03-25	2020-03-25	ACC
995	29448	Canada/Qc-JUS-V6110764/2020	Canada/ON-OICR-SLB2789/2020	Canada	Canada	Canada	2020-03-17	1	n	B.1.323	B.1.323	2020-04-10	2020-04-10	ACC
996	29454	Canada/Qc-L00225662/2020	Aruba/AW-RIVM-10113/2020	Aruba	Aruba	L.Am/Carib.	2020-03-10	1	n	B.1	B.1	2020-03-17	2020-03-17	ACC
997	29470	Canada/Qc-L00240811/2020	Australia/VIC888/2020	Australia	Australia	Asia/Oceania	2020-03-27	1	n	B.1	B.1	2020-03-27	2020-03-27	ACC
998	29473	Canada/Qc-L00224793/2020	USA/TX-HMH-2567/2020	USA	USA	USA	2020-03-17	1	n	B.1	B.1	2020-03-17	2020-03-17	ACC
999	29485	Canada/Qc-JUS-V5220648/2020	CzechRepublic/NRL_4105/2020	Czech Republic	Czech Republic	Europe	2020-03-16	1	n	B.1	B.1	2020-03-20	2020-03-20	ACC
1000	29493	Canada/Qc-JUS-V5251436/2020	SouthKorea/KCDC2174/2020	South Korea	South Korea	Asia/Oceania	2020-03-18	1	y	B.1	B.1	2020-03-25	2020-04-06	ACC
1001	29496	Canada/Qc-JUS-V6070492/2020	England/BRIS-125550/2020	United Kingdom	United Kingdom	Europe	2020-03-28	1	n	B.1	B.1	2020-04-06	2020-04-06	ACC
1002	29533	Canada/Qc-JUS-V6040480/2020	USA/MI-UM-2006S001011/2020	USA	USA	USA	2020-04-01	1	n	B.1	B.1	2020-04-03	2020-04-03	ACC
1003	29558	Canada/Qc-L00238674/2020	USA/NY-NYUMC769/2020	USA	USA	USA	2020-03-26	1	n	B.1	B.1	2020-03-26	2020-03-26	ACC
1004	29574	Canada/Qc-JUS-V5281494/2020	Belgium/Rega-0328196/2020	Belgium	Belgium	Europe	2020-03-23	1	n	B.1	B.1	2020-03-28	2020-03-28	ACC
1005	29594	Canada/Qc-JUS-V5310956/2020	USA/NY-NYUMC524/2020	USA	USA	USA	2020-03-24	1	n	B.1	B.1	2020-03-30	2020-03-30	ACC
1006	29669	Canada/Qc-JUS-V6091618/2020	USA/NJ-NYUMC367/2020	USA	USA	USA	2020-04-01	1	n	B.1	B.1	2020-04-09	2020-04-09	ACC
1007	29682	Canada/Qc-JUS-V6110557/2020	USA/VA-DCLS-0656/2020	USA	USA	USA	2020-04-01	1	n	B.1	B.1	2020-04-10	2020-04-10	ACC
1008	29737	Canada/Qc-JUS-V6110661/2020	Germany/BY-UHR-25578139L/2020	Germany	Germany	Europe	2020-03-31	1	n	B.1	B.1	2020-04-10	2020-04-10	ACC
1009	29739	Canada/Qc-JUS-V6110503/2020	Mali/M002667/2020	Mali	Mali	Africa/Mid.East	2020-04-01	1	n	B.1	B.1	2020-04-10	2020-04-10	ACC
1010	19346	Canada/Qc-JUS-V5210111/2020	Chile/Concepcion_2/2020	Chile	Chile	L.Am/Carib.	2020-02-20	10	y	B.1.141	B.1.5	2020-03-17	2020-04-12	ACC
1011	20765	Canada/Qc-L00246579/2020	France/CVL2000/2020	France	France	Europe	2020-02-22	714	n	B.1.147	B.1.147	2020-03-12	2020-06-01	ACC
1012	25843	NA	unclear	unclear	unclear	unclear	2020-03-16	28	n	NA	B.1.255	2020-03-19	2020-04-17	ACC
1013	27676	Canada/Qc-JUS-V5300597/2020	unclear	unclear	unclear	unclear	2020-03-13	68	n	B.1.3	B.1.3	2020-03-18	2020-05-16	ACC
1014	27754	NA	Israel/13077875/2020	Israel	Israel	Africa/Mid.East	2020-03-21	10	n	NA	B.1.3	2020-03-23	2020-05-14	ACC
1015	27786	Canada/Qc-L00240666/2020	NewZealand/AUK-ESR-20VR2581/2020	New Zealand	New Zealand	Asia/Oceania	2020-03-23	3	n	B.1.3	B.1.3.2	2020-03-27	2020-04-01	ACC
1016	28624	NA	Canada/BC_7515663/2020	Canada	Canada	Canada	2020-02-26	24	y	NA	B.1.297.1	2020-03-20	2020-05-07	ACC
1017	29166	NA	unclear	unclear	unclear	unclear	2020-03-25	15	n	NA	B.1	2020-03-28	2020-04-10	ACC
1018	15771	Canada/Qc-L00229410/2020	Canada/BC_5282984/2020	Canada	Canada	Canada	2020-03-10	3	n	B.4	B.4	2020-03-20	2020-03-26	ACC
1019	15871	Canada/Qc-L00228954/2020	India/LA-NCDC-01614/2020	India	India	Asia/Oceania	2020-02-21	4	n	B.4	B.4	2020-03-20	2020-03-23	ACC
1020	16555	Canada/Qc-L00229065/2020	Greece/260_32216/2020	Greece	Greece	Europe	2020-03-07	5	n	B.40	B.40	2020-03-20	2020-03-25	ACC
1021	16560	NA	Aruba/AW-RIVM-10101/2020	Aruba	Aruba	L.Am/Carib.	2020-03-07	14	n	NA	B.40	2020-03-10	2020-03-29	ACC
1022	16586	Canada/Qc-JUS-V5271356/2020	unclear	unclear	unclear	unclear	2020-03-10	2	n	B.40	B.40	2020-03-26	2020-03-27	ACC
1023	16604	NA	unclear	unclear	unclear	unclear	2020-03-17	3	n	NA	B.40	2020-03-26	2020-04-13	ACC
1024	16702	Canada/Qc-L00241042/2020	France/IHU-0118/2020	France	France	Europe	2020-03-24	2	n	B.39	B.39	2020-03-27	2020-04-01	ACC
1025	16723	Canada/Qc-L00232609/2020	unclear	unclear	unclear	unclear	2020-03-20	3	n	B.39	B.39	2020-03-21	2020-03-24	ACC
1026	16720	Canada/Qc-L00235671/2020	unclear	unclear	unclear	unclear	2020-03-10	16	n	B.39	B.39	2020-03-18	2020-03-29	ACC
1027	16745	Canada/Qc-JUS-V5280176/2020	England/201100063/2020	United Kingdom	United Kingdom	Europe	2020-03-06	2	n	B	B	2020-03-26	2020-03-27	ACC
1028	16793	NA	Thailand/Bangkok-CONI-0128/2020	Thailand	Thailand	Asia/Oceania	2020-03-11	6	n	NA	B	2020-03-22	2020-04-10	ACC
1029	16803	Canada/Qc-L00238342/2020	unclear	unclear	unclear	unclear	2020-03-18	3	n	B	B	2020-03-19	2020-03-26	ACC
1030	17008	Canada/Qc-L00219020/2020	Panama/330671/2020	Panama	Panama	L.Am/Carib.	2020-02-29	22	n	A.3	A.3	2020-03-14	2020-05-04	ACC
1031	17041	Canada/Qc-L00243560/2020	Canada/BC_02091552/2020	Canada	Canada	Canada	2020-03-17	17	n	A.3	A.3	2020-03-21	2020-05-04	ACC
1032	17136	Canada/Qc-JUS-V5250411/2020	SaudiArabia/KAUST-Makkah90/2020	Saudi Arabia	Saudi Arabia	Africa/Mid.East	2020-03-09	2	n	A	A	2020-03-23	2020-03-24	ACC
1033	17207	Canada/Qc-JUS-V5221002/2020	Uganda/UG002/2020	Uganda	Uganda	Africa/Mid.East	2020-03-19	4	y	A	A	2020-03-20	2020-03-31	ACC
1034	17501	Canada/Qc-JUS-V5272515/2020	unclear	unclear	unclear	unclear	2020-03-25	2	n	A.2.2	A.2.2	2020-03-26	2020-03-29	ACC
1035	17635	Canada/Qc-L00241242/2020	unclear	unclear	unclear	unclear	2020-03-26	2	n	A.5	A.5	2020-03-27	2020-03-27	ACC
1036	17668	NA	Canada/BC_8894200/2020	Canada	Canada	Canada	2020-03-10	8	n	NA	A	2020-03-18	2020-04-10	ACC
1037	17799	NA	Canada/MB_38/2020	Canada	Canada	Canada	2020-03-09	9	n	NA	A.1	2020-04-05	2020-05-21	ACC
1038	17811	Canada/Qc-JUS-V5301677/2020	HongKong/HKU-200723-065/2020	Hong Kong	Hong Kong	Asia/Oceania	2020-03-09	4	n	A.1	A.1	2020-03-20	2020-03-29	ACC
1039	17835	Canada/Qc-L00233527/2020	unclear	unclear	unclear	unclear	2020-03-22	3	n	A.1	A.1	2020-03-23	2020-03-27	ACC
1040	17858	Canada/Qc-JUS-V5210401/2020	USA/WA-UW-1997/2020	USA	USA	USA	2020-03-12	2	n	A.1	A	2020-03-19	2020-03-23	ACC
1041	17862	Canada/Qc-L00245822/2020	Vietnam/HCMC-35019/2020;Vietnam/HCMC-35022/2020	unclear	unclear	unclear	2020-03-18	2	n	A.1	A	2020-04-02	2020-04-04	ACC
1042	17860	NA	unclear	unclear	unclear	unclear	2020-03-15	11	n	NA	A.1	2020-03-17	2020-04-04	ACC
1043	17906	Canada/Qc-L00235849/2020	Canada/BC_05845391/2020	Canada	Canada	Canada	2020-03-10	2	n	A.1	A.1	2020-03-23	2020-03-23	ACC
1044	17909	Canada/Qc-L00233853/2020	Canada/ON_QGLO-023/2020	Canada	Canada	Canada	2020-03-06	36	n	A.1	A.1	2020-03-13	2020-04-10	ACC
1045	18357	Canada/Qc-L00218090/2020	Wuhan/HB-WH5-237/2020	China	China	Asia/Oceania	2020-03-09	2	n	B	B	2020-03-14	2020-03-14	ACC
1046	18469	Canada/Qc-L00221577/2020	SouthAfrica/R02606/2020	South Africa	South Africa	Africa/Mid.East	2020-01-29	2	n	B.1.5	B.1.5	2020-03-15	2020-03-22	ACC
1047	18503	Canada/Qc-L00247014/2020	Australia/NSW2548/2020	Australia	Australia	Asia/Oceania	2020-03-27	7	n	B.1.98	B.1.98	2020-04-07	2020-04-23	ACC
1048	18538	Canada/Qc-JUS-V5310844/2020	USA/CA-SCCPHD-UC164/2020	USA	USA	USA	2020-03-12	3	n	B.1.98	B.1.98	2020-03-22	2020-03-30	ACC
1049	19022	Canada/Qc-JUS-V5210725/2020	France/IHU-0145/2020	France	France	Europe	2020-03-06	16	n	B.1	B.1	2020-03-10	2020-03-30	ACC
1050	19067	Canada/Qc-L00233585/2020	Ukraine/203100325/2020	Ukraine	Ukraine	Europe	2020-03-16	2	n	B.1.5	B.1.147	2020-03-23	2020-04-03	ACC
1051	19128	Canada/Qc-L00251091/2020	DRC/4075/2020	Democratic Republic of the Congo	Democratic Republic of the Congo	Africa/Mid.East	2020-03-24	6	n	B.1.147	B.1.147	2020-04-18	2020-04-30	ACC
1052	19150	Canada/Qc-L00241648/2020	France/GE8517/2020	France	France	Europe	2020-03-26	2	n	B.1	B.1	2020-03-28	2020-04-02	ACC
1053	19174	Canada/Qc-L00242487/2020	Luxembourg/LNS3169999/2020	Luxembourg	Luxembourg	Europe	2020-03-25	3	n	B.1.5	B.1.5	2020-03-29	2020-03-29	ACC
1054	19208	Canada/Qc-L00254849/2020	Switzerland/VD-ETHZ-140067/2020	Switzerland	Switzerland	Europe	2020-04-01	9	n	B.1.147	B.1.147	2020-04-20	2020-05-08	ACC
1055	19248	NA	France/CVL8297/2020	France	France	Europe	2020-03-25	4	n	NA	B.1.5	2020-03-26	2020-03-27	ACC
1056	19413	Canada/Qc-JUS-V6090718/2020	Spain/AN-IBV-98001740/2020	Spain	Spain	Europe	2020-03-17	12	n	B.1.183	B.1.183	2020-03-27	2020-04-12	ACC
1057	19524	Canada/Qc-L00234611/2020	unclear	unclear	unclear	unclear	2020-03-15	3	n	B.1	B.1.5	2020-03-22	2020-03-26	ACC
1058	19588	Canada/Qc-L00252176/2020	Kenya/C4199/2020	Kenya	Kenya	Africa/Mid.East	2020-03-24	2	n	B.1.5	B.1.5	2020-04-21	2020-04-26	ACC
1059	19722	Canada/Qc-L00237309/2020	Spain/AN-IBV-003947/2020	Spain	Spain	Europe	2020-03-22	3	n	B.1.5	B.1.5	2020-03-24	2020-03-25	ACC
1060	19777	Canada/Qc-L00240479/2020	Nigeria/AB03-CV135/2020	Nigeria	Nigeria	Africa/Mid.East	2020-03-22	3	n	B.1.5	B.1.5	2020-03-27	2020-03-28	ACC
1061	19791	Canada/Qc-L00237727/2020	unclear	unclear	unclear	unclear	2020-03-09	41	n	B.1.183	B.1.183	2020-03-19	2020-05-14	ACC
1062	19832	Canada/Qc-L00241245/2020	Switzerland/VS-ETHZ-110024/2020;Switzerland/BE-ETHZ-110068/2020	unclear	unclear	unclear	2020-03-08	2	y	B.1	B.1.5	2020-03-20	2020-03-27	ACC
1063	19844	Canada/Qc-L00240979/2020	Switzerland/VD-ETHZ-100328/2020	Switzerland	Switzerland	Europe	2020-03-17	4	n	B.1.5	B.1.5	2020-03-27	2020-03-27	ACC
1064	19892	Canada/Qc-L00240113/2020	USA/CA-ALSR-1583/2020	USA	USA	USA	2020-03-24	2	n	B.1.5	B.1.5	2020-03-25	2020-03-25	ACC
1065	19910	Canada/Qc-L00233661/2020	unclear	unclear	unclear	unclear	2020-03-22	2	n	B.1.5	B.1.5	2020-03-23	2020-03-23	ACC
1066	19921	NA	unclear	unclear	unclear	unclear	2020-03-23	4	n	NA	B.1.5	2020-03-24	2020-03-25	ACC
1067	19960	Canada/Qc-L00234169/2020	Colombia/VAC-INS-79965/2020	Colombia	Colombia	L.Am/Carib.	2020-03-06	3	n	B.1.5	B.1.5	2020-03-19	2020-03-23	ACC
1068	19964	Canada/Qc-JUS-V5311365/2020	Mexico/PUE-InDRE-05/2020	Mexico	Mexico	L.Am/Carib.	2020-03-01	3	n	B.1	B.1	2020-03-30	2020-04-02	ACC
1069	20159	Canada/Qc-L00221744/2020	India/MH-NIV-2387/2020	India	India	Asia/Oceania	2020-03-07	2	n	B.1.5	B.1.5	2020-03-15	2020-03-15	ACC
1070	20168	Canada/Qc-L00240947/2020	Morocco/OUA677-19/2020;Morocco/OUA677_19/2020	unclear	unclear	unclear	2020-03-23	3	n	B.1	B.1	2020-03-27	2020-04-02	ACC
1071	20219	Canada/Qc-L00234878/2020	Netherlands/Utrecht_30/2020	Netherlands	Netherlands	Europe	2020-03-23	2	n	B.1	B.1	2020-03-24	2020-03-27	ACC
1072	20224	Canada/Qc-L00240029/2020	Kenya/C256/2020	Kenya	Kenya	Africa/Mid.East	2020-03-09	5	n	B.1.5	B.1.5	2020-03-15	2020-03-28	ACC
1073	20364	Canada/Qc-JUS-V5221282/2020	Singapore/374/2020	Singapore	Singapore	Asia/Oceania	2020-03-20	2	n	B.1	B.1	2020-03-21	2020-03-21	ACC
1074	20411	Canada/Qc-JUS-V5250344/2020	BosniaandHerzegovina/ChVir7365/2020	Bosnia and Herzegovina	Bosnia and Herzegovina	Europe	2020-03-14	6	n	B.1	B.1	2020-03-20	2020-04-08	ACC
1075	20442	Canada/Qc-L00233835/2020	Australia/VIC1050/2020	Australia	Australia	Asia/Oceania	2020-03-22	5	n	B.1.5	B.1.5	2020-03-23	2020-03-29	ACC
1076	20506	NA	Scotland/EDB283/2020	United Kingdom	United Kingdom	Europe	2020-03-27	7	n	NA	B.1.147	2020-03-29	2020-04-28	ACC
1077	20607	Canada/Qc-L00229727/2020	Sweden/20-51740/2020	Sweden	Sweden	Europe	2020-03-08	2	n	B.1.5	B.1.5	2020-03-20	2020-03-23	ACC
1078	20627	NA	France/HDF8236/2020	France	France	Europe	2020-03-19	5	n	NA	B.1	2020-03-25	2020-04-01	ACC
1079	20647	Canada/Qc-L00254283/2020	Switzerland/BL-UHB-42196077/2020	Switzerland	Switzerland	Europe	2020-03-16	10	n	B.1.128	B.1.128	2020-03-26	2020-04-27	ACC
1080	20809	Canada/Qc-L00217833/2020	Switzerland/BS-UHB-42191874/2020	Switzerland	Switzerland	Europe	2020-03-09	2	n	B.1	B.1	2020-03-13	2020-03-13	ACC
1081	20851	Canada/Qc-JUS-V6020569/2020	Switzerland/BS-UHB-42193193/2020	Switzerland	Switzerland	Europe	2020-03-16	2	n	B.1.5	B.1.5	2020-03-31	2020-03-31	ACC
1082	21664	Canada/Qc-JUS-V5272029/2020	Germany/HE-FFM4/2020;Germany/HE-FFM6/2020	unclear	unclear	unclear	2020-01-27	262	y	B.1.5	B.1.1.176	2020-03-02	2020-05-26	ACC
1083	22282	Canada/Qc-L00243874/2020	USA/WI-QDX-784/2020	USA	USA	USA	2020-03-19	2	n	B.1.1	B.1.1	2020-03-31	2020-03-31	ACC
1084	22400	Canada/Qc-L00232098/2020	Germany/BY-MVP-0011/2020	Germany	Germany	Europe	2020-03-17	2	n	B.1.1	B.1.1	2020-03-22	2020-03-22	ACC
1085	22607	Canada/Qc-L00219618/2020	Canada/NB-234/2020	Canada	Canada	Canada	2020-02-24	4	y	B.1.1	B.1.1	2020-03-10	2020-04-08	ACC
1086	22655	Canada/Qc-L00215981/2020	unclear	unclear	unclear	unclear	2020-03-11	3	n	B.1.1	B.1.1	2020-03-12	2020-03-18	ACC
1087	22706	Canada/Qc-L00241924/2020	Estonia/ChVir4305/2020;Estonia/ChVir4286/2020;Estonia/ChVir4301/2020	unclear	unclear	unclear	2020-02-23	2	y	B.1.1	B.1.1	2020-03-21	2020-04-01	ACC
1088	22783	Canada/Qc-JUS-V5280091/2020	Vietnam/VNHN_3085/2020	Vietnam	Vietnam	Asia/Oceania	2020-03-21	2	n	B.1.1	B.1.1	2020-03-26	2020-04-01	ACC
1089	22961	Canada/Qc-JUS-V5271479/2020	Taiwan/225/2020	Taiwan	Taiwan	Asia/Oceania	2020-03-12	4	n	B.1.1.10	B.1.1.10	2020-03-26	2020-03-26	ACC
1090	23011	NA	unclear	unclear	unclear	unclear	2020-03-11	24	n	NA	B.1.1	2020-03-18	2020-05-16	ACC
1091	23468	Canada/Qc-L00243675/2020	unclear	unclear	unclear	unclear	2020-03-18	2	n	B.1.1	B.1.1	2020-03-31	2020-04-01	ACC
1092	23505	Canada/Qc-L00248124/2020	Canada/ON-OICR-SLB2869/2020	Canada	Canada	Canada	2020-04-09	2	n	B.1.1	B.1.1	2020-04-10	2020-04-10	ACC
1093	23509	Canada/Qc-L00218269/2020	unclear	unclear	unclear	unclear	2020-03-08	2	n	B.1.1	B.1.1	2020-03-14	2020-03-14	ACC
1094	23769	Canada/Qc-L00236439/2020	Greece/HPI-6465/2020	Greece	Greece	Europe	2020-03-14	2	n	B.1.1	B.1.1	2020-03-24	2020-04-29	ACC
1095	23830	Canada/Qc-JUS-V6050704/2020	Portugal/PT0304/2020	Portugal	Portugal	Europe	2020-03-14	2	y	B.1.1	B.1.1	2020-04-04	2020-04-04	ACC
1096	23923	Canada/Qc-L00236587/2020	Argentina/PAIS-A0005/2020	Argentina	Argentina	L.Am/Carib.	2020-03-23	2	n	B.1.1	B.1.1	2020-03-24	2020-03-24	ACC
1097	24082	Canada/Qc-JUS-V5281030/2020	Jordan/SR-049/2020	Jordan	Jordan	Africa/Mid.East	2020-03-11	9	n	B.1.1	B.1.1	2020-03-24	2020-04-17	ACC
1098	24301	Canada/Qc-JUS-V5230998/2020	SaudiArabia/KFSHRC31/2020	Saudi Arabia	Saudi Arabia	Africa/Mid.East	2020-03-09	3	n	B.1.1	B.1.1	2020-03-22	2020-03-27	ACC
1099	24309	Canada/Qc-L00219966/2020	SouthAfrica/KRISP-107/2020	South Africa	South Africa	Africa/Mid.East	2020-03-10	20	n	B.1.1	B.1.1	2020-03-15	2020-04-01	ACC
1100	24599	Canada/Qc-L00236396/2020	Belgium/ULG-10191/2020	Belgium	Belgium	Europe	2020-03-22	3	n	B.1.1	B.1.1	2020-03-24	2020-03-30	ACC
1101	24869	Canada/Qc-JEW-Q9141679/2020	UnitedArabEmirates/L2004034634/2020	United Arab Emirates	United Arab Emirates	Africa/Mid.East	2020-04-16	2	n	B.1.1	B.1.1	2020-05-14	2020-05-15	ACC
1102	25609	Canada/Qc-L00248343/2020	Turkey/KOC-IST-B91/2020	Turkey	Turkey	Africa/Mid.East	2020-03-27	2	n	B.1.9	B.1.9	2020-04-11	2020-04-14	ACC
1103	25697	NA	Canada/BC_24190425/2020	Canada	Canada	Canada	2020-03-01	25	n	NA	B.1	2020-05-05	2020-06-01	ACC
1104	25813	NA	unclear	unclear	unclear	unclear	2020-03-10	11	n	NA	B.1.255	2020-03-15	2020-03-31	ACC
1105	25828	Canada/Qc-JUS-V5220339/2020	unclear	unclear	unclear	unclear	2020-03-13	4	n	B.1.255	B.1.255	2020-03-15	2020-03-24	ACC
1106	25962	Canada/Qc-L00215022/2020	Canada/ON-PHL-U8150/2020	Canada	Canada	Canada	2020-02-24	3	n	B.1.5	B.1.5	2020-03-12	2020-03-29	ACC
1107	26054	NA	unclear	unclear	unclear	unclear	2020-03-13	5	n	NA	B.1.5	2020-03-14	2020-03-25	ACC
1108	26098	NA	BosniaandHerzegovina/ChVir7350/2020;Canada/LTRI-18/2020	unclear	unclear	unclear	2020-03-19	3	n	NA	B.1.5	2020-03-22	2020-03-22	ACC
1109	26126	NA	unclear	unclear	unclear	unclear	2020-03-14	6	n	NA	B.1.5	2020-03-15	2020-03-31	ACC
1110	26172	NA	unclear	unclear	unclear	unclear	2020-03-24	4	n	NA	B.1.5	2020-03-25	2020-03-26	ACC
1111	26259	Canada/Qc-L00227703/2020	unclear	unclear	unclear	unclear	2020-03-18	5	n	B.1.5	B.1.5	2020-03-19	2020-03-24	ACC
1112	26412	Canada/Qc-L00233970/2020	Brazil/SP-L7-CD63/2020	Brazil	Brazil	L.Am/Carib.	2020-03-19	2	n	B.1	B.1	2020-03-22	2020-04-04	ACC
1113	26417	Canada/Qc-L00245203/2020	Canada/ON-UHTC_0068/2020	Canada	Canada	Canada	2020-03-25	2	n	B.1.255	B.1.255	2020-04-02	2020-04-08	ACC
1114	26507	Canada/Qc-JUS-V5240719/2020	Netherlands/Utrecht_10014/2020;Netherlands/NA_168/2020	unclear	unclear	unclear	2020-03-13	3	y	B.1.22	B.1.22	2020-03-23	2020-03-29	ACC
1115	26619	Canada/Qc-L00227376/2020	Uruguay/UY-NYUMC931/2020	Uruguay	Uruguay	L.Am/Carib.	2020-03-17	2	n	B.1.5	B.1.5	2020-03-18	2020-03-18	ACC
1116	26682	NA	unclear	unclear	unclear	unclear	2020-03-16	12	n	NA	B.1.5	2020-03-21	2020-03-30	ACC
1117	26791	Canada/Qc-L00247979/2020	Italy/LOM-ASST-15/2020	Italy	Italy	Europe	2020-04-01	2	n	B.1.5	B.1.5	2020-04-09	2020-04-09	ACC
1118	26805	Canada/Qc-L00243049/2020	NewZealand/20VR1561/2020	New Zealand	New Zealand	Asia/Oceania	2020-03-16	7	n	B.1	B.1	2020-03-24	2020-04-05	ACC
1119	26921	NA	France/CIBU200132/2020	France	France	Europe	2020-02-29	13	n	NA	B.1	2020-03-16	2020-04-09	ACC
1120	27052	Canada/Qc-L00247915/2020	Turkey/HSGM-1049/2020	Turkey	Turkey	Africa/Mid.East	2020-03-10	2	n	B.1	B.1	2020-04-09	2020-04-09	ACC
1121	27083	Canada/Qc-L00245452/2020	France/IDF2359/2020	France	France	Europe	2020-03-12	2	n	B.1.356	B.1.356	2020-04-02	2020-04-02	ACC
1122	27177	Canada/Qc-JUS-V5291089/2020	Canada/BC_26101196/2020	Canada	Canada	Canada	2020-02-27	2	n	B.1	B.1	2020-03-29	2020-04-01	ACC
1123	27183	Canada/Qc-JUS-V5311185/2020	Kenya/D5/2020	Kenya	Kenya	Africa/Mid.East	2020-03-07	3	n	B.1	B.1	2020-03-23	2020-03-29	ACC
1124	27309	Canada/Qc-L00246532/2020	Canada/ON-UHTC_0066/2020	Canada	Canada	Canada	2020-03-21	6	n	B.1.347	B.1.347	2020-03-25	2020-04-21	ACC
1125	27389	Canada/Qc-JUS-V5271355/2020	USA/WA-S763/2020	USA	USA	USA	2020-03-25	2	n	B.1	B.1	2020-03-26	2020-03-27	ACC
1126	27399	Canada/Qc-JEW-Q9020970/2020	Canada/ON-OICR-SLB2806/2020	Canada	Canada	Canada	2020-03-22	2	n	B.1	B.1	2020-05-02	2020-05-06	ACC
1127	27415	Canada/Qc-JUS-V5250791/2020	France/IHU-0039/2020	France	France	Europe	2020-03-13	14	n	B.1	B.1	2020-03-25	2020-04-14	ACC
1128	27435	Canada/Qc-JUS-V5280940/2020	France/IHU-0537/2020	France	France	Europe	2020-03-22	3	n	B.1	B.1	2020-03-28	2020-03-29	ACC
1129	27450	Canada/Qc-JUS-V5252197/2020	Colombia/RIS-GVI-98006/2020	Colombia	Colombia	L.Am/Carib.	2020-02-25	162	n	B.1.359	B.1.3	2020-03-12	2020-05-16	ACC
1130	27453	NA	unclear	unclear	unclear	unclear	2020-03-08	22	n	NA	B.1	2020-03-12	2020-05-04	ACC
1131	27485	Canada/Qc-L00245796/2020	Canada/ON-OICR-SLB2827/2020	Canada	Canada	Canada	2020-04-01	2	n	B.1.3.1	B.1.3.1	2020-04-02	2020-04-06	ACC
1132	27591	Canada/Qc-L00231277/2020	Brazil/PR-5623/2020	Brazil	Brazil	L.Am/Carib.	2020-03-11	2	n	B.1.3	B.1.3	2020-03-22	2020-03-26	ACC
1133	27607	Canada/Qc-JUS-V5260206/2020	USA/NY-NYUMC724/2020	USA	USA	USA	2020-03-20	2	n	B.1.3	B.1.3	2020-03-24	2020-03-31	ACC
1134	27611	Canada/Qc-JUS-V5280373/2020	USA/NY-NYUMC80/2020	USA	USA	USA	2020-03-11	64	n	B.1.3	B.1.3	2020-03-26	2020-04-30	ACC
1135	27775	NA	Taiwan/TSGH-08/2020	Taiwan	Taiwan	Asia/Oceania	2020-03-18	3	n	NA	B.1.3	2020-04-15	2020-04-15	ACC
1136	27794	NA	unclear	unclear	unclear	unclear	2020-03-15	13	n	NA	B.1.3	2020-03-22	2020-04-13	ACC
1137	27839	Canada/Qc-L00240444/2020	unclear	unclear	unclear	unclear	2020-02-15	826	n	B.1	B.1	2020-03-10	2020-06-01	ACC
1138	27892	Canada/Qc-L00234853/2020	DominicanRepublic/ICGEB_UNIBE032.2/2020	Dominican Republic	Dominican Republic	L.Am/Carib.	2020-03-17	5	n	B.1	B.1	2020-03-24	2020-04-01	ACC
1139	27954	Canada/Qc-L00233281/2020	SouthKorea/KCDC2151/2020	South Korea	South Korea	Asia/Oceania	2020-03-01	2	n	B.1	B.1	2020-03-22	2020-03-23	ACC
1140	27985	Canada/Qc-L00235027/2020	Canada/ON-PHL-1095/2020	Canada	Canada	Canada	2020-02-25	176	n	B.1	B.1.350	2020-03-15	2020-06-01	ACC
1141	28208	Canada/Qc-JUS-V5252061/2020	France/IHU-0830/2020	France	France	Europe	2020-03-06	5	n	B.1	B.1	2020-03-24	2020-03-28	ACC
1142	28258	Canada/Qc-JUS-V5220462/2020	USA/NY-NYUMC7/2020	USA	USA	USA	2020-03-14	7	n	B.1.314	B.1.314	2020-03-20	2020-03-26	ACC
1143	28309	Canada/Qc-L00219066/2020	Germany/BE-RKI-Z-0008/2020;Germany/BE-RKI-Z-0009/2020	unclear	unclear	unclear	2020-03-11	3	n	B.1	B.1	2020-03-12	2020-04-15	ACC
1144	28334	NA	unclear	unclear	unclear	unclear	2020-03-07	21	n	NA	B.1	2020-03-10	2020-04-10	ACC
1145	28371	NA	unclear	unclear	unclear	unclear	2020-03-21	8	n	NA	B.1	2020-03-23	2020-03-23	ACC
1146	28408	Canada/Qc-L00218371/2020	Luxembourg/LNS7687858/2020	Luxembourg	Luxembourg	Europe	2020-03-11	3	n	B.1	B.1	2020-03-14	2020-03-21	ACC
1147	28436	Canada/Qc-JUS-V5280459/2020	Australia/VIC633/2020	Australia	Australia	Asia/Oceania	2020-03-25	2	n	B.1	B.1	2020-03-26	2020-03-26	ACC
1148	28439	Canada/Qc-L00231296/2020	Israel/2089697/2020	Israel	Israel	Africa/Mid.East	2020-03-13	20	n	B.1	B.1	2020-03-22	2020-05-16	ACC
1149	28470	Canada/Qc-JUS-V5271816/2020	Israel/1639953/2020	Israel	Israel	Africa/Mid.East	2020-03-23	3	n	B.1	B.1	2020-03-26	2020-03-29	ACC
1150	28488	Canada/Qc-JUS-V5272166/2020	USA/NY-NYUMC825/2020	USA	USA	USA	2020-03-25	2	n	B.1	B.1	2020-03-26	2020-03-26	ACC
1151	28495	Canada/Qc-JUS-V5210762/2020	Australia/VIC1208/2020	Australia	Australia	Asia/Oceania	2020-03-16	2	n	B.1	B.1	2020-03-19	2020-04-02	ACC
1152	28500	Canada/Qc-L00216197/2020	NewZealand/20VR0334/2020	New Zealand	New Zealand	Asia/Oceania	2020-03-08	3	n	B.1	B.1	2020-03-12	2020-03-29	ACC
1153	28505	Canada/Qc-L00214634/2020	Fujian/IM3520001T/2020	China	China	Asia/Oceania	2020-03-08	5	n	B.1	B.1	2020-03-12	2020-03-31	ACC
1154	28515	NA	Canada/BC_04020783/2020;Canada/BC_07833956/2020	unclear	unclear	unclear	2020-03-26	8	n	NA	B.1	2020-03-30	2020-04-06	ACC
1155	28525	Canada/Qc-L00218334/2020	CostaRica/INC-0031/2020	Costa Rica	Costa Rica	L.Am/Carib.	2020-03-10	5	n	B.1	B.1	2020-03-14	2020-04-11	ACC
1156	28740	Canada/Qc-L00221502/2020	Singapore/92/2020	Singapore	Singapore	Asia/Oceania	2020-03-10	4	n	B.1	B.1	2020-03-15	2020-04-05	ACC
1157	28838	NA	unclear	unclear	unclear	unclear	2020-03-15	7	n	NA	B.1	2020-03-17	2020-03-17	ACC
1158	28861	NA	unclear	unclear	unclear	unclear	2020-03-19	5	n	NA	B.1	2020-03-20	2020-03-20	ACC
1159	28854	NA	unclear	unclear	unclear	unclear	2020-03-17	93	n	NA	B.1	2020-03-20	2020-05-06	ACC
1160	29007	NA	unclear	unclear	unclear	unclear	2020-03-11	5	n	NA	B.1	2020-03-21	2020-03-28	ACC
1161	29026	Canada/Qc-L00240158/2020	Israel/2123863/2020;Israel/2123853/2020	unclear	unclear	unclear	2020-03-18	2	y	B.1	B.1	2020-03-26	2020-04-01	ACC
1162	29031	Canada/Qc-JUS-V5220331/2020	Denmark/ALAB-SSI204/2020	Denmark	Denmark	Europe	2020-03-08	3	n	B.1.361	B.1	2020-03-20	2020-03-21	ACC
1163	29042	NA	unclear	unclear	unclear	unclear	2020-03-16	14	n	NA	B.1	2020-03-21	2020-04-02	ACC
1164	29076	NA	unclear	unclear	unclear	unclear	2020-03-13	9	n	NA	B.1	2020-03-14	2020-03-25	ACC
1165	29083	Canada/Qc-L00238539/2020	USA/WA-UW-4741/2020	USA	USA	USA	2020-03-18	2	n	B.1	B.1	2020-03-25	2020-03-25	ACC
1166	29086	Canada/Qc-L00237883/2020	Colombia/VAC-GUR-0094/2020	Colombia	Colombia	L.Am/Carib.	2020-03-18	2	n	B.1	B.1	2020-03-25	2020-03-25	ACC
1167	29094	Canada/Qc-JUS-V6030836/2020	Vietnam/HCMC-3013/2020	Vietnam	Vietnam	Asia/Oceania	2020-03-18	3	n	B.1	B.1	2020-04-02	2020-04-05	ACC
1168	29097	NA	USA/MI-QDX-341/2020	USA	USA	USA	2020-03-19	18	n	NA	B.1	2020-03-24	2020-04-03	ACC
1169	29130	NA	unclear	unclear	unclear	unclear	2020-03-23	3	n	NA	B.1	2020-03-27	2020-03-27	ACC
1170	29154	NA	USA/FL-QDX-229/2020	USA	USA	USA	2020-03-23	4	n	NA	B.1	2020-03-24	2020-04-04	ACC
1171	29177	Canada/Qc-JUS-V5300298/2020	Colombia/VAC-GVI-93352/2020;Colombia/VAC-GVI-93381/2020	unclear	unclear	unclear	2020-03-27	2	n	B.1	B.1	2020-03-28	2020-03-29	ACC
1172	29202	NA	unclear	unclear	unclear	unclear	2020-03-26	9	n	NA	B.1	2020-03-28	2020-03-29	ACC
1173	29219	NA	unclear	unclear	unclear	unclear	2020-03-23	8	n	NA	B.1	2020-03-25	2020-03-25	ACC
1174	29264	Canada/Qc-L00242105/2020	Australia/WA56/2020	Australia	Australia	Asia/Oceania	2020-03-23	2	n	B.1	B.1	2020-03-28	2020-03-28	ACC
1175	29274	Canada/Qc-JUS-V6110655/2020	Thailand/Bangkok-0082/2020	Thailand	Thailand	Asia/Oceania	2020-03-07	6	n	B.1	B.1	2020-04-01	2020-04-10	ACC
1176	29313	NA	unclear	unclear	unclear	unclear	2020-03-10	34	n	NA	B.1	2020-03-23	2020-05-07	ACC
1177	29350	Canada/Qc-JUS-V5220930/2020	unclear	unclear	unclear	unclear	2020-03-08	36	n	B.1	B.1	2020-03-11	2020-05-14	ACC
1178	29369	Canada/Qc-JUS-V6010855/2020	Canada/ON-OICR-SLB2822/2020;Denmark/ALAB-SSI-1334/2020	unclear	unclear	unclear	2020-03-25	2	n	B.1	B.1	2020-03-31	2020-03-31	ACC
1179	29373	Canada/Qc-JUS-V5301030/2020	Canada/ON_MU-S328/2020	Canada	Canada	Canada	2020-03-23	3	n	B.1	B.1	2020-03-29	2020-04-08	ACC
1180	29378	NA	Australia/VIC1202/2020	Australia	Australia	Asia/Oceania	2020-03-23	9	n	NA	B.1	2020-03-29	2020-04-10	ACC
1181	29388	Canada/Qc-L00214517/2020	unclear	unclear	unclear	unclear	2020-03-10	7	n	B.1	B.1	2020-03-11	2020-04-07	ACC
1182	29408	Canada/Qc-JUS-V6030511/2020	USA/UT-UPHL-03803/2020	USA	USA	USA	2020-03-25	2	n	B.1	B.1	2020-04-02	2020-04-03	ACC
1183	29422	Canada/Qc-L00227476/2020	Poland/1105644/2020	Poland	Poland	Europe	2020-03-17	2	n	B.1	B.1	2020-03-18	2020-03-18	ACC
1184	29425	NA	unclear	unclear	unclear	unclear	2020-03-17	7	n	NA	B.1	2020-03-25	2020-05-14	ACC
1185	29432	Canada/Qc-L00237747/2020	USA/VA-DCLS-0711/2020	USA	USA	USA	2020-03-24	2	n	B.1	B.1	2020-03-25	2020-03-25	ACC
1186	29449	Canada/Qc-L00237972/2020	France/IDF3745/2020	France	France	Europe	2020-03-17	4	n	B.1	B.1	2020-03-25	2020-04-01	ACC
1187	29494	NA	USA/MI-MDHHS-SC20107/2020	USA	USA	USA	2020-03-21	4	n	NA	B.1	2020-03-27	2020-04-06	ACC
1188	29540	Canada/Qc-JUS-V5242202/2020	Canada/NL_101/2020	Canada	Canada	Canada	2020-03-17	2	n	B.1	B.1	2020-03-22	2020-03-24	ACC
1189	29545	Canada/Qc-JUS-V6031086/2020	Russia/Vector_77628/2020	Russia	Russia	Europe	2020-03-17	7	n	B.1	B.1	2020-03-22	2020-04-10	ACC
1190	29559	NA	unclear	unclear	unclear	unclear	2020-03-23	4	n	NA	B.1	2020-03-26	2020-04-02	ACC
1191	29571	NA	unclear	unclear	unclear	unclear	2020-03-23	14	n	NA	B.1	2020-03-28	2020-04-09	ACC
1192	29592	NA	unclear	unclear	unclear	unclear	2020-03-24	18	n	NA	B.1	2020-03-30	2020-04-12	ACC
1193	29617	NA	unclear	unclear	unclear	unclear	2020-03-25	29	n	NA	B.1	2020-03-29	2020-04-10	ACC
1194	29661	Canada/Qc-JUS-V5280680/2020	Hungary/SRC-00067/2020	Hungary	Hungary	Europe	2020-03-13	3	n	B.1	B.1	2020-03-26	2020-03-26	ACC
1195	29673	Canada/Qc-JUS-V6110502/2020	USA/NY-NYUMC371/2020;Canada/ON-OICR-SLB2868/2020	unclear	unclear	unclear	2020-04-01	4	n	B.1	B.1.356	2020-04-10	2020-04-10	ACC
1196	29690	Canada/Qc-JUS-V5271838/2020	unclear	unclear	unclear	unclear	2020-03-23	2	n	B.1	B.1	2020-03-26	2020-03-26	ACC
1197	29735	NA	unclear	unclear	unclear	unclear	2020-03-23	21	n	NA	B.1	2020-03-26	2020-04-10	ACC
1198	29722	NA	unclear	unclear	unclear	unclear	2020-03-18	74	n	NA	B.1	2020-03-23	2020-04-26	ACC
1199	15733	Canada/Qc-L00210314/2020	Canada/ON-PHL-5472/2020;Bahrein/BAH-01/2020;SriLanka/COV38/2020	unclear	unclear	unclear	2020-01-25	1	y	B.4	B.4	2020-02-25	2020-03-26	DEL
1200	15828	Canada/Qc-JUS-V5220285/2020	Georgia/Tb-7851/2020	Georgia	Georgia	Asia/Oceania	2020-03-05	1	n	B.4	B.4	2020-03-23	2020-03-23	DEL
1201	16040	Canada/Qc-L00222823/2020	Brunei/3/2020;Brunei/1/2020;SaudiArabia/KAIMRC-Alghoribi/2020;Portugal/PT1166/2020;Portugal/PT1168/2020;NewZealand/20VR1114/2020;Taiwan/CGMH-CGU-26/2020;Taiwan/CGMH-CGU-27/2020;Malaysia/IMR-WC9174/2020;Malaysia/IMR-WC9205/2020;Canada/MB_2/2020	unclear	unclear	unclear	2020-02-27	1	y	B.6	B.6	2020-03-16	2020-03-16	DEL
1202	16421	Canada/Qc-L00235772/2020	Zhejiang/OS5/2020	China	China	Asia/Oceania	2020-03-24	1	n	B.40	B.40	2020-03-24	2020-03-24	DEL
1203	16552	Canada/Qc-L00225685/2020	Canada/NS_60/2020	Canada	Canada	Canada	2020-03-08	1	n	B.40	B.40	2020-03-17	2020-03-17	DEL
1204	16607	Canada/Qc-L00238697/2020	England/SHEF-C6464/2020	United Kingdom	United Kingdom	Europe	2020-03-23	1	n	B.40	B.40	2020-03-26	2020-03-26	DEL
1205	16615	Canada/Qc-JUS-V5260202/2020	SouthKorea/S1/2020	South Korea	South Korea	Asia/Oceania	2020-03-17	1	n	B.40	B.40	2020-03-24	2020-03-24	DEL
1206	16632	Canada/Qc-L00242370/2020	England/CAMB-77C97/2020	United Kingdom	United Kingdom	Europe	2020-03-29	1	n	B.40	B.40	2020-03-29	2020-03-29	DEL
1207	16634	Canada/Qc-JUS-V5280913/2020	Canada/NB-224/2020	Canada	Canada	Canada	2020-03-26	1	n	B.40	B.40	2020-03-27	2020-03-27	DEL
1208	16652	Canada/Qc-L00224868/2020	England/20149006204/2020	United Kingdom	United Kingdom	Europe	2020-03-13	2	n	B.28	B.28	2020-03-16	2020-03-17	DEL
1209	16654	Canada/Qc-L00221945/2020	Spain/NC-IBV-001383/2020	Spain	Spain	Europe	2020-03-15	1	n	B.28	B.28	2020-03-16	2020-03-16	DEL
1210	16658	Canada/Qc-JUS-V5271531/2020	NewZealand/20VR0901/2020	New Zealand	New Zealand	Asia/Oceania	2020-03-20	1	n	B.28	B.28	2020-03-26	2020-03-26	DEL
1211	16687	Canada/Qc-JUS-V5220163/2020	Australia/VIC970/2020	Australia	Australia	Asia/Oceania	2020-03-16	1	n	B	B	2020-03-20	2020-03-20	DEL
1212	16699	Canada/Qc-L00241007/2020	Switzerland/GE-SNRCI-7799/2020	Switzerland	Switzerland	Europe	2020-03-09	1	y	B.39	B.39	2020-03-27	2020-04-01	DEL
1213	16709	Canada/Qc-HMR-96012466/2020	Singapore/974/2020	Singapore	Singapore	Asia/Oceania	2020-03-11	1	n	B.39	B.39	2020-04-01	2020-04-01	DEL
1214	16726	Canada/Qc-L00235802/2020	England/20139047404/2020	United Kingdom	United Kingdom	Europe	2020-03-24	1	n	B.39	B.39	2020-03-24	2020-03-24	DEL
1215	16752	Canada/Qc-JUS-V5251566/2020	Luxembourg/LNS4780904/2020	Luxembourg	Luxembourg	Europe	2020-03-09	1	n	B	B	2020-03-24	2020-03-24	DEL
1216	16806	Canada/Qc-L00227830/2020	Scotland/CVR222/2020	United Kingdom	United Kingdom	Europe	2020-03-19	1	n	B	B	2020-03-19	2020-03-19	DEL
1217	16810	Canada/Qc-L00222731/2020	Greece/144/2020	Greece	Greece	Europe	2020-03-16	1	n	B	B	2020-03-16	2020-03-16	DEL
1218	16822	Canada/Qc-L00234260/2020	Belgium/VRJM-0323114/2020	Belgium	Belgium	Europe	2020-03-23	1	n	B	B	2020-03-23	2020-03-23	DEL
1219	16824	Canada/Qc-L00242623/2020	England/NORW-EA1BE/2020	United Kingdom	United Kingdom	Europe	2020-03-29	1	n	B	B	2020-03-29	2020-03-29	DEL
1220	16878	Canada/Qc-L00237113/2020	Netherlands/NA_602/2020	Netherlands	Netherlands	Europe	2020-03-25	1	n	B.11	B.11	2020-03-25	2020-03-25	DEL
1221	17009	Canada/Qc-L00219020/2020	Canada/NB_271/2020	Canada	Canada	Canada	2020-03-11	2	y	A.3	A.3	2020-03-14	2020-03-27	DEL
1222	17018	Canada/Qc-JUS-V5251969/2020	Scotland/CVR634/2020	United Kingdom	United Kingdom	Europe	2020-03-24	1	n	A.3	A.3	2020-03-24	2020-03-24	DEL
1223	17023	Canada/Qc-JUS-V5230431/2020	USA/MA-MGH-00563/2020	USA	USA	USA	2020-03-22	1	n	A.3	A.3	2020-03-22	2020-03-22	DEL
1224	17032	Canada/Qc-JUS-V6010702/2020	NewZealand/20VR0987/2020;Singapore/925/2020	unclear	unclear	unclear	2020-03-07	1	n	A.3	A.3	2020-03-28	2020-03-28	DEL
1225	17066	Canada/Qc-JUS-V5300724/2020	Portugal/PT1182/2020	Portugal	Portugal	Europe	2020-03-23	1	n	A	A	2020-03-30	2020-03-30	DEL
1226	17072	Canada/Qc-JUS-V5262104/2020	Mali/M002615/2020	Mali	Mali	Africa/Mid.East	2020-03-22	1	y	A	A	2020-03-23	2020-03-25	DEL
1227	17073	Canada/Qc-JUS-V5251200/2020	Mali/M002615/2020	Mali	Mali	Africa/Mid.East	2020-03-23	1	n	A	A	2020-03-23	2020-03-23	DEL
1228	17208	Canada/Qc-JUS-V5221002/2020	Uganda/UG002/2020	Uganda	Uganda	Africa/Mid.East	2020-03-20	1	n	A	A	2020-03-20	2020-03-20	DEL
1229	17214	Canada/Qc-JUS-V5210896/2020	Mali/M002618/2020	Mali	Mali	Africa/Mid.East	2020-03-16	1	n	A	A	2020-03-20	2020-03-20	DEL
1230	17221	Canada/Qc-JUS-V6012133/2020	Mali/M002704/2020	Mali	Mali	Africa/Mid.East	2020-04-01	1	n	A	A	2020-04-01	2020-04-01	DEL
1231	17382	Canada/Qc-JUS-V6010321/2020	Spain/AN-IBV-004127/2020	Spain	Spain	Europe	2020-03-24	1	n	A.2	A.2	2020-03-30	2020-03-30	DEL
1232	17413	Canada/Qc-JUS-V5281550/2020	Spain/MD-IBV-005342/2020	Spain	Spain	Europe	2020-03-18	1	n	A.2	A.2	2020-03-26	2020-03-26	DEL
1233	17487	Canada/Qc-L00238888/2020	Israel/n14268/2020;Israel/CVL-n14268/2020	unclear	unclear	unclear	2020-03-09	7	n	A.2.2	A.2.2	2020-03-17	2020-03-29	DEL
1234	17488	Canada/Qc-L00224967/2020	Australia/NSW2214/2020	Australia	Australia	Asia/Oceania	2020-03-17	1	n	A.2.2	A.2.2	2020-03-17	2020-03-17	DEL
1235	17490	Canada/Qc-JUS-V5251744/2020	Australia/VIC433/2020	Australia	Australia	Asia/Oceania	2020-03-17	5	n	A.2.2	A.2.2	2020-03-22	2020-03-29	DEL
1236	17495	Canada/Qc-L00232688/2020	Australia/VIC244/2020	Australia	Australia	Asia/Oceania	2020-03-21	1	n	A.2.2	A.2.2	2020-03-22	2020-03-22	DEL
1237	17498	Canada/Qc-L00237930/2020	Australia/WA48/2020	Australia	Australia	Asia/Oceania	2020-03-25	1	n	A.2.2	A.2.2	2020-03-25	2020-03-25	DEL
1238	17532	Canada/Qc-L00222022/2020	Peru/LIM-INS-024/2020	Peru	Peru	L.Am/Carib.	2020-03-15	1	n	A.2	A.2	2020-03-15	2020-03-15	DEL
1239	17661	Canada/Qc-JUS-V5280406/2020	Canada/BC_8159203/2020	Canada	Canada	Canada	2020-03-05	1	n	A	A	2020-03-26	2020-03-26	DEL
1240	17679	Canada/Qc-JUS-V5301560/2020	Canada/BC_01294861/2020;Canada/BC_01296812/2020;USA/WA-S90/2020;USA/WA-S89/2020;USA/WA-S81/2020;USA/WA-S272/2020;USA/WA-S113/2020;USA/WA-S119/2020;USA/WA-S7/2020;USA/WA-S254/2020;USA/WA2/2020	unclear	unclear	unclear	2020-02-15	1	y	A.1	A.1	2020-03-06	2020-05-21	DEL
1241	17738	Canada/Qc-L00214081/2020	Canada/NL_34/2020	Canada	Canada	Canada	2020-03-10	1	n	A.1	A.1	2020-03-10	2020-03-10	DEL
1242	17750	Canada/Qc-JUS-V5250844/2020	Canada/NB_54/2020	Canada	Canada	Canada	2020-03-17	1	n	A.1	A.1	2020-03-22	2020-03-22	DEL
1243	17751	Canada/Qc-L00217098/2020	Canada/MB_8/2020	Canada	Canada	Canada	2020-03-12	1	n	A.1	A.1	2020-03-13	2020-03-13	DEL
1244	17782	Canada/Qc-L00214546/2020	Canada/ON-PHL-0052/2020	Canada	Canada	Canada	2020-02-24	1	y	A.1	A.1	2020-03-11	2020-05-21	DEL
1245	17786	Canada/Qc-L00242229/2020	NewZealand/20VR1380/2020	New Zealand	New Zealand	Asia/Oceania	2020-03-08	1	n	A.1	A.1	2020-03-29	2020-03-29	DEL
1246	17796	Canada/Qc-L00233169/2020	Panama/329230/2020	Panama	Panama	L.Am/Carib.	2020-03-05	1	n	A.1	A.1	2020-03-22	2020-03-22	DEL
1247	17821	Canada/Qc-JUS-V5231413/2020	NewZealand/20VR1016/2020	New Zealand	New Zealand	Asia/Oceania	2020-03-11	1	n	A.1	A.1	2020-03-22	2020-03-22	DEL
1248	17828	Canada/Qc-JUS-V5290775/2020	Peru/LIM-INS-021/2020	Peru	Peru	L.Am/Carib.	2020-03-17	1	n	A.1	A.1	2020-03-28	2020-03-28	DEL
1249	17839	Canada/Qc-L00240552/2020	Canada/ON-UHTC_0008/2020	Canada	Canada	Canada	2020-03-27	1	n	A.1	A.1	2020-03-27	2020-03-27	DEL
1250	17854	Canada/Qc-L00232271/2020	Canada/BC_0554880/2020	Canada	Canada	Canada	2020-03-09	1	n	A.1	A.1	2020-03-22	2020-03-22	DEL
1251	17866	Canada/Qc-L00226159/2020	USA/WA-S992/2020	USA	USA	USA	2020-03-17	1	n	A.1	A.1	2020-03-17	2020-03-17	DEL
1252	17869	Canada/Qc-JUS-V5311417/2020	NewZealand/20VR1896/2020	New Zealand	New Zealand	Asia/Oceania	2020-03-18	1	n	A.1	A.1	2020-03-29	2020-03-29	DEL
1253	17903	Canada/Qc-L00213013/2020	Canada/BC_1318414/2020	Canada	Canada	Canada	2020-03-06	1	n	A.1	A.1	2020-03-06	2020-03-06	DEL
1254	18078	Canada/Qc-L00220832/2020	unclear	unclear	unclear	unclear	2020-03-09	1	n	B.3	B.3	2020-03-14	2020-03-14	DEL
1255	18295	Canada/Qc-JUS-V5250458/2020	England/SHEF-C6D1E/2020	United Kingdom	United Kingdom	Europe	2020-03-22	1	n	B	B	2020-03-23	2020-03-23	DEL
1256	18467	Canada/Qc-JUS-V5271975/2020	Spain/CM-IBV-003888/2020	Spain	Spain	Europe	2020-03-26	1	n	B.1.5	B.1.5	2020-03-26	2020-03-26	DEL
1257	18509	Canada/Qc-L00245085/2020	unclear	unclear	unclear	unclear	2020-03-28	2	n	B.1.98	B.1.98	2020-04-02	2020-04-02	DEL
1258	18518	Canada/Qc-JUS-V6031351/2020	USA/CA-ALSR-1504/2020	USA	USA	USA	2020-04-01	1	n	B.1.98	B.1.98	2020-04-02	2020-04-02	DEL
1259	18609	Canada/Qc-L00229929/2020	Austria/CeMM0350/2020;Austria/CeMM0351/2020	unclear	unclear	unclear	2020-03-06	1	n	B.1.5	B.1.5	2020-03-19	2020-03-19	DEL
1260	18679	Canada/Qc-L00227094/2020	Australia/VIC98/2020	Australia	Australia	Asia/Oceania	2020-03-16	1	n	B.1	B.1	2020-03-18	2020-03-18	DEL
1261	18709	Canada/Qc-L00225894/2020	Poland/PL_P32/2020;Poland/PL_P33/2020	unclear	unclear	unclear	2020-03-10	1	n	B.1	B.1	2020-03-17	2020-03-17	DEL
1262	18723	Canada/Qc-JUS-V5301731/2020	Belgium/ITM_C413/2020	Belgium	Belgium	Europe	2020-03-27	1	n	B.1	B.1	2020-03-28	2020-03-28	DEL
1263	18848	Canada/Qc-JUS-V5262289/2020	Greece/56_37161/2020	Greece	Greece	Europe	2020-03-25	1	n	B.1.5	B.1.5	2020-03-25	2020-03-25	DEL
1264	18957	Canada/Qc-L00215858/2020	Canada/BC_9345042/2020	Canada	Canada	Canada	2020-03-12	1	n	B.1.5	B.1.5	2020-03-12	2020-03-12	DEL
1265	18961	Canada/Qc-JUS-V5280308/2020	Canada/BC_02502338/2020	Canada	Canada	Canada	2020-03-23	1	n	B.1.1.277	B.1.1.277	2020-03-26	2020-03-26	DEL
1266	18964	Canada/Qc-L00233380/2020	USA/OR-PROV-046/2020	USA	USA	USA	2020-03-23	1	n	B.1.5	B.1.5	2020-03-23	2020-03-23	DEL
1267	18977	Canada/Qc-L00230189/2020	Canada/BC_02822314/2020;Canada/BC_03120111/2020	unclear	unclear	unclear	2020-03-16	1	n	B.1.5	B.1.5	2020-03-21	2020-03-21	DEL
1268	18980	Canada/Qc-JUS-V5210350/2020	Canada/MB_76/2020	Canada	Canada	Canada	2020-03-16	1	n	B.1.5	B.1.5	2020-03-20	2020-03-20	DEL
1269	19041	Canada/Qc-HMR-96072640/2020	Benin/1022/2020	Benin	Benin	Africa/Mid.East	2020-03-18	1	n	B.1	B.1	2020-04-07	2020-04-07	DEL
1270	19043	Canada/Qc-L00244782/2020	Luxembourg/LNS0102413/2020	Luxembourg	Luxembourg	Europe	2020-03-23	1	n	B.1.147	B.1.147	2020-04-01	2020-04-01	DEL
1271	19047	Canada/Qc-L00220159/2020	Scotland/GCVR-170F58/2020	United Kingdom	United Kingdom	Europe	2020-03-15	2	n	B.1	B.1	2020-03-15	2020-03-17	DEL
1272	19049	Canada/Qc-L00226950/2020	Russia/Sverdlovsk-71903/2020	Russia	Russia	Europe	2020-03-17	1	n	B.1	B.1	2020-03-17	2020-03-17	DEL
1273	19060	Canada/Qc-JUS-V5251973/2020	France/IDF3236/2020	France	France	Europe	2020-03-18	1	n	B.1.5	B.1.5	2020-03-24	2020-03-24	DEL
1274	19123	Canada/Qc-JUS-V5291018/2020	Luxembourg/LNS9207105/2020	Luxembourg	Luxembourg	Europe	2020-03-10	1	n	B.1.5	B.1.5	2020-03-27	2020-03-27	DEL
1275	19154	Canada/Qc-L00240070/2020	Luxembourg/LNS8742871/2020	Luxembourg	Luxembourg	Europe	2020-03-25	1	n	B.1.5	B.1.5	2020-03-25	2020-03-25	DEL
1276	19361	Canada/Qc-L00232310/2020	Spain/MD-H12-31/2020	Spain	Spain	Europe	2020-03-12	1	n	B.1	B.1	2020-03-22	2020-03-22	DEL
1277	19433	Canada/Qc-L00226364/2020	unclear	unclear	unclear	unclear	2020-03-18	1	n	B.1.5	B.1.5	2020-03-18	2020-03-18	DEL
1278	19444	Canada/Qc-L00236394/2020	Mexico/CMX-INER-01/2020	Mexico	Mexico	L.Am/Carib.	2020-03-08	1	y	B.1.5	B.1.5	2020-03-24	2020-03-26	DEL
1279	19459	Canada/Qc-JUS-V5272334/2020	Austria/CeMM0312/2020	Austria	Austria	Europe	2020-03-26	1	n	B.1.5	B.1.5	2020-03-26	2020-03-26	DEL
1280	19489	Canada/Qc-JUS-V5250996/2020	Italy/VEN-UniVR-4/2020	Italy	Italy	Europe	2020-03-18	1	n	B.1.103	B.1.103	2020-03-22	2020-03-22	DEL
1281	19505	Canada/Qc-JUS-V5230806/2020	CostaRica/CRV-0011/2020	Costa Rica	Costa Rica	L.Am/Carib.	2020-03-07	1	n	B.1	B.1	2020-03-22	2020-03-22	DEL
1282	19560	Canada/Qc-L00231230/2020	Austria/CeMM0020/2020	Austria	Austria	Europe	2020-03-22	1	n	B.1.5	B.1.5	2020-03-22	2020-03-22	DEL
1283	19612	Canada/Qc-JUS-V5252154/2020	Austria/CeMM0324/2020	Austria	Austria	Europe	2020-02-21	1	n	B.1.8	B.1.8	2020-03-24	2020-03-24	DEL
1284	19705	Canada/Qc-L00233734/2020	Colombia/RIS-INS-80245/2020	Colombia	Colombia	L.Am/Carib.	2020-03-16	1	n	B.1.5	B.1.5	2020-03-23	2020-03-23	DEL
1285	19837	Canada/Qc-L00241245/2020	Wales/PHWC-2D665/2020	United Kingdom	United Kingdom	Europe	2020-03-22	2	n	B.1	B.1	2020-03-23	2020-03-27	DEL
1286	19838	Canada/Qc-L00241214/2020	Wales/PHWC-2D665/2020	United Kingdom	United Kingdom	Europe	2020-03-23	1	n	B.1	B.1	2020-03-23	2020-03-23	DEL
1287	19867	Canada/Qc-L00232447/2020	Switzerland/GE-HUG-0199-2/2020	Switzerland	Switzerland	Europe	2020-03-21	1	n	B.1.5	B.1.5	2020-03-22	2020-03-22	DEL
1288	19895	Canada/Qc-L00232405/2020	Latvia/045/2020	Latvia	Latvia	Europe	2020-03-22	1	n	B.1.5	B.1.5	2020-03-22	2020-03-22	DEL
1289	19906	Canada/Qc-JUS-V5220871/2020	NewZealand/20VR1004/2020	New Zealand	New Zealand	Asia/Oceania	2020-03-19	1	n	B.1.5	B.1.5	2020-03-20	2020-03-20	DEL
1290	19908	Canada/Qc-L00228839/2020	Mexico/BCN-ALSR-1705/2020;Mexico/BCN-ALSR-1703/2020	unclear	unclear	unclear	2020-03-20	1	n	B.1.5	B.1.5	2020-03-20	2020-03-20	DEL
1291	19924	Canada/Qc-L00237217/2020	Thailand/Bangkok-CONI-0163/2020	Thailand	Thailand	Asia/Oceania	2020-03-24	1	n	B.1.5	B.1.5	2020-03-25	2020-03-25	DEL
1292	19926	Canada/Qc-L00236544/2020	Mexico/BCN-ALSR-1712/2020	Mexico	Mexico	L.Am/Carib.	2020-03-24	1	n	B.1.5	B.1.5	2020-03-24	2020-03-24	DEL
1293	19954	Canada/Qc-L00220736/2020	Iceland/506/2020	Iceland	Iceland	Europe	2020-03-15	1	y	B.1.5	B.1.5	2020-03-15	2020-03-15	DEL
1294	19956	Canada/Qc-L00230473/2020	Peru/JUN-INS-128/2020;Peru/UN-INS-052/2020	unclear	unclear	unclear	2020-02-23	1	y	B.1.5	B.1	2020-03-12	2020-04-02	DEL
1295	20085	Canada/Qc-L00215812/2020	unclear	unclear	unclear	unclear	2020-03-08	1	n	B.1.5	B.1.5	2020-03-12	2020-03-12	DEL
1296	20182	Canada/Qc-JUS-V6031018/2020	Portugal/PT0090/2020	Portugal	Portugal	Europe	2020-03-20	1	n	B.1	B.1	2020-04-02	2020-04-02	DEL
1297	20233	Canada/Qc-L00217574/2020	Peru/LIM-INS-018/2020	Peru	Peru	L.Am/Carib.	2020-03-13	13	y	B.1	B.1	2020-03-13	2020-04-13	DEL
1298	20274	Canada/Qc-L00242067/2020	UnitedArabEmirates/L3290259618/2020	United Arab Emirates	United Arab Emirates	Africa/Mid.East	2020-03-25	1	n	B.1	B.1	2020-03-28	2020-03-28	DEL
1299	20336	Canada/Qc-L00220733/2020	Australia/QLD962/2020	Australia	Australia	Asia/Oceania	2020-03-15	1	n	B.1	B.1	2020-03-15	2020-03-15	DEL
1300	20356	Canada/Qc-JUS-V5250462/2020	Switzerland/BL-ETHZ-101140/2020	Switzerland	Switzerland	Europe	2020-03-23	1	n	B.1	B.1	2020-03-23	2020-03-23	DEL
1301	20363	Canada/Qc-L00227663/2020	India/UP-NBRI-N19-TCP645/2020	India	India	Asia/Oceania	2020-03-18	1	n	B.1	B.1	2020-03-19	2020-03-19	DEL
1302	20374	Canada/Qc-L00229796/2020	Iceland/127/2020;Thailand/Bangkok-CONI-0129/2020	unclear	unclear	unclear	2020-03-11	1	n	B.1	B.1	2020-03-20	2020-03-20	DEL
1303	20380	Canada/Qc-L00239192/2020	NorthernIreland/NIRE-FBD7A/2020	United Kingdom	United Kingdom	Europe	2020-03-26	1	n	B.1.88	B.1.88	2020-03-26	2020-03-26	DEL
1304	20393	Canada/Qc-JUS-V5210176/2020	SouthKorea/KCDC2140/2020	South Korea	South Korea	Asia/Oceania	2020-03-19	1	n	B.1	B.1	2020-03-19	2020-03-19	DEL
1305	20395	Canada/Qc-L00229794/2020	Portugal/PT0826/2020	Portugal	Portugal	Europe	2020-03-20	1	n	B.1	B.1	2020-03-20	2020-03-20	DEL
1306	20428	Canada/Qc-L00236653/2020	England/LIVE-A2316/2020	United Kingdom	United Kingdom	Europe	2020-03-18	1	n	B.1.5	B.1.5	2020-03-25	2020-03-25	DEL
1307	20454	Canada/Qc-L00242687/2020	SouthAfrica/KRISP-0111/2020	South Africa	South Africa	Africa/Mid.East	2020-03-19	1	n	B.1.5	B.1.5	2020-03-29	2020-03-29	DEL
1308	20500	Canada/Qc-L00218472/2020	Morocco/6889/2020	Morocco	Morocco	Africa/Mid.East	2020-03-14	1	n	B.1.5	B.1.5	2020-03-14	2020-03-14	DEL
1309	20537	Canada/Qc-L00225800/2020	Kuwait/KU001/2020	Kuwait	Kuwait	Africa/Mid.East	2020-03-16	1	n	B.1.5	B.1.5	2020-03-16	2020-03-16	DEL
1310	20550	Canada/Qc-L00230637/2020	Germany/BY-MVP-0062/2020	Germany	Germany	Europe	2020-03-21	1	n	B.1.5	B.1.5	2020-03-21	2020-03-21	DEL
1311	20553	Canada/Qc-L00245339/2020	SouthAfrica/KRISP-0021/2020	South Africa	South Africa	Africa/Mid.East	2020-03-23	1	n	B.1.5	B.1.5	2020-04-02	2020-04-02	DEL
1312	20580	Canada/Qc-L00238906/2020	Israel/990333068/2020	Israel	Israel	Africa/Mid.East	2020-03-24	1	n	B.1.5	B.1.5	2020-03-26	2020-03-26	DEL
1313	20594	Canada/Qc-L00238922/2020	Colombia/BOY-INS-88871/2020	Colombia	Colombia	L.Am/Carib.	2020-03-26	1	n	B.1.5	B.1.5	2020-03-26	2020-03-26	DEL
1314	20610	Canada/Qc-L00231805/2020	Netherlands/NoordBrabant_4/2020	Netherlands	Netherlands	Europe	2020-02-29	1	n	B.1.5	B.1.5	2020-03-20	2020-03-20	DEL
1315	20616	Canada/Qc-L00234871/2020	England/CAMB-778FD/2020	United Kingdom	United Kingdom	Europe	2020-03-17	2	n	B.1	B.1	2020-03-23	2020-03-25	DEL
1316	20620	Canada/Qc-L00237180/2020	Spain/CT-IBV-005646/2020	Spain	Spain	Europe	2020-03-25	1	n	B.1.5	B.1.5	2020-03-25	2020-03-25	DEL
1317	20641	Canada/Qc-HMR-96072326/2020	France/ARA10863/2020	France	France	Europe	2020-03-07	1	y	B.1.128	B.1.128	2020-03-20	2020-05-20	DEL
1318	20643	Canada/Qc-L00235378/2020	Switzerland/GE-SNRCI-2655/2020;Switzerland/GE-SNRCI-2480/2020	unclear	unclear	unclear	2020-03-13	1	n	B.1.128	B.1.128	2020-03-24	2020-03-24	DEL
1319	20660	Canada/Qc-JUS-V5262029/2020	DRC/108/2020;DRC/KN-0038/2020	unclear	unclear	unclear	2020-03-10	2	y	B.1.128	B.1.128	2020-03-20	2020-05-20	DEL
1320	20679	Canada/Qc-HMR-96072389/2020	Switzerland/GE-HUG-6065/2020	Switzerland	Switzerland	Europe	2020-03-26	1	n	B.1.128	B.1.128	2020-04-07	2020-04-07	DEL
1321	20707	Canada/Qc-L00243646/2020	Switzerland/BS-UHB-42201769/2020	Switzerland	Switzerland	Europe	2020-03-19	2	n	B.1.128	B.1.128	2020-03-20	2020-03-31	DEL
1322	20708	Canada/Qc-JUS-V5220606/2020	Switzerland/BS-UHB-42201769/2020	Switzerland	Switzerland	Europe	2020-03-20	1	n	B.1.128	B.1.128	2020-03-20	2020-03-20	DEL
1323	20769	Canada/Qc-L00232187/2020	USA/TX-HMH0306/2020	USA	USA	USA	2020-03-22	1	n	B.1.83	B.1.83	2020-03-22	2020-03-22	DEL
1324	20781	Canada/Qc-L00239009/2020	Suriname/SR-06/2020;Suriname/SR-07/2020	unclear	unclear	unclear	2020-03-22	1	n	B.1.219	B.1.219	2020-03-22	2020-03-22	DEL
1325	20834	Canada/Qc-JEW-Q9122655/2020	Germany/BY-MVP-0042/2020	Germany	Germany	Europe	2020-03-27	1	n	B.1.147	B.1.147	2020-05-12	2020-05-12	DEL
1326	20836	Canada/Qc-L00246125/2020	Switzerland/BE-ETHZ-100218/2020	Switzerland	Switzerland	Europe	2020-03-17	1	n	B.1	B.1	2020-04-04	2020-04-04	DEL
1327	20843	Canada/Qc-L00220897/2020	unclear	unclear	unclear	unclear	2020-03-14	3	n	B.1.5	B.1.5	2020-03-14	2020-03-23	DEL
1328	20845	Canada/Qc-L00228636/2020	France/GE8782/2020	France	France	Europe	2020-03-20	1	n	B.1.5	B.1.5	2020-03-20	2020-03-20	DEL
1329	20847	Canada/Qc-L00233793/2020	Switzerland/BS-UHB-42203366/2020	Switzerland	Switzerland	Europe	2020-03-23	1	n	B.1.5	B.1.5	2020-03-23	2020-03-23	DEL
1330	20856	Canada/Qc-JUS-V5241116/2020	Switzerland/BL-UHB-42202242/2020	Switzerland	Switzerland	Europe	2020-03-22	1	n	B.1.5	B.1.5	2020-03-23	2020-03-23	DEL
1331	20859	Canada/Qc-JUS-V6041131/2020	France/IHU-0320/2020	France	France	Europe	2020-04-01	1	n	B.1.5	B.1.5	2020-04-03	2020-04-03	DEL
1332	20894	Canada/Qc-L00246579/2020	France/CVL2000/2020	France	France	Europe	2020-03-03	249	y	B.1.147	B.1.147	2020-03-18	2020-05-13	DEL
1333	21693	Canada/Qc-L00244549/2020	unclear	unclear	unclear	unclear	2020-03-18	2	n	B.1.1	B.1.1	2020-03-30	2020-04-01	DEL
1334	21704	Canada/Qc-JUS-V6010582/2020	Canada/ON_QGLO-012/2020	Canada	Canada	Canada	2020-03-26	1	n	B.1.1	B.1.1	2020-03-30	2020-03-30	DEL
1335	21863	Canada/Qc-L00241900/2020	Switzerland/BE-ETHZ-100801/2020	Switzerland	Switzerland	Europe	2020-03-25	1	n	B.1.1.1	B.1.1.1	2020-03-28	2020-03-28	DEL
1336	21955	Canada/Qc-L00241945/2020	Peru/LIM-INS-020/2020	Peru	Peru	L.Am/Carib.	2020-03-27	1	n	B.1.1.1	B.1.1.1	2020-03-28	2020-03-28	DEL
1337	22229	Canada/Qc-JUS-V5271131/2020	NorthernIreland/NIRE-FE199/2020	United Kingdom	United Kingdom	Europe	2020-03-17	1	n	B.1.1	B.1.1	2020-03-26	2020-03-26	DEL
1338	22272	Canada/Qc-JUS-V5220883/2020	Nigeria/KW314-CV63/2020	Nigeria	Nigeria	Africa/Mid.East	2020-03-16	1	n	B.1.1	B.1.1	2020-03-20	2020-03-20	DEL
1339	22276	Canada/Qc-L00240569/2020	Turkey/HSGM-11520/2020	Turkey	Turkey	Africa/Mid.East	2020-03-18	1	n	B.1.1.171	B.1.1.171	2020-03-27	2020-03-27	DEL
1340	22283	Canada/Qc-L00243874/2020	USA/FL-BPHL-1470/2020	USA	USA	USA	2020-03-30	2	n	B.1.1	B.1.1	2020-03-31	2020-03-31	DEL
1341	22284	Canada/Qc-L00243875/2020	USA/FL-BPHL-1470/2020	USA	USA	USA	2020-03-31	1	n	B.1.1	B.1.1	2020-03-31	2020-03-31	DEL
1342	22312	Canada/Qc-L00213312/2020	USA/TX-HMH055/2020	USA	USA	USA	2020-03-09	1	n	B.1.1	B.1.1	2020-03-09	2020-03-09	DEL
1343	22331	Canada/Qc-JUS-V5251158/2020	USA/AK-PHL041/2020	USA	USA	USA	2020-03-23	1	n	B.1.1.211	B.1.1.211	2020-03-23	2020-03-23	DEL
1344	22336	Canada/Qc-JUS-V5251163/2020	France/IHU-0188/2020	France	France	Europe	2020-03-23	1	n	B.1.1.211	B.1.1.211	2020-03-23	2020-03-23	DEL
1345	22388	Canada/Qc-JUS-V5171505/2020	Israel/990430265/2020	Israel	Israel	Africa/Mid.East	2020-03-10	1	n	B.1.1	B.1.1	2020-03-17	2020-03-17	DEL
1346	22529	Canada/Qc-L00233357/2020	Japan/PG-0315/2020	Japan	Japan	Asia/Oceania	2020-03-23	1	n	B.1.1	B.1.1	2020-03-23	2020-03-23	DEL
1347	22581	Canada/Qc-L00239086/2020	Botswana/BOT2624/2020	Botswana	Botswana	Africa/Mid.East	2020-03-26	1	n	B.1.1	B.1.1	2020-03-26	2020-03-26	DEL
1348	22621	Canada/Qc-L00214488/2020	unclear	unclear	unclear	unclear	2020-02-29	8	n	B.1.1	B.1.1	2020-03-10	2020-03-18	DEL
1349	22627	Canada/Qc-L00217032/2020	Switzerland/TI-ETHZ-100098/2020	Switzerland	Switzerland	Europe	2020-03-06	1	n	B.1.1	B.1.1	2020-03-13	2020-03-13	DEL
1350	22637	Canada/Qc-L00214050/2020	Portugal/PT0010/2020	Portugal	Portugal	Europe	2020-03-08	1	n	B.1.1	B.1.1	2020-03-10	2020-03-10	DEL
1351	22639	Canada/Qc-L00214023/2020	Portugal/PT0016/2020	Portugal	Portugal	Europe	2020-03-10	1	n	B.1.1	B.1.1	2020-03-10	2020-03-10	DEL
1352	22660	Canada/Qc-JUS-V5192105/2020	Gambia/0268/2020	Gambia	Gambia	Africa/Mid.East	2020-03-18	1	n	B.1.1	B.1.1	2020-03-18	2020-03-18	DEL
1353	22677	Canada/Qc-L00217534/2020	Austria/CeMM0137/2020	Austria	Austria	Europe	2020-03-13	1	n	B.1.1	B.1.1	2020-03-13	2020-03-13	DEL
1354	22715	Canada/Qc-JUS-V5291103/2020	France/ARA18487/2020	France	France	Europe	2020-03-27	1	n	B.1.1	B.1.1	2020-03-27	2020-03-27	DEL
1355	22755	Canada/Qc-L00235639/2020	Colombia/DC-INS-78390/2020	Colombia	Colombia	L.Am/Carib.	2020-03-06	1	n	B.1.1	B.1.1	2020-03-24	2020-03-24	DEL
1356	22775	Canada/Qc-L00230110/2020	Switzerland/BL-ETHZ-100343/2020	Switzerland	Switzerland	Europe	2020-03-19	1	n	B.1.1	B.1.1	2020-03-21	2020-03-21	DEL
1357	22947	Canada/Qc-JUS-V5260058/2020	Canada/BC_23348019/2020;Canada/BC_26590014/2020;Canada/ON-PHL-7590/2020	unclear	unclear	unclear	2020-02-27	8	n	B.1.1.10	B.1.1.10	2020-03-22	2020-03-26	DEL
1358	22972	Canada/Qc-JUS-V5271080/2020	unclear	unclear	unclear	unclear	2020-03-26	1	n	B.1.1.10	B.1.1.10	2020-03-26	2020-03-26	DEL
1359	22980	Canada/Qc-L00235800/2020	Thailand/Trang_5008/2020	Thailand	Thailand	Asia/Oceania	2020-03-18	1	n	B.1.1.10	B.1.1.10	2020-03-23	2020-03-23	DEL
1360	22985	Canada/Qc-L00232723/2020	Switzerland/ZH-ETHZ-130006/2020	Switzerland	Switzerland	Europe	2020-03-22	1	n	B.1.1.10	B.1.1.10	2020-03-22	2020-03-22	DEL
1361	22988	Canada/Qc-JUS-V5280171/2020	England/20149006804/2020	United Kingdom	United Kingdom	Europe	2020-03-26	1	n	B.1.1.10	B.1.1.10	2020-03-26	2020-03-26	DEL
1362	23060	Canada/Qc-JUS-V5311043/2020	HongKong/HKU-200723-064/2020	Hong Kong	Hong Kong	Asia/Oceania	2020-03-12	1	y	B.1.1.71	B.1.1	2020-03-25	2020-03-28	DEL
1363	23063	Canada/Qc-L00237636/2020	Ecuador/USFQ-045/2020	Ecuador	Ecuador	L.Am/Carib.	2020-03-25	1	n	B.1.1	B.1.1	2020-03-25	2020-03-25	DEL
1364	23214	Canada/Qc-L00243347/2020	Chile/Santiago_52/2020	Chile	Chile	L.Am/Carib.	2020-03-23	1	n	B.1.1.33	B.1.1.33	2020-03-30	2020-03-30	DEL
1365	23411	Canada/Qc-L00241319/2020	England/BRIS-124955/2020;England/BRIS-1249CE/2020	unclear	unclear	unclear	2020-03-25	1	y	B.1.1	B.1.1	2020-03-27	2020-03-27	DEL
1366	23417	Canada/Qc-JUS-V5241575/2020	Austria/CeMM0264/2020	Austria	Austria	Europe	2020-03-23	1	n	B.1.1	B.1.1	2020-03-23	2020-03-23	DEL
1367	23444	Canada/Qc-L00241376/2020	Wales/PHWC-2D401/2020	United Kingdom	United Kingdom	Europe	2020-03-27	1	n	B.1.1	B.1.1	2020-03-27	2020-03-27	DEL
1368	23445	Canada/Qc-L00218310/2020	Chile/Rancagua_4/2020;Germany/BW-ChVir-1577/2020	unclear	unclear	unclear	2020-02-23	1	y	B.1.1	B.1.1	2020-03-12	2020-04-10	DEL
1369	23456	Canada/Qc-JUS-V5272548/2020	Peru/LIM-INS-016/2020	Peru	Peru	L.Am/Carib.	2020-03-10	1	n	B.1.1	B.1.1	2020-03-26	2020-03-26	DEL
1370	23464	Canada/Qc-L00228231/2020	Peru/LIM-INS-118/2020;Peru/UN-INS-039/2020	unclear	unclear	unclear	2020-03-14	1	n	B.1.1	B.1.1	2020-03-19	2020-03-19	DEL
1371	23467	Canada/Qc-L00221340/2020	Chile/Chillan-25338/2020	Chile	Chile	L.Am/Carib.	2020-03-15	1	n	B.1.1	B.1.1	2020-03-15	2020-03-15	DEL
1372	23469	Canada/Qc-L00243675/2020	USA/NY-Wadsworth-51085-01/2020	USA	USA	USA	2020-03-23	2	n	B.1.1	B.1.1	2020-03-31	2020-04-01	DEL
1373	23470	Canada/Qc-JUS-V6021681/2020	USA/NY-Wadsworth-51085-01/2020	USA	USA	USA	2020-04-01	1	n	B.1.1	B.1.1	2020-04-01	2020-04-01	DEL
1374	23477	Canada/Qc-L00215798/2020	Peru/LIM-INS-110/2020;Peru/UN-INS-032/2020	unclear	unclear	unclear	2020-03-12	1	n	B.1.1	B.1.1	2020-03-12	2020-03-12	DEL
1375	23486	Canada/Qc-L00228225/2020	Peru/UN-INS-063/2020	Peru	Peru	L.Am/Carib.	2020-03-17	1	n	B.1.1	B.1.1	2020-03-18	2020-03-18	DEL
1376	23491	Canada/Qc-L00235965/2020	Peru/LIM-UPCH-0119/2020	Peru	Peru	L.Am/Carib.	2020-03-21	1	n	B.1.1	B.1.1	2020-03-23	2020-03-23	DEL
1377	23493	Canada/Qc-L00238216/2020	Denmark/ALAB-SSI384/2020	Denmark	Denmark	Europe	2020-03-24	1	n	B.1.1	B.1.1	2020-03-25	2020-03-25	DEL
1378	23502	Canada/Qc-L00237888/2020	Peru/ARE-INS-076/2020	Peru	Peru	L.Am/Carib.	2020-03-25	1	n	B.1.1	B.1.1	2020-03-25	2020-03-25	DEL
1379	23666	Canada/Qc-L00242900/2020	UnitedArabEmirates/L3290165790/2020	United Arab Emirates	United Arab Emirates	Africa/Mid.East	2020-03-30	1	n	B.1.1.133	B.1.1.133	2020-03-30	2020-03-30	DEL
1380	23675	Canada/Qc-JUS-V5231749/2020	Spain/NC-IBV-001427/2020	Spain	Spain	Europe	2020-03-23	1	n	B.1.1	B.1.1	2020-03-23	2020-03-23	DEL
1381	23702	Canada/Qc-L00235289/2020	Spain/NC-IBV-98005392/2020	Spain	Spain	Europe	2020-03-24	1	n	B.1.1	B.1.1	2020-03-24	2020-03-24	DEL
1382	24069	Canada/Qc-L00217024/2020	Greece/205_33490/2020	Greece	Greece	Europe	2020-03-13	1	n	B.1.1	B.1.1	2020-03-13	2020-03-13	DEL
1383	24194	Canada/Qc-L00247044/2020	Portugal/PT0940/2020	Portugal	Portugal	Europe	2020-04-01	1	n	B.1.1	B.1.1	2020-04-07	2020-04-07	DEL
1384	24273	Canada/Qc-L00216731/2020	Canada/MB_10/2020	Canada	Canada	Canada	2020-03-13	1	n	B.1.1	B.1.1	2020-03-13	2020-03-13	DEL
1385	24275	Canada/Qc-L00220369/2020	Canada/ON_QGLO-01/2020	Canada	Canada	Canada	2020-03-15	1	n	B.1.1	B.1.1	2020-03-15	2020-03-15	DEL
1386	24279	Canada/Qc-JUS-V5300557/2020	Canada/BC_11180253/2020	Canada	Canada	Canada	2020-03-27	1	n	B.1.1	B.1.1	2020-03-27	2020-03-27	DEL
1387	24293	Canada/Qc-JUS-V6010676/2020	Spain/AN-IBV-002891/2020	Spain	Spain	Europe	2020-03-15	1	n	B.1.1	B.1.1	2020-03-31	2020-03-31	DEL
1388	24363	Canada/Qc-JUS-V5301577/2020	Russia/StPetersburg-RII11306S/2020	Russia	Russia	Europe	2020-03-24	1	n	B.1.1	B.1.1	2020-03-26	2020-03-26	DEL
1389	24376	Canada/Qc-L00229172/2020	Italy/ABR-IZSGC-TE5541/2020	Italy	Italy	Europe	2020-03-20	1	n	B.1.1	B.1.1	2020-03-20	2020-03-20	DEL
1390	24378	Canada/Qc-JUS-V5261900/2020	Sweden/20-07734/2020	Sweden	Sweden	Europe	2020-03-19	1	n	B.1.1	B.1.1	2020-03-25	2020-03-25	DEL
1391	24517	Canada/Qc-L00236367/2020	Turkey/GLAB-CoV004/2020	Turkey	Turkey	Africa/Mid.East	2020-03-24	1	n	B.1.1	B.1.1	2020-03-24	2020-03-24	DEL
1392	24518	Canada/Qc-L00235085/2020	England/GSTT-6742/2020	United Kingdom	United Kingdom	Europe	2020-03-24	1	n	B.1.1	B.1.1	2020-03-24	2020-03-24	DEL
1393	24531	Canada/Qc-JUS-V5231390/2020	SouthKorea/KCDC2150/2020	South Korea	South Korea	Asia/Oceania	2020-03-18	1	n	B.1.1	B.1.1	2020-03-22	2020-03-22	DEL
1394	24544	Canada/Qc-JUS-V5251753/2020	SaudiArabia/KFSHRC28/2020	Saudi Arabia	Saudi Arabia	Africa/Mid.East	2020-03-24	1	n	B.1.1	B.1.1	2020-03-24	2020-03-24	DEL
1395	24547	Canada/Qc-JUS-V5262895/2020	UnitedArabEmirates/L920633304/2020	United Arab Emirates	United Arab Emirates	Africa/Mid.East	2020-03-17	3	n	B.1.1	B.1.1	2020-03-24	2020-03-25	DEL
1396	24549	Canada/Qc-L00236551/2020	England/LIVE-9BF1C/2020	United Kingdom	United Kingdom	Europe	2020-03-24	1	n	B.1.1	B.1.1	2020-03-24	2020-03-24	DEL
1397	24551	Canada/Qc-JUS-V5262892/2020	England/LIVE-A9AED/2020	United Kingdom	United Kingdom	Europe	2020-03-25	1	n	B.1.1	B.1.1	2020-03-25	2020-03-25	DEL
1398	24665	Canada/Qc-JUS-V5240540/2020	Morocco/6887/2020	Morocco	Morocco	Africa/Mid.East	2020-03-02	1	n	B.1.1	B.1.1	2020-03-02	2020-03-02	DEL
1399	24701	Canada/Qc-JUS-V5291222/2020	Luxembourg/LNS8648492/2020	Luxembourg	Luxembourg	Europe	2020-03-26	1	n	B.1.1	B.1.1	2020-03-27	2020-03-27	DEL
1400	24717	Canada/Qc-L00229288/2020	USA/CA-CZB-3773/2020	USA	USA	USA	2020-03-20	1	n	B.1.1	B.1.1	2020-03-20	2020-03-20	DEL
1401	24725	Canada/Qc-JUS-V5192128/2020	Greece/216_34732/2020	Greece	Greece	Europe	2020-03-18	1	n	B.1.1	B.1.1	2020-03-18	2020-03-18	DEL
1402	24741	Canada/Qc-L00245484/2020	Denmark/ALAB-HH-266/2020	Denmark	Denmark	Europe	2020-03-26	1	n	B.1.1	B.1.1	2020-04-02	2020-04-02	DEL
1403	24809	Canada/Qc-JUS-V5261144/2020	SaudiArabia/KAUST-Jeddah60/2020	Saudi Arabia	Saudi Arabia	Africa/Mid.East	2020-03-25	1	n	B.1.1	B.1.1	2020-03-25	2020-03-25	DEL
1404	24812	Canada/Qc-JUS-V5262765/2020	Russia/Buryatia-84506/2020	Russia	Russia	Europe	2020-03-25	1	n	B.1.1	B.1.1	2020-03-25	2020-03-25	DEL
1405	24818	Canada/Qc-JUS-V5270774/2020	Russia/Vector_84801/2020	Russia	Russia	Europe	2020-03-25	1	n	B.1.1	B.1.1	2020-03-25	2020-03-25	DEL
1406	24841	Canada/Qc-JUS-V5281646/2020	Canada/ON_MU-S284/2020	Canada	Canada	Canada	2020-03-28	1	n	B.1.1	B.1.1	2020-03-28	2020-03-28	DEL
1407	24931	Canada/Qc-L00226547/2020	England/OXON-ACEFD/2020	United Kingdom	United Kingdom	Europe	2020-03-18	1	n	B.1.1	B.1.1	2020-03-18	2020-03-18	DEL
1408	24947	Canada/Qc-L00229741/2020	Germany/BY-MVP-V2012856/2020	Germany	Germany	Europe	2020-03-21	1	n	B.1.1	B.1.1	2020-03-21	2020-03-21	DEL
1409	24991	Canada/Qc-JEW-Q9081772/2020	UnitedArabEmirates/L3290250781/2020	United Arab Emirates	United Arab Emirates	Africa/Mid.East	2020-05-07	1	n	B.1.1	B.1.1	2020-05-08	2020-05-08	DEL
1410	25064	Canada/Qc-JUS-V5310533/2020	SaudiArabia/KAUST-Jeddah66/2020	Saudi Arabia	Saudi Arabia	Africa/Mid.East	2020-03-30	1	n	B.1.1	B.1.1	2020-03-30	2020-03-30	DEL
1411	25094	Canada/Qc-JUS-V5280072/2020	Sweden/20-07616/2020	Sweden	Sweden	Europe	2020-03-24	1	n	B.1.1	B.1.1	2020-03-26	2020-03-26	DEL
1412	25227	Canada/Qc-JUS-V5241690/2020	USA/ME-HETL-J0099/2020	USA	USA	USA	2020-03-23	1	n	B.1.5	B.1.5	2020-03-23	2020-03-23	DEL
1413	25233	Canada/Qc-L00234922/2020	Wales/PHWC-1687C4/2020;Wales/ALDP-52C063/2020	unclear	unclear	unclear	2020-03-23	1	n	B.1.5	B.1.5	2020-03-24	2020-03-24	DEL
1414	25390	Canada/Qc-L00215879/2020	Finland/13M64/2020	Finland	Finland	Europe	2020-03-12	1	n	B.1.160.1	B.1.160.1	2020-03-12	2020-03-12	DEL
1415	25591	Canada/Qc-L00235149/2020	Colombia/AMA-INS-106856/2020	Colombia	Colombia	L.Am/Carib.	2020-03-24	1	n	B.1.111	B.1.111	2020-03-24	2020-03-24	DEL
1416	25692	Canada/Qc-JUS-V6111281/2020	Netherlands/NA_597/2020	Netherlands	Netherlands	Europe	2020-04-10	1	n	B.1.9	B.1.9	2020-04-10	2020-04-10	DEL
1417	25745	Canada/Qc-JUS-V5311846/2020	unclear	unclear	unclear	unclear	2020-03-20	2	n	B.1.111	B.1.111	2020-03-23	2020-03-31	DEL
1418	25747	Canada/Qc-JUS-V5241907/2020	Chile/Santiago_46/2020	Chile	Chile	L.Am/Carib.	2020-03-21	1	n	B.1.111	B.1.111	2020-03-23	2020-03-23	DEL
1419	25754	Canada/Qc-JUS-V5252225/2020	Canada/ON_QGLO-018/2020	Canada	Canada	Canada	2020-03-25	1	n	B.1.111	B.1.111	2020-03-25	2020-03-25	DEL
1420	25758	Canada/Qc-JUS-V5290754/2020	Colombia/BOY-GUR-0212/2020	Colombia	Colombia	L.Am/Carib.	2020-03-28	1	n	B.1.111	B.1.111	2020-03-28	2020-03-28	DEL
1421	25761	Canada/Qc-JUS-V5311504/2020	Venezuela/VEN-95072/2020	Venezuela	Venezuela	L.Am/Carib.	2020-03-29	1	n	B.1.111	B.1.111	2020-03-29	2020-03-29	DEL
1422	25763	Canada/Qc-JUS-V5311808/2020	Colombia/ANT-GVI-92161/2020	Colombia	Colombia	L.Am/Carib.	2020-03-31	1	n	B.1.111	B.1.111	2020-03-31	2020-03-31	DEL
1423	25807	Canada/Qc-L00228862/2020	USA/VA-DCLS-0605/2020	USA	USA	USA	2020-03-20	1	n	B.1	B.1	2020-03-20	2020-03-20	DEL
1424	25810	Canada/Qc-L00231139/2020	Canada/NL_82/2020	Canada	Canada	Canada	2020-03-16	1	n	B.1	B.1	2020-03-22	2020-03-22	DEL
1425	25833	Canada/Qc-JUS-V5241051/2020	Israel/2113603/2020	Israel	Israel	Africa/Mid.East	2020-03-21	1	n	B.1	B.1	2020-03-24	2020-03-24	DEL
1426	25835	Canada/Qc-L00220289/2020	Israel/CVL-n-6118/2020	Israel	Israel	Africa/Mid.East	2020-03-15	1	n	B.1.255	B.1.255	2020-03-15	2020-03-15	DEL
1427	25846	Canada/Qc-JUS-V5201888/2020	Peru/LIM-INS-155/2020	Peru	Peru	L.Am/Carib.	2020-03-19	1	n	B.1.255	B.1.255	2020-03-19	2020-03-19	DEL
1428	25847	Canada/Qc-HVE-P6040854/2020	Colombia/CES-GVI-97588/2020	Colombia	Colombia	L.Am/Carib.	2020-03-23	1	n	B.1.255	B.1.255	2020-04-04	2020-04-04	DEL
1429	25852	Canada/Qc-L00230018/2020	Vietnam/HCMC-2751/2020	Vietnam	Vietnam	Asia/Oceania	2020-03-21	1	n	B.1.255	B.1.255	2020-03-21	2020-03-21	DEL
1430	25877	Canada/Qc-JUS-V5220544/2020	Morocco/6891/2020	Morocco	Morocco	Africa/Mid.East	2020-03-20	1	n	B.1.255	B.1.255	2020-03-20	2020-03-20	DEL
1431	25880	Canada/Qc-JUS-V5262091/2020	Peru/LIM-INS-017/2020	Peru	Peru	L.Am/Carib.	2020-03-25	1	n	B.1.255	B.1.255	2020-03-26	2020-03-26	DEL
1432	25886	Canada/Qc-JUS-V6011193/2020	Colombia/BOY-INS-88859/2020	Colombia	Colombia	L.Am/Carib.	2020-03-30	1	n	B.1.255	B.1.255	2020-03-31	2020-03-31	DEL
1433	25906	Canada/Qc-JUS-V5241279/2020	Peru/LAM-INS-171/2020;Peru/UN-INS-095/2020	unclear	unclear	unclear	2020-02-06	1	y	B.1.370	B.1.5	2020-03-12	2020-04-10	DEL
1434	25937	Canada/Qc-L00231156/2020	Vietnam/HCMC-05006/2020	Vietnam	Vietnam	Asia/Oceania	2020-03-21	1	n	B.1.5	B.1.5	2020-03-21	2020-03-21	DEL
1435	25964	Canada/Qc-L00229671/2020	Germany/BY-MVP-0271/2020	Germany	Germany	Europe	2020-03-10	1	n	B.1.5	B.1.5	2020-03-20	2020-03-20	DEL
1436	25965	Canada/Qc-L00215022/2020	Bulgaria/17/2020	Bulgaria	Bulgaria	Europe	2020-02-28	2	n	B.1.5	B.1.5	2020-03-12	2020-03-29	DEL
1437	25966	Canada/Qc-L00242547/2020	Bulgaria/17/2020	Bulgaria	Bulgaria	Europe	2020-03-09	1	n	B.1.5	B.1.5	2020-03-29	2020-03-29	DEL
1438	25980	Canada/Qc-L00229943/2020	Moldova/ChVir7768/2020	Moldova	Moldova	Europe	2020-03-03	1	n	B.1.5	B.1.5	2020-03-19	2020-03-19	DEL
1439	25987	Canada/Qc-HVE-P6040536/2020	HongKong/HKU-200723-006/2020	Hong Kong	Hong Kong	Asia/Oceania	2020-03-17	1	n	B.1.147	B.1.147	2020-04-04	2020-04-04	DEL
1440	26003	Canada/Qc-L00218308/2020	SouthAfrica/KRISP-0166/2020	South Africa	South Africa	Africa/Mid.East	2020-03-07	1	n	B.1.5	B.1.5	2020-03-14	2020-03-14	DEL
1441	26009	Canada/Qc-JUS-V5310540/2020	India/WB-IK41/2020	India	India	Asia/Oceania	2020-03-25	1	n	B.1.5	B.1.5	2020-03-30	2020-03-30	DEL
1442	26010	Canada/Qc-L00220546/2020	Kenya/C5335/2020	Kenya	Kenya	Africa/Mid.East	2020-03-11	1	n	B.1.5	B.1.5	2020-03-15	2020-03-15	DEL
1443	26018	Canada/Qc-L00225808/2020	Vietnam/VNHN_0897/2020	Vietnam	Vietnam	Asia/Oceania	2020-03-09	1	n	B.1.5	B.1.5	2020-03-16	2020-03-16	DEL
1444	26053	Canada/Qc-L00230666/2020	Senegal/600/2020	Senegal	Senegal	Africa/Mid.East	2020-03-12	1	n	B.1.5	B.1.5	2020-03-21	2020-03-21	DEL
1445	26058	Canada/Qc-L00237267/2020	Nigeria/ED18-CV161/2020	Nigeria	Nigeria	Africa/Mid.East	2020-03-18	1	n	B.1.5	B.1.5	2020-03-25	2020-03-25	DEL
1446	26059	Canada/Qc-L00239991/2020	England/20138026204/2020	United Kingdom	United Kingdom	Europe	2020-03-18	1	n	B.1.5	B.1.5	2020-03-25	2020-03-25	DEL
1447	26066	Canada/Qc-L00224812/2020	CostaRica/CRV-0018/2020	Costa Rica	Costa Rica	L.Am/Carib.	2020-03-17	1	n	B.1.5	B.1.5	2020-03-17	2020-03-17	DEL
1448	26089	Canada/Qc-JUS-V5272614/2020	England/SHEF-CBB2E/2020	United Kingdom	United Kingdom	Europe	2020-03-23	1	n	B.1	B.1	2020-03-26	2020-03-26	DEL
1449	26101	Canada/Qc-JUS-V5231353/2020	Luxembourg/LNS2580723/2020	Luxembourg	Luxembourg	Europe	2020-03-22	1	n	B.1.5	B.1.5	2020-03-22	2020-03-22	DEL
1450	26139	Canada/Qc-JUS-V5262879/2020	Kenya/C460/2020	Kenya	Kenya	Africa/Mid.East	2020-03-25	1	n	B.1.5	B.1.5	2020-03-25	2020-03-25	DEL
1451	26143	Canada/Qc-L00244338/2020	Kenya/C389/2020	Kenya	Kenya	Africa/Mid.East	2020-03-31	1	n	B.1.5	B.1.5	2020-03-31	2020-03-31	DEL
1452	26167	Canada/Qc-JUS-V5221059/2020	BosniaandHerzegovina/ChVir7353/2020	Bosnia and Herzegovina	Bosnia and Herzegovina	Europe	2020-03-21	1	n	B.1.5	B.1.5	2020-03-21	2020-03-21	DEL
1453	26169	Canada/Qc-L00234676/2020	Italy/LAZ-INMI-6/2020	Italy	Italy	Europe	2020-03-23	1	n	B.1.5	B.1.5	2020-03-23	2020-03-23	DEL
1454	26170	Canada/Qc-JUS-V5252367/2020	Colombia/QUI-INS-85082/2020	Colombia	Colombia	L.Am/Carib.	2020-03-23	1	n	B.1.5	B.1.5	2020-03-24	2020-03-24	DEL
1455	26174	Canada/Qc-L00237942/2020	BosniaandHerzegovina/ChVir7362/2020	Bosnia and Herzegovina	Bosnia and Herzegovina	Europe	2020-03-25	1	n	B.1.5	B.1.5	2020-03-25	2020-03-25	DEL
1456	26178	Canada/Qc-JUS-V5272537/2020	SouthAfrica/KRISP-0041/2020	South Africa	South Africa	Africa/Mid.East	2020-03-25	1	n	B.1.5	B.1.5	2020-03-26	2020-03-26	DEL
1457	26181	Canada/Qc-JUS-V5280624/2020	Germany/BY-MVP-0098/2020	Germany	Germany	Europe	2020-03-31	1	n	B.1.5	B.1.5	2020-03-31	2020-03-31	DEL
1458	26189	Canada/Qc-L00248065/2020	Kenya/C544/2020	Kenya	Kenya	Africa/Mid.East	2020-04-09	1	n	B.1.5	B.1.5	2020-04-10	2020-04-10	DEL
1459	26263	Canada/Qc-L00235552/2020	Colombia/HUI-GVI-98032/2020	Colombia	Colombia	L.Am/Carib.	2020-03-24	1	n	B.1.5	B.1.5	2020-03-24	2020-03-24	DEL
1460	26266	Canada/Qc-JUS-V5260129/2020	Kenya/C6380/2020	Kenya	Kenya	Africa/Mid.East	2020-03-24	1	n	B.1.5	B.1.5	2020-03-24	2020-03-24	DEL
1461	26267	Canada/Qc-JUS-V5251937/2020	Kenya/C1357/2020	Kenya	Kenya	Africa/Mid.East	2020-03-24	1	n	B.1.5	B.1.5	2020-03-24	2020-03-24	DEL
1462	26271	Canada/Qc-JUS-V5252378/2020	Nigeria/ED82-CV208/2020	Nigeria	Nigeria	Africa/Mid.East	2020-03-24	1	n	B.1.5	B.1.5	2020-03-24	2020-03-24	DEL
1463	26274	Canada/Qc-JUS-V5252383/2020	Canada/ON-UHTC_0017/2020	Canada	Canada	Canada	2020-03-24	1	n	B.1.5	B.1.5	2020-03-24	2020-03-24	DEL
1464	26275	Canada/Qc-L00236573/2020	Kenya/C5885/2020	Kenya	Kenya	Africa/Mid.East	2020-03-24	1	n	B.1.5	B.1.5	2020-03-24	2020-03-24	DEL
1465	26278	Canada/Qc-L00236426/2020	Kenya/C2777/2020	Kenya	Kenya	Africa/Mid.East	2020-03-24	1	n	B.1.5	B.1.5	2020-03-24	2020-03-24	DEL
1466	26281	Canada/Qc-L00234905/2020	Canada/ON-UHTC_0006/2020	Canada	Canada	Canada	2020-03-24	1	n	B.1.5	B.1.5	2020-03-24	2020-03-24	DEL
1467	26287	Canada/Qc-JUS-V6071390/2020	Italy/BAS-UniMI-4028/2020	Italy	Italy	Europe	2020-03-26	1	n	B.1	B.1	2020-04-07	2020-04-07	DEL
1468	26294	Canada/Qc-JUS-V5252344/2020	Austria/CeMM0275/2020	Austria	Austria	Europe	2020-03-24	1	n	B.1.5	B.1.5	2020-03-24	2020-03-24	DEL
1469	26347	Canada/Qc-L00241292/2020	Israel/CVL-n-6134/2020	Israel	Israel	Africa/Mid.East	2020-03-05	1	n	B.1.255	B.1.255	2020-03-27	2020-03-27	DEL
1470	26365	Canada/Qc-L00215627/2020	Canada/BC_5306970/2020	Canada	Canada	Canada	2020-03-11	1	n	B.1.255	B.1.255	2020-03-12	2020-03-12	DEL
1471	26375	Canada/Qc-JUS-V5220366/2020	unclear	unclear	unclear	unclear	2020-03-17	6	n	B.1.255	B.1.255	2020-03-20	2020-03-29	DEL
1472	26378	Canada/Qc-JUS-V5251142/2020	USA/FL-BPHL-0621/2020	USA	USA	USA	2020-03-23	1	n	B.1.255	B.1.255	2020-03-23	2020-03-23	DEL
1473	26394	Canada/Qc-L00242317/2020	Australia/VIC424/2020	Australia	Australia	Asia/Oceania	2020-03-25	1	n	B.1.255	B.1.255	2020-03-29	2020-03-29	DEL
1474	26397	Canada/Qc-L00241901/2020	USA/CA-CZB-1198/2020	USA	USA	USA	2020-03-28	1	n	B.1.255	B.1.255	2020-03-28	2020-03-28	DEL
1475	26400	Canada/Qc-JUS-V5301580/2020	Israel/2047772/2020	Israel	Israel	Africa/Mid.East	2020-03-27	1	n	B.1.255	B.1.255	2020-03-27	2020-03-27	DEL
1476	26401	Canada/Qc-JUS-V5300928/2020	Peru/LIM-INS-030/2020	Peru	Peru	L.Am/Carib.	2020-03-27	1	n	B.1.255	B.1.255	2020-03-27	2020-03-27	DEL
1477	26406	Canada/Qc-JUS-V5250296/2020	USA/FL-BPHL-0687/2020	USA	USA	USA	2020-03-23	1	n	B.1	B.1	2020-03-23	2020-03-23	DEL
1478	26413	Canada/Qc-L00233970/2020	Egypt/C-CU001a-S1/2020	Egypt	Egypt	Africa/Mid.East	2020-03-19	2	n	B.1	B.1	2020-03-22	2020-04-04	DEL
1479	26414	Canada/Qc-JUS-V6041042/2020	Egypt/C-CU001a-S1/2020	Egypt	Egypt	Africa/Mid.East	2020-03-19	1	n	B.1.255	B.1.255	2020-04-04	2020-04-04	DEL
1480	26428	Canada/Qc-JEW-Q9121223/2020	Colombia/MAG-INS-101935/2020	Colombia	Colombia	L.Am/Carib.	2020-04-08	1	n	B.1.255	B.1.255	2020-05-12	2020-05-12	DEL
1481	26438	Canada/Qc-JUS-V5301171/2020	France/ARA09428/2020	France	France	Europe	2020-03-15	1	n	B.1	B.1	2020-03-30	2020-03-30	DEL
1482	26504	Canada/Qc-L00230444/2020	France/ARA12877/2020	France	France	Europe	2020-03-21	1	n	B.1	B.1	2020-03-21	2020-03-21	DEL
1483	26602	Canada/Qc-L00239194/2020	Italy/LOM-UniMI-L259/2020	Italy	Italy	Europe	2020-02-22	1	n	B.1.5	B.1.5	2020-03-26	2020-03-26	DEL
1484	26632	Canada/Qc-L00241349/2020	Luxembourg/LNS4691488/2020	Luxembourg	Luxembourg	Europe	2020-03-01	1	y	B.1.178	B.1.5	2020-03-16	2020-03-30	DEL
1485	26645	Canada/Qc-JUS-V5291386/2020	Luxembourg/LNS9652104/2020	Luxembourg	Luxembourg	Europe	2020-03-12	1	n	B.1.5	B.1.5	2020-03-27	2020-03-27	DEL
1486	26650	Canada/Qc-JUS-V5190228/2020	Switzerland/JU-ETHZ-100124/2020	Switzerland	Switzerland	Europe	2020-03-16	1	n	B.1.5	B.1.5	2020-03-16	2020-03-16	DEL
1487	26660	Canada/Qc-JUS-V5311070/2020	Bangladesh/CHRF-0011/2020	Bangladesh	Bangladesh	Asia/Oceania	2020-03-30	1	n	B.1.5	B.1.5	2020-03-30	2020-03-30	DEL
1488	26675	Canada/Qc-L00236074/2020	Australia/VIC286/2020	Australia	Australia	Asia/Oceania	2020-03-22	1	n	B.1.5	B.1.5	2020-03-24	2020-03-24	DEL
1489	26680	Canada/Qc-L00229363/2020	Belgium/20A30/2020	Belgium	Belgium	Europe	2020-03-18	1	n	B.1.5	B.1.5	2020-03-20	2020-03-20	DEL
1490	26688	Canada/Qc-JUS-V5221395/2020	BosniaandHerzegovina/ChVir7352/2020	Bosnia and Herzegovina	Bosnia and Herzegovina	Europe	2020-03-21	1	n	B.1.5	B.1.5	2020-03-21	2020-03-21	DEL
1491	26692	Canada/Qc-L00237312/2020	Hangzhou/HZCDC7363/2020	China	China	Asia/Oceania	2020-03-25	1	n	B.1.5	B.1.5	2020-03-25	2020-03-25	DEL
1492	26699	Canada/Qc-L00234537/2020	Luxembourg/LNS7174465/2020	Luxembourg	Luxembourg	Europe	2020-03-23	1	n	B.1.5	B.1.5	2020-03-23	2020-03-23	DEL
1493	26701	Canada/Qc-L00239182/2020	Switzerland/BL-ETHZ-100827/2020	Switzerland	Switzerland	Europe	2020-03-26	1	n	B.1.5	B.1.5	2020-03-26	2020-03-26	DEL
1494	26703	Canada/Qc-JUS-V5291394/2020	France/ARA18440/2020	France	France	Europe	2020-03-27	1	n	B.1.5	B.1.5	2020-03-27	2020-03-27	DEL
1495	26704	Canada/Qc-JUS-V5300415/2020	France/ARA19570/2020	France	France	Europe	2020-03-27	1	n	B.1.5	B.1.5	2020-03-27	2020-03-27	DEL
1496	26720	Canada/Qc-L00235261/2020	Germany/BY-MVP-0006/2020	Germany	Germany	Europe	2020-03-24	1	y	B.1.5	B.1.5	2020-03-24	2020-03-24	DEL
1497	26725	Canada/Qc-L00239402/2020	Spain/GA-IBV-98006036/2020	Spain	Spain	Europe	2020-03-24	1	n	B.1	B.1	2020-03-24	2020-03-24	DEL
1498	26729	Canada/Qc-L00221391/2020	Moldova/ChVir7777/2020	Moldova	Moldova	Europe	2020-03-12	1	n	B.1.5	B.1.5	2020-03-13	2020-03-13	DEL
1499	26733	Canada/Qc-L00230647/2020	Finland/9A30S12/2020	Finland	Finland	Europe	2020-03-21	1	n	B.1.5	B.1.5	2020-03-21	2020-03-21	DEL
1500	26797	Canada/Qc-JUS-V5271342/2020	Beijing/DT-travelFR01/2020	China	China	Asia/Oceania	2020-03-07	1	n	B.1	B.1	2020-03-26	2020-03-26	DEL
1501	26814	Canada/Qc-JUS-V5220225/2020	England/GSTT-265D536/2020	United Kingdom	United Kingdom	Europe	2020-03-20	2	n	B.1	B.1	2020-03-20	2020-03-27	DEL
1502	26816	Canada/Qc-L00241355/2020	England/GSTT-265E289/2020	United Kingdom	United Kingdom	Europe	2020-03-27	1	n	B.1	B.1	2020-03-27	2020-03-27	DEL
1503	26823	Canada/Qc-L00238226/2020	England/NORT-28275A/2020	United Kingdom	United Kingdom	Europe	2020-03-24	1	n	B.1.13	B.1.13	2020-03-24	2020-03-24	DEL
1504	26824	Canada/Qc-L00236965/2020	Singapore/1044/2020	Singapore	Singapore	Asia/Oceania	2020-03-23	1	n	B.1.13	B.1.13	2020-03-25	2020-03-25	DEL
1505	26838	Canada/Qc-JUS-V5290505/2020	France/220_95/2020	France	France	Europe	2020-03-17	2	n	B.1.159	B.1.159	2020-03-27	2020-03-28	DEL
1506	26841	Canada/Qc-L00242018/2020	DRC/10373/2020	Democratic Republic of the Congo	Democratic Republic of the Congo	Africa/Mid.East	2020-03-28	1	n	B.1.159	B.1.159	2020-03-28	2020-03-28	DEL
1507	26942	Canada/Qc-JUS-V5191918/2020	Israel/13077377/2020	Israel	Israel	Africa/Mid.East	2020-03-18	1	n	B.1	B.1	2020-03-18	2020-03-18	DEL
1508	26944	Canada/Qc-L00226589/2020	England/LEED-2A83B4/2020	United Kingdom	United Kingdom	Europe	2020-03-18	1	n	B.1	B.1	2020-03-18	2020-03-18	DEL
1509	26949	Canada/Qc-L00243257/2020	Canada/ON-OICR-SLB2825/2020	Canada	Canada	Canada	2020-03-17	2	n	B.1	B.1	2020-03-26	2020-03-30	DEL
1510	26954	Canada/Qc-L00238978/2020	Canada/ON-OICR-SLB2835/2020	Canada	Canada	Canada	2020-03-18	1	n	B.1	B.1	2020-03-26	2020-03-26	DEL
1511	26965	Canada/Qc-L00216478/2020	Israel/CVL-n-13881/2020	Israel	Israel	Africa/Mid.East	2020-03-12	1	n	B.1	B.1	2020-03-12	2020-03-12	DEL
1512	26987	Canada/Qc-JUS-V5231423/2020	France/B5465/2020	France	France	Europe	2020-03-22	1	n	B.1	B.1	2020-03-22	2020-03-22	DEL
1513	27034	Canada/Qc-JUS-V5262953/2020	Israel/701002504/2020	Israel	Israel	Africa/Mid.East	2020-03-25	1	n	B.1	B.1	2020-03-25	2020-03-25	DEL
1514	27131	Canada/Qc-L00227528/2020	Egypt/CUNCI-HGC009/2020;Egypt/CUNCI-HGC015/2020	unclear	unclear	unclear	2020-03-19	1	n	B.1	B.1	2020-03-19	2020-03-19	DEL
1515	27164	Canada/Qc-JEW-Q8251318/2020	Canada/ON_MU-S679/2020	Canada	Canada	Canada	2020-04-01	1	n	B.1.114	B.1.114	2020-04-25	2020-04-25	DEL
1516	27170	Canada/Qc-L00240217/2020	Canada/ON-UHTC_0105/2020	Canada	Canada	Canada	2020-03-26	1	n	B.1.114	B.1.114	2020-03-26	2020-03-26	DEL
1517	27172	Canada/Qc-JUS-V6010710/2020	Canada/ON-PHL-20-01299/2020	Canada	Canada	Canada	2020-03-30	1	n	B.1.114	B.1.114	2020-03-30	2020-03-30	DEL
1518	27358	Canada/Qc-L00250961/2020	Denmark/ALAB-SSI301/2020	Denmark	Denmark	Europe	2020-03-07	1	n	B.1	B.1	2020-04-18	2020-04-18	DEL
1519	27362	Canada/Qc-L00237611/2020	Australia/VIC175/2020	Australia	Australia	Asia/Oceania	2020-03-18	1	n	B.1	B.1	2020-03-25	2020-03-25	DEL
1520	27381	Canada/Qc-JUS-V5300961/2020	France/IDF2252/2020;France/IDF2256/2020;France/IDF2253/2020	unclear	unclear	unclear	2020-03-07	1	n	B.1	B.1	2020-03-27	2020-03-27	DEL
1521	27386	Canada/Qc-JUS-V5241388/2020	SaudiArabia/KAUST-Makkah173/2020	Saudi Arabia	Saudi Arabia	Africa/Mid.East	2020-03-23	1	n	B.1	B.1	2020-03-23	2020-03-23	DEL
1522	27388	Canada/Qc-JUS-V5252074/2020	France/IHU-0199/2020	France	France	Europe	2020-03-24	1	n	B.1	B.1	2020-03-24	2020-03-24	DEL
1523	27443	Canada/Qc-L00239396/2020	Canada/ON-UHTC_0086/2020	Canada	Canada	Canada	2020-03-26	2	n	B.1.350	B.1.350	2020-03-26	2020-03-27	DEL
1524	27445	Canada/Qc-L00241115/2020	Canada/ON-UHTC_0091/2020	Canada	Canada	Canada	2020-03-27	1	n	B.1.350	B.1.350	2020-03-27	2020-03-27	DEL
1525	27470	Canada/Qc-L00215713/2020	Brazil/SE-6591/2020	Brazil	Brazil	L.Am/Carib.	2020-03-12	1	n	B.1.3.1	B.1.3.1	2020-03-12	2020-03-12	DEL
1526	27473	Canada/Qc-JUS-V5242244/2020	USA/WI-GMF-M00007/2020	USA	USA	USA	2020-03-20	1	n	B.1.3.1	B.1.3.1	2020-03-23	2020-03-23	DEL
1527	27484	Canada/Qc-L00233340/2020	England/CAMB-842A4/2020	United Kingdom	United Kingdom	Europe	2020-03-23	1	n	B.1.3.1	B.1.3.1	2020-03-23	2020-03-23	DEL
1528	27491	Canada/Qc-L00236132/2020	Mexico/GUA-InDRE-19/2020	Mexico	Mexico	L.Am/Carib.	2020-03-24	1	n	B.1.3.1	B.1.3.1	2020-03-24	2020-03-24	DEL
1529	27588	Canada/Qc-L00242991/2020	Canada/ON-PHL-5756/2020;Canada/ON-PHL-5757/2020	unclear	unclear	unclear	2020-02-28	1	y	B.1.3	B.1.3	2020-03-18	2020-05-16	DEL
1530	27592	Canada/Qc-L00231277/2020	NewZealand/20VR1782/2020	New Zealand	New Zealand	Asia/Oceania	2020-03-20	2	n	B.1.3	B.1.3	2020-03-22	2020-03-26	DEL
1531	27593	Canada/Qc-L00239077/2020	NewZealand/20VR1782/2020	New Zealand	New Zealand	Asia/Oceania	2020-03-26	1	n	B.1.3	B.1.3	2020-03-26	2020-03-26	DEL
1532	27604	Canada/Qc-L00246443/2020	CostaRica/INC-0046/2020	Costa Rica	Costa Rica	L.Am/Carib.	2020-03-17	1	y	B.1.3	B.1.3	2020-03-24	2020-04-06	DEL
1533	27608	Canada/Qc-JUS-V5260206/2020	unclear	unclear	unclear	unclear	2020-03-24	2	n	B.1.3	B.1.3	2020-03-24	2020-03-31	DEL
1534	27609	Canada/Qc-JUS-V6020365/2020	USA/NY-NYU-VC-022/2020	USA	USA	USA	2020-03-31	1	n	B.1.3	B.1.3	2020-03-31	2020-03-31	DEL
1535	27613	Canada/Qc-JUS-V6011588/2020	USA/MD-MDH-0043/2020	USA	USA	USA	2020-03-30	1	n	B.1.3	B.1.3	2020-03-30	2020-03-30	DEL
1536	27677	Canada/Qc-JUS-V5300597/2020	unclear	unclear	unclear	unclear	2020-03-15	34	n	B.1.3	B.1.3	2020-03-18	2020-05-16	DEL
1537	27681	Canada/Qc-JEW-Q8261578/2020	USA/NY-NYUMC155/2020	USA	USA	USA	2020-03-25	1	n	B.1.3	B.1.3	2020-04-26	2020-04-26	DEL
1538	27703	Canada/Qc-L00245474/2020	Israel/13077511/2020	Israel	Israel	Africa/Mid.East	2020-03-26	1	n	B.1.3	B.1.3	2020-04-02	2020-04-02	DEL
1539	27706	Canada/Qc-L00252040/2020	Israel/CVL-n-8414/2020	Israel	Israel	Africa/Mid.East	2020-03-26	1	n	B.1.3	B.1.3	2020-04-21	2020-04-21	DEL
1540	27722	Canada/Qc-L00253977/2020	Canada/ON-UHTC_0146/2020	Canada	Canada	Canada	2020-04-07	1	n	B.1.3	B.1.3	2020-04-25	2020-04-25	DEL
1541	27728	Canada/Qc-JUS-V6141397/2020	France/IHU-0470/2020	France	France	Europe	2020-04-05	1	n	B.1.3	B.1.3	2020-04-14	2020-04-14	DEL
1542	27739	Canada/Qc-HMR-96142947/2020	Canada/ON-UHTC-0179/2020	Canada	Canada	Canada	2020-04-14	1	n	B.1.3	B.1.3	2020-04-14	2020-04-14	DEL
1543	27745	Canada/Qc-JEW-Q8292502/2020	Israel/CVL-n-7169/2020	Israel	Israel	Africa/Mid.East	2020-03-26	1	n	B.1.3	B.1.3	2020-04-29	2020-04-29	DEL
1544	27746	Canada/Qc-JUS-V6090678/2020	Argentina/PAIS-A0019/2020	Argentina	Argentina	L.Am/Carib.	2020-03-25	1	n	B.1.3	B.1.3	2020-04-08	2020-04-08	DEL
1545	27749	Canada/Qc-JUS-V5280429/2020	Israel/13077847/2020;Israel/13077846/2020	unclear	unclear	unclear	2020-03-23	1	n	B.1.3	B.1.3	2020-03-26	2020-03-26	DEL
1546	27753	Canada/Qc-L00251281/2020	Jamaica/JM-CDC-6729/2020	Jamaica	Jamaica	L.Am/Carib.	2020-03-16	1	n	B.1.3	B.1.3	2020-04-19	2020-04-19	DEL
1547	27756	Canada/Qc-JEW-Q9142190/2020	Israel/CVL-n-11468/2020	Israel	Israel	Africa/Mid.East	2020-04-10	1	n	B.1.3	B.1.3	2020-05-14	2020-05-14	DEL
1548	27758	Canada/Qc-JUS-V6161096/2020	Israel/CVL-n-9560/2020	Israel	Israel	Africa/Mid.East	2020-04-01	1	n	B.1.3	B.1.3	2020-04-15	2020-04-15	DEL
1549	27780	Canada/Qc-HMR-96151958/2020	Israel/2113161/2020	Israel	Israel	Africa/Mid.East	2020-04-01	1	n	B.1.3	B.1.3	2020-04-15	2020-04-15	DEL
1550	27784	Canada/Qc-JEW-Q9041534/2020	USA/CA-CZB-2109/2020;USA/CA-CZB-2104/2020	unclear	unclear	unclear	2020-04-01	1	n	B.1.3	B.1.3	2020-05-04	2020-05-04	DEL
1551	27788	Canada/Qc-L00240666/2020	unclear	unclear	unclear	unclear	2020-03-23	3	n	B.1.3	B.1.3.2	2020-03-27	2020-04-01	DEL
1552	27789	Canada/Qc-JUS-V5301313/2020	USA/NY-NYUMC566/2020	USA	USA	USA	2020-03-27	2	n	B.1.3.2	B.1.3.2	2020-03-27	2020-04-01	DEL
1553	27792	Canada/Qc-JUS-V6010823/2020	Argentina/Heritas_HG014/2020	Argentina	Argentina	L.Am/Carib.	2020-04-01	1	n	B.1.3.2	B.1.3.2	2020-04-01	2020-04-01	DEL
1554	27801	Canada/Qc-HMR-96062641/2020	USA/VA-DCLS-0378/2020	USA	USA	USA	2020-04-01	1	n	B.1.3	B.1.3	2020-04-05	2020-04-05	DEL
1555	27821	Canada/Qc-L00231158/2020	Taiwan/NTU05/2020	Taiwan	Taiwan	Asia/Oceania	2020-03-13	1	n	B.1	B.1	2020-03-22	2020-03-22	DEL
1556	27827	Canada/Qc-L00260782/2020	India/MH-NIV-QC-799/2020	India	India	Asia/Oceania	2020-03-09	1	n	B.1	B.1	2020-05-20	2020-05-20	DEL
1557	27840	Canada/Qc-L00240444/2020	USA/NY-NYUMC562/2020	USA	USA	USA	2020-03-09	45	n	B.1	B.1	2020-03-27	2020-05-26	DEL
1558	27900	Canada/Qc-JUS-V6060384/2020	USA/ME-HETL-J0050/2020	USA	USA	USA	2020-03-19	1	n	B.1	B.1	2020-04-05	2020-04-05	DEL
1559	27947	Canada/Qc-JUS-V5290936/2020	Mali/M002824/2020	Mali	Mali	Africa/Mid.East	2020-03-19	1	n	B.1	B.1	2020-03-27	2020-03-27	DEL
1560	27951	Canada/Qc-L00234990/2020	Denmark/ALAB-SSI239/2020	Denmark	Denmark	Europe	2020-03-10	1	n	B.1	B.1	2020-03-24	2020-03-24	DEL
1561	27969	Canada/Qc-L00232813/2020	Belgium/BA-0326323/2020	Belgium	Belgium	Europe	2020-03-22	1	n	B.1	B.1	2020-03-22	2020-03-22	DEL
1562	28015	Canada/Qc-L00235027/2020	Portugal/PT0419/2020	Portugal	Portugal	Europe	2020-03-01	171	y	B.1	B.1.350	2020-03-15	2020-06-01	DEL
1563	28202	Canada/Qc-JEW-Q9181196/2020	USA/TX-HMH036/2020;USA/TX-HMH035/2020	unclear	unclear	unclear	2020-03-08	1	n	B.1	B.1	2020-05-18	2020-05-18	DEL
1564	28217	Canada/Qc-L00256076/2020	France/IHU-0417/2020	France	France	Europe	2020-03-23	1	n	B.1.325	B.1.325	2020-04-30	2020-04-30	DEL
1565	28224	Canada/Qc-JUS-V5301202/2020	USA/NY-NYUMC225/2020	USA	USA	USA	2020-03-18	1	n	B.1	B.1	2020-03-27	2020-03-27	DEL
1566	28228	Canada/Qc-L00226107/2020	Mali/M002758/2020	Mali	Mali	Africa/Mid.East	2020-03-07	1	n	B.1	B.1	2020-03-17	2020-03-17	DEL
1567	28312	Canada/Qc-L00215586/2020	USA/MI-QDX-897/2020	USA	USA	USA	2020-03-12	1	n	B.1	B.1	2020-03-12	2020-03-12	DEL
1568	28330	Canada/Qc-JUS-V5242396/2020	Israel/701002403/2020	Israel	Israel	Africa/Mid.East	2020-03-23	1	n	B.1	B.1	2020-03-23	2020-03-23	DEL
1569	28332	Canada/Qc-L00237624/2020	USA/DE-DHSS-F918154/2020	USA	USA	USA	2020-03-25	1	n	B.1	B.1	2020-03-25	2020-03-25	DEL
1570	28345	Canada/Qc-JUS-V5221114/2020	USA/CT-Yale-029/2020	USA	USA	USA	2020-03-18	1	n	B.1	B.1	2020-03-21	2020-03-21	DEL
1571	28347	Canada/Qc-JUS-V6110562/2020	Germany/BY-MVP-0019/2020	Germany	Germany	Europe	2020-03-26	1	n	B.1	B.1	2020-04-10	2020-04-10	DEL
1572	28352	Canada/Qc-HMR-96071191/2020	USA/MI-MDHHS-SC20634/2020	USA	USA	USA	2020-04-06	1	n	B.1	B.1	2020-04-06	2020-04-06	DEL
1573	28356	Canada/Qc-L00215628/2020	UnitedArabEmirates/L0484/2020	United Arab Emirates	United Arab Emirates	Africa/Mid.East	2020-03-12	1	n	B.1	B.1	2020-03-12	2020-03-12	DEL
1574	28359	Canada/Qc-JUS-V6010007/2020	USA/GA-EHC-136H/2020	USA	USA	USA	2020-03-27	1	n	B.1	B.1	2020-04-01	2020-04-01	DEL
1575	28374	Canada/Qc-JUS-V5242218/2020	SouthKorea/KCDC2141/2020	South Korea	South Korea	Asia/Oceania	2020-03-23	1	n	B.1	B.1	2020-03-23	2020-03-23	DEL
1576	28377	Canada/Qc-JUS-V5241908/2020	Taiwan/108/2020	Taiwan	Taiwan	Asia/Oceania	2020-03-23	1	n	B.1	B.1	2020-03-23	2020-03-23	DEL
1577	28378	Canada/Qc-JUS-V5240377/2020	SouthKorea/KCDC2172/2020	South Korea	South Korea	Asia/Oceania	2020-03-23	1	n	B.1	B.1	2020-03-23	2020-03-23	DEL
1578	28381	Canada/Qc-JUS-V5241827/2020	SouthKorea/KCDC2173/2020	South Korea	South Korea	Asia/Oceania	2020-03-23	1	n	B.1	B.1	2020-03-23	2020-03-23	DEL
1579	28392	Canada/Qc-JUS-V6032038/2020	Netherlands/Limburg_63/2020	Netherlands	Netherlands	Europe	2020-03-27	1	n	B.1	B.1	2020-04-03	2020-04-03	DEL
1580	28395	Canada/Qc-JUS-V5221057/2020	Australia/VIC1187/2020	Australia	Australia	Asia/Oceania	2020-03-05	1	y	B.1	B.1	2020-03-20	2020-03-20	DEL
1581	28416	Canada/Qc-L00219340/2020	Finland/13M69/2020	Finland	Finland	Europe	2020-03-10	2	n	B.1	B.1	2020-03-14	2020-03-21	DEL
1582	28421	Canada/Qc-L00231068/2020	USA/FL-BPHL-0983/2020	USA	USA	USA	2020-03-21	1	n	B.1	B.1	2020-03-21	2020-03-21	DEL
1583	28430	Canada/Qc-L00242662/2020	Israel/n14285/2020;Israel/CVL-n14285/2020;Israel/CVL-n-6157/2020;USA/NY-WCMP10C04P/2020;USA/NY-WCMP10H04P/2020	unclear	unclear	unclear	2020-03-08	1	y	B.1	B.1	2020-03-22	2020-05-16	DEL
1584	28465	Canada/Qc-L00237598/2020	USA/NY-NYUMC554/2020	USA	USA	USA	2020-03-25	1	n	B.1	B.1	2020-03-25	2020-03-25	DEL
1585	28481	Canada/Qc-JUS-V5272140/2020	USA/NY-NYUMC828/2020	USA	USA	USA	2020-03-25	1	n	B.1	B.1	2020-03-26	2020-03-26	DEL
1586	28496	Canada/Qc-JUS-V5210762/2020	USA/NM-UNM-00322/2020	USA	USA	USA	2020-03-16	2	n	B.1	B.1	2020-03-19	2020-04-02	DEL
1587	28497	Canada/Qc-L00245470/2020	USA/NM-UNM-00322/2020	USA	USA	USA	2020-04-01	1	n	B.1	B.1	2020-04-02	2020-04-02	DEL
1588	28503	Canada/Qc-L00242582/2020	USA/CT-UW-2446/2020	USA	USA	USA	2020-03-29	1	n	B.1	B.1	2020-03-29	2020-03-29	DEL
1589	28529	Canada/Qc-JUS-V6032164/2020	Thailand/Bangkok-0042/2020	Thailand	Thailand	Asia/Oceania	2020-03-14	1	y	B.1	B.1	2020-04-01	2020-04-03	DEL
1590	28531	Canada/Qc-JUS-V6011698/2020	USA/CA-CSMC12/2020	USA	USA	USA	2020-03-28	1	n	B.1	B.1	2020-04-01	2020-04-01	DEL
1591	28537	Canada/Qc-JUS-V5202026/2020	Wales/PHWC-29F31/2020	United Kingdom	United Kingdom	Europe	2020-03-19	1	n	B.1	B.1	2020-03-19	2020-03-19	DEL
1592	28651	Canada/Qc-L00240594/2020	Canada/BC_6404889/2020	Canada	Canada	Canada	2020-03-12	1	n	B.1	B.1	2020-03-27	2020-03-27	DEL
1593	28671	Canada/Qc-L00242697/2020	unclear	unclear	unclear	unclear	2020-03-29	1	n	B.1.370	B.1.370	2020-03-29	2020-03-29	DEL
1594	28678	Canada/Qc-JUS-V5290797/2020	unclear	unclear	unclear	unclear	2020-03-22	3	n	B.1.265	B.1.265	2020-03-23	2020-03-27	DEL
1595	28691	Canada/Qc-L00233171/2020	USA/LA-EVTL075/2020	USA	USA	USA	2020-03-22	1	n	B.1.265	B.1.265	2020-03-22	2020-03-22	DEL
1596	28747	Canada/Qc-L00246436/2020	unclear	unclear	unclear	unclear	2020-03-23	1	n	B.1	B.1	2020-04-05	2020-04-05	DEL
1597	28752	Canada/Qc-JUS-V6010575/2020	Russia/CRIE140762/2020	Russia	Russia	Europe	2020-03-10	1	n	B.1	B.1	2020-03-29	2020-03-29	DEL
1598	28772	Canada/Qc-L00233774/2020	Canada/BC_16839757/2020	Canada	Canada	Canada	2020-03-23	1	n	B.1	B.1	2020-03-23	2020-03-23	DEL
1599	28844	Canada/Qc-L00224745/2020	Montenegro/ChVir-1265622002/2020	Montenegro	Montenegro	Europe	2020-03-17	1	n	B.1	B.1	2020-03-17	2020-03-17	DEL
1600	28867	Canada/Qc-L00228964/2020	Vietnam/HCMC-2712/2020	Vietnam	Vietnam	Asia/Oceania	2020-03-20	1	n	B.1	B.1	2020-03-20	2020-03-20	DEL
1601	29009	Canada/Qc-L00230020/2020	USA/CA-CZB0104/2020	USA	USA	USA	2020-03-18	1	n	B.1.350	B.1.350	2020-03-21	2020-03-21	DEL
1602	29011	Canada/Qc-JUS-V5300411/2020	Vietnam/HCMC-05008/2020	Vietnam	Vietnam	Asia/Oceania	2020-03-21	1	n	B.1.3	B.1.3	2020-03-28	2020-03-28	DEL
1603	29014	Canada/Qc-L00236879/2020	Denmark/ALAB-SSI-628/2020	Denmark	Denmark	Europe	2020-03-11	1	n	B.1	B.1	2020-03-25	2020-03-25	DEL
1604	29028	Canada/Qc-L00240158/2020	Denmark/ALAB-SSI482/2020	Denmark	Denmark	Europe	2020-03-24	2	n	B.1	B.1	2020-03-26	2020-04-01	DEL
1605	29029	Canada/Qc-JUS-V6021797/2020	Denmark/ALAB-SSI482/2020	Denmark	Denmark	Europe	2020-03-25	1	n	B.1	B.1	2020-04-01	2020-04-01	DEL
1606	29035	Canada/Qc-L00230755/2020	Canada/ON_QGLO-041/2020	Canada	Canada	Canada	2020-03-21	1	n	B.1.265	B.1.265	2020-03-21	2020-03-21	DEL
1607	29044	Canada/Qc-L00245466/2020	Lithuania/MR-LUHS-Eilnr6/2020	Lithuania	Lithuania	Europe	2020-03-18	1	n	B.1.288	B.1.288	2020-04-02	2020-04-02	DEL
1608	29075	Canada/Qc-L00219049/2020	Canada/MB_39/2020	Canada	Canada	Canada	2020-03-14	1	n	B.1	B.1	2020-03-14	2020-03-14	DEL
1609	29082	Canada/Qc-JUS-V5260522/2020	USA/WI-UW-41/2020	USA	USA	USA	2020-03-18	1	n	B.1	B.1	2020-03-25	2020-03-25	DEL
1610	29124	Canada/Qc-L00241158/2020	Norway/2388/2020	Norway	Norway	Europe	2020-03-10	1	n	B.1	B.1	2020-03-27	2020-03-27	DEL
1611	29127	Canada/Qc-JUS-V5250393/2020	unclear	unclear	unclear	unclear	2020-03-10	47	n	B.1	B.1	2020-03-14	2020-04-10	DEL
1612	29132	Canada/Qc-JUS-V5281609/2020	Nigeria/OY008-CV29/2020	Nigeria	Nigeria	Africa/Mid.East	2020-03-23	1	n	B.1	B.1	2020-03-27	2020-03-27	DEL
1613	29145	Canada/Qc-JUS-V5290449/2020	USA/MI-MDHHS-SC20531/2020	USA	USA	USA	2020-03-25	1	n	B.1	B.1	2020-03-28	2020-03-28	DEL
1614	29157	Canada/Qc-JUS-V5261731/2020	Colombia/ATL-INS-88612/2020	Colombia	Colombia	L.Am/Carib.	2020-03-24	1	n	B.1	B.1	2020-03-24	2020-03-24	DEL
1615	29160	Canada/Qc-JUS-V5280395/2020	Canada/NB_249/2020	Canada	Canada	Canada	2020-03-30	1	n	B.1	B.1	2020-03-31	2020-03-31	DEL
1616	29163	Canada/Qc-L00220827/2020	Finland/14M32/2020	Finland	Finland	Europe	2020-03-14	1	n	B.1	B.1	2020-03-14	2020-03-14	DEL
1617	29171	Canada/Qc-JUS-V6010733/2020	Botswana/BOT0455/2020	Botswana	Botswana	Africa/Mid.East	2020-03-28	1	n	B.1	B.1	2020-03-29	2020-03-29	DEL
1618	29172	Canada/Qc-JUS-V5300936/2020	Colombia/RIS-INS-87267/2020	Colombia	Colombia	L.Am/Carib.	2020-03-28	1	n	B.1	B.1	2020-03-29	2020-03-29	DEL
1619	29191	Canada/Qc-JUS-V6040451/2020	Canada/BC_02511020/2020	Canada	Canada	Canada	2020-04-01	1	n	B.1	B.1	2020-04-04	2020-04-04	DEL
1620	29193	Canada/Qc-JUS-V6110776/2020	Germany/NW-HHU-74/2020	Germany	Germany	Europe	2020-04-01	1	n	B.1	B.1	2020-04-10	2020-04-10	DEL
1621	29198	Canada/Qc-JUS-V5220498/2020	Germany/BY-UHR-3ZK/2020	Germany	Germany	Europe	2020-03-19	1	n	B.1	B.1	2020-03-19	2020-03-19	DEL
1622	29201	Canada/Qc-JUS-V5220493/2020	Chile/Punta_Arenas_5/2020	Chile	Chile	L.Am/Carib.	2020-03-19	1	n	B.1	B.1	2020-03-19	2020-03-19	DEL
1623	29213	Canada/Qc-JUS-V5291548/2020	Canada/ON-OICR-SLB2799/2020	Canada	Canada	Canada	2020-03-28	1	n	B.1	B.1	2020-03-28	2020-03-28	DEL
1624	29229	Canada/Qc-L00236595/2020	Luxembourg/LNS5677421/2020	Luxembourg	Luxembourg	Europe	2020-03-25	1	n	B.1	B.1	2020-03-25	2020-03-25	DEL
1625	29230	Canada/Qc-JUS-V5270812/2020	Vietnam/HCMC-35020/2020	Vietnam	Vietnam	Asia/Oceania	2020-03-25	1	n	B.1	B.1	2020-03-25	2020-03-25	DEL
1626	29238	Canada/Qc-L00232949/2020	SouthKorea/KCDC2145/2020	South Korea	South Korea	Asia/Oceania	2020-03-22	1	n	B.1	B.1	2020-03-22	2020-03-22	DEL
1627	29239	Canada/Qc-L00232439/2020	NewZealand/20VR1078/2020	New Zealand	New Zealand	Asia/Oceania	2020-03-22	1	n	B.1	B.1	2020-03-22	2020-03-22	DEL
1628	29241	Canada/Qc-L00231249/2020	Vietnam/HCMC-35009/2020	Vietnam	Vietnam	Asia/Oceania	2020-03-22	1	n	B.1	B.1	2020-03-22	2020-03-22	DEL
1629	29261	Canada/Qc-JUS-V5231638/2020	USA/NY-NYUMC58/2020	USA	USA	USA	2020-03-17	3	y	B.1	B.1	2020-03-20	2020-03-28	DEL
1630	29284	Canada/Qc-JUS-V6081516/2020	USA/CA-UCLA-27/2020	USA	USA	USA	2020-04-08	1	n	B.1	B.1	2020-04-08	2020-04-08	DEL
1631	29351	Canada/Qc-JUS-V5220930/2020	unclear	unclear	unclear	unclear	2020-03-15	4	n	B.1	B.1	2020-03-22	2020-04-18	DEL
1632	29362	Canada/Qc-L00216909/2020	Singapore/37/2020	Singapore	Singapore	Asia/Oceania	2020-03-13	1	n	B.1	B.1	2020-03-13	2020-03-13	DEL
1633	29367	Canada/Qc-L00216920/2020	Finland/13M27/2020	Finland	Finland	Europe	2020-03-13	1	n	B.1	B.1	2020-03-13	2020-03-13	DEL
1634	29393	Canada/Qc-JUS-V6071364/2020	USA/PA-MGEL152/2020	USA	USA	USA	2020-04-01	1	n	B.1	B.1	2020-04-07	2020-04-07	DEL
1635	29405	Canada/Qc-JUS-V5211194/2020	Chile/Punta_Arenas_9/2020	Chile	Chile	L.Am/Carib.	2020-03-21	1	n	B.1	B.1	2020-03-21	2020-03-21	DEL
1636	29406	Canada/Qc-L00230472/2020	Chile/Punta_Arenas_10/2020	Chile	Chile	L.Am/Carib.	2020-03-21	1	n	B.1	B.1	2020-03-21	2020-03-21	DEL
1637	29428	Canada/Qc-JUS-V5300909/2020	Croatia/7R-S8new/2020	Croatia	Croatia	Europe	2020-03-24	1	n	B.1	B.1	2020-03-29	2020-03-29	DEL
1638	29430	Canada/Qc-JEW-Q9052430/2020	USA/TX-HMH065/2020	USA	USA	USA	2020-03-18	1	n	B.1	B.1	2020-05-05	2020-05-05	DEL
1639	29440	Canada/Qc-JEW-Q9141577/2020	USA/VA-DCLS-0485/2020	USA	USA	USA	2020-04-14	1	n	B.1	B.1	2020-05-14	2020-05-14	DEL
1640	29445	Canada/Qc-JUS-V5261039/2020	Denmark/ALAB-SSI-633/2020	Denmark	Denmark	Europe	2020-03-17	1	n	B.1	B.1	2020-03-25	2020-03-25	DEL
1641	29448	Canada/Qc-JUS-V6110764/2020	Canada/ON-OICR-SLB2789/2020	Canada	Canada	Canada	2020-03-17	1	n	B.1.323	B.1.323	2020-04-10	2020-04-10	DEL
1642	29454	Canada/Qc-L00225662/2020	Aruba/AW-RIVM-10113/2020	Aruba	Aruba	L.Am/Carib.	2020-03-10	1	n	B.1	B.1	2020-03-17	2020-03-17	DEL
1643	29470	Canada/Qc-L00240811/2020	Australia/VIC888/2020	Australia	Australia	Asia/Oceania	2020-03-27	1	n	B.1	B.1	2020-03-27	2020-03-27	DEL
1644	29473	Canada/Qc-L00224793/2020	USA/TX-HMH-2567/2020	USA	USA	USA	2020-03-17	1	n	B.1	B.1	2020-03-17	2020-03-17	DEL
1645	29485	Canada/Qc-JUS-V5220648/2020	CzechRepublic/NRL_4105/2020	Czech Republic	Czech Republic	Europe	2020-03-16	1	n	B.1	B.1	2020-03-20	2020-03-20	DEL
1646	29493	Canada/Qc-JUS-V5251436/2020	SouthKorea/KCDC2174/2020	South Korea	South Korea	Asia/Oceania	2020-03-18	1	y	B.1	B.1	2020-03-25	2020-04-06	DEL
1647	29496	Canada/Qc-JUS-V6070492/2020	England/BRIS-125550/2020	United Kingdom	United Kingdom	Europe	2020-03-28	1	n	B.1	B.1	2020-04-06	2020-04-06	DEL
1648	29498	Canada/Qc-JUS-V5301543/2020	USA/CT-UW-2447/2020	USA	USA	USA	2020-03-27	1	n	B.1	B.1	2020-03-27	2020-03-27	DEL
1649	29533	Canada/Qc-JUS-V6040480/2020	USA/MI-UM-2006S001011/2020	USA	USA	USA	2020-04-01	1	n	B.1	B.1	2020-04-03	2020-04-03	DEL
1650	29558	Canada/Qc-L00238674/2020	USA/NY-NYUMC769/2020	USA	USA	USA	2020-03-26	1	n	B.1	B.1	2020-03-26	2020-03-26	DEL
1651	29561	Canada/Qc-JUS-V5271052/2020	USA/NY-NYUMC630/2020	USA	USA	USA	2020-03-26	1	n	B.1	B.1	2020-03-26	2020-03-26	DEL
1652	29574	Canada/Qc-JUS-V5281494/2020	Belgium/Rega-0328196/2020	Belgium	Belgium	Europe	2020-03-23	1	n	B.1	B.1	2020-03-28	2020-03-28	DEL
1653	29581	Canada/Qc-JUS-V5281517/2020	USA/FL-BPHL-0278/2020	USA	USA	USA	2020-03-28	1	n	B.1	B.1	2020-03-28	2020-03-28	DEL
1654	29594	Canada/Qc-JUS-V5310956/2020	USA/NY-NYUMC524/2020	USA	USA	USA	2020-03-24	1	n	B.1	B.1	2020-03-30	2020-03-30	DEL
1655	29597	Canada/Qc-JUS-V6010653/2020	USA/NY-NYUMC368/2020	USA	USA	USA	2020-03-24	2	n	B.1	B.1	2020-03-30	2020-03-31	DEL
1656	29598	Canada/Qc-JUS-V6011272/2020	USA/NY-NYUMC368/2020	USA	USA	USA	2020-03-30	1	n	B.1	B.1	2020-03-30	2020-03-30	DEL
1657	29622	Canada/Qc-JUS-V6011772/2020	Thailand/Bangkok-CONI-0098/2020	Thailand	Thailand	Asia/Oceania	2020-03-25	1	n	B.1	B.1	2020-04-01	2020-04-01	DEL
1658	29669	Canada/Qc-JUS-V6091618/2020	USA/NJ-NYUMC367/2020	USA	USA	USA	2020-04-01	1	n	B.1	B.1	2020-04-09	2020-04-09	DEL
1659	29675	Canada/Qc-JUS-V6110502/2020	England/LOND-D5F34/2020	United Kingdom	United Kingdom	Europe	2020-04-01	4	n	B.1	B.1.356	2020-04-10	2020-04-10	DEL
1660	29682	Canada/Qc-JUS-V6110557/2020	USA/VA-DCLS-0656/2020	USA	USA	USA	2020-04-01	1	n	B.1	B.1	2020-04-10	2020-04-10	DEL
1661	29691	Canada/Qc-JUS-V5271838/2020	unclear	unclear	unclear	unclear	2020-03-23	2	n	B.1	B.1	2020-03-26	2020-03-26	DEL
1662	29692	Canada/Qc-JUS-V5262113/2020	USA/WA-S1183/2020	USA	USA	USA	2020-03-26	1	n	B.1	B.1	2020-03-26	2020-03-26	DEL
1663	29737	Canada/Qc-JUS-V6110661/2020	Germany/BY-UHR-25578139L/2020	Germany	Germany	Europe	2020-03-31	1	n	B.1	B.1	2020-04-10	2020-04-10	DEL
1664	29739	Canada/Qc-JUS-V6110503/2020	Mali/M002667/2020	Mali	Mali	Africa/Mid.East	2020-04-01	1	n	B.1	B.1	2020-04-10	2020-04-10	DEL
1665	29760	Canada/Qc-JUS-V5301124/2020	Mexico/BCN-ALSR-1710/2020	Mexico	Mexico	L.Am/Carib.	2020-03-26	1	n	B.1	B.1	2020-03-27	2020-03-27	DEL
1666	29761	Canada/Qc-JUS-V5280554/2020	CzechRepublic/NRL_5513/2020	Czech Republic	Czech Republic	Europe	2020-03-26	1	n	B.1	B.1	2020-03-27	2020-03-27	DEL
1667	29763	Canada/Qc-JUS-V5290932/2020	Colombia/VAC-GUR-0084/2020	Colombia	Colombia	L.Am/Carib.	2020-03-26	1	n	B.1	B.1	2020-03-27	2020-03-27	DEL
1668	29764	Canada/Qc-JUS-V5281001/2020	Mexico/BCN-ALSR-1711/2020	Mexico	Mexico	L.Am/Carib.	2020-03-26	1	n	B.1	B.1	2020-03-27	2020-03-27	DEL
1669	29772	Canada/Qc-L00233870/2020	Wales/PHWC-2E1EB/2020	United Kingdom	United Kingdom	Europe	2020-03-23	1	n	B.1	B.1	2020-03-23	2020-03-23	DEL
1670	20765	Canada/Qc-L00246579/2020	France/CVL2000/2020	France	France	Europe	2020-02-22	714	n	B.1.147	B.1.147	2020-03-12	2020-06-01	DEL
1671	15771	Canada/Qc-L00229410/2020	Canada/BC_5282984/2020	Canada	Canada	Canada	2020-03-10	3	n	B.4	B.4	2020-03-20	2020-03-26	DEL
1672	15871	Canada/Qc-L00228954/2020	India/LA-NCDC-01614/2020	India	India	Asia/Oceania	2020-02-21	4	n	B.4	B.4	2020-03-20	2020-03-23	DEL
1673	16555	Canada/Qc-L00229065/2020	Greece/260_32216/2020	Greece	Greece	Europe	2020-03-07	5	n	B.40	B.40	2020-03-20	2020-03-25	DEL
1674	16560	NA	Aruba/AW-RIVM-10101/2020	Aruba	Aruba	L.Am/Carib.	2020-03-07	14	n	NA	B.40	2020-03-10	2020-03-29	DEL
1675	16586	Canada/Qc-JUS-V5271356/2020	unclear	unclear	unclear	unclear	2020-03-10	2	n	B.40	B.40	2020-03-26	2020-03-27	DEL
1676	16605	Canada/Qc-HMR-96061818/2020	England/SHEF-C6464/2020	United Kingdom	United Kingdom	Europe	2020-03-17	3	n	B.40	B.40	2020-03-26	2020-04-13	DEL
1677	16702	Canada/Qc-L00241042/2020	France/IHU-0118/2020	France	France	Europe	2020-03-24	2	n	B.39	B.39	2020-03-27	2020-04-01	DEL
1678	16723	Canada/Qc-L00232609/2020	unclear	unclear	unclear	unclear	2020-03-20	3	n	B.39	B.39	2020-03-21	2020-03-24	DEL
1679	16720	Canada/Qc-L00235671/2020	unclear	unclear	unclear	unclear	2020-03-10	16	n	B.39	B.39	2020-03-18	2020-03-29	DEL
1680	16745	Canada/Qc-JUS-V5280176/2020	England/201100063/2020	United Kingdom	United Kingdom	Europe	2020-03-06	2	n	B	B	2020-03-26	2020-03-27	DEL
1681	16793	NA	Thailand/Bangkok-CONI-0128/2020	Thailand	Thailand	Asia/Oceania	2020-03-11	6	n	NA	B	2020-03-22	2020-04-10	DEL
1682	16803	Canada/Qc-L00238342/2020	unclear	unclear	unclear	unclear	2020-03-18	3	n	B	B	2020-03-19	2020-03-26	DEL
1683	17041	Canada/Qc-L00243560/2020	Canada/BC_02091552/2020	Canada	Canada	Canada	2020-03-17	17	n	A.3	A.3	2020-03-21	2020-05-04	DEL
1684	17136	Canada/Qc-JUS-V5250411/2020	SaudiArabia/KAUST-Makkah90/2020	Saudi Arabia	Saudi Arabia	Africa/Mid.East	2020-03-09	2	n	A	A	2020-03-23	2020-03-24	DEL
1685	17207	Canada/Qc-JUS-V5221002/2020	Uganda/UG002/2020	Uganda	Uganda	Africa/Mid.East	2020-03-19	3	y	A	A	2020-03-20	2020-03-31	DEL
1686	17501	Canada/Qc-JUS-V5272515/2020	unclear	unclear	unclear	unclear	2020-03-25	2	n	A.2.2	A.2.2	2020-03-26	2020-03-29	DEL
1687	17635	Canada/Qc-L00241344/2020	unclear	unclear	unclear	unclear	2020-03-26	2	n	A.5	A.5	2020-03-27	2020-03-27	DEL
1688	17668	NA	Canada/BC_8894200/2020	Canada	Canada	Canada	2020-03-10	8	n	NA	A	2020-03-18	2020-04-10	DEL
1689	17799	NA	Canada/MB_38/2020	Canada	Canada	Canada	2020-03-09	9	n	NA	A.1	2020-04-05	2020-05-21	DEL
1690	17811	Canada/Qc-JUS-V5301677/2020	HongKong/HKU-200723-065/2020	Hong Kong	Hong Kong	Asia/Oceania	2020-03-09	4	n	A.1	A.1	2020-03-20	2020-03-29	DEL
1691	17835	Canada/Qc-L00233527/2020	unclear	unclear	unclear	unclear	2020-03-22	3	n	A.1	A.1	2020-03-23	2020-03-27	DEL
1692	17858	Canada/Qc-JUS-V5210401/2020	USA/WA-UW-1997/2020	USA	USA	USA	2020-03-12	2	n	A.1	A	2020-03-19	2020-03-23	DEL
1693	17862	Canada/Qc-L00245822/2020	Vietnam/HCMC-35019/2020;Vietnam/HCMC-35022/2020	unclear	unclear	unclear	2020-03-18	2	n	A.1	A	2020-04-02	2020-04-04	DEL
1694	17868	Canada/Qc-JUS-V5311417/2020	unclear	unclear	unclear	unclear	2020-03-18	8	n	A.1	A.1	2020-03-19	2020-03-29	DEL
1695	17906	Canada/Qc-L00235855/2020	Canada/BC_05845391/2020	Canada	Canada	Canada	2020-03-10	2	n	A.1	A.1	2020-03-23	2020-03-23	DEL
1696	17909	Canada/Qc-L00233853/2020	Canada/ON_QGLO-023/2020	Canada	Canada	Canada	2020-03-06	36	n	A.1	A.1	2020-03-13	2020-04-10	DEL
1697	18357	Canada/Qc-L00218056/2020	Wuhan/HB-WH5-237/2020	China	China	Asia/Oceania	2020-03-09	2	n	B	B	2020-03-14	2020-03-14	DEL
1698	18469	Canada/Qc-L00221577/2020	SouthAfrica/R02606/2020	South Africa	South Africa	Africa/Mid.East	2020-01-29	2	n	B.1.5	B.1.5	2020-03-15	2020-03-22	DEL
1699	18503	Canada/Qc-L00247014/2020	Australia/NSW2548/2020	Australia	Australia	Asia/Oceania	2020-03-27	7	n	B.1.98	B.1.98	2020-04-07	2020-04-23	DEL
1700	18538	Canada/Qc-JUS-V5310844/2020	USA/CA-SCCPHD-UC164/2020	USA	USA	USA	2020-03-12	3	n	B.1.98	B.1.98	2020-03-22	2020-03-30	DEL
1701	19022	Canada/Qc-JUS-V5210725/2020	France/IHU-0145/2020	France	France	Europe	2020-03-06	16	n	B.1	B.1	2020-03-10	2020-03-30	DEL
1702	19067	Canada/Qc-L00233585/2020	Ukraine/203100325/2020	Ukraine	Ukraine	Europe	2020-03-16	2	n	B.1.5	B.1.147	2020-03-23	2020-04-03	DEL
1703	19128	Canada/Qc-L00251091/2020	DRC/4075/2020	Democratic Republic of the Congo	Democratic Republic of the Congo	Africa/Mid.East	2020-03-24	6	n	B.1.147	B.1.147	2020-04-18	2020-04-30	DEL
1704	19150	Canada/Qc-L00241648/2020	France/GE8517/2020	France	France	Europe	2020-03-26	2	n	B.1	B.1	2020-03-28	2020-04-02	DEL
1705	19174	Canada/Qc-L00242487/2020	Luxembourg/LNS3169999/2020	Luxembourg	Luxembourg	Europe	2020-03-25	3	n	B.1.5	B.1.5	2020-03-29	2020-03-29	DEL
1706	19208	Canada/Qc-L00254849/2020	Switzerland/VD-ETHZ-140067/2020	Switzerland	Switzerland	Europe	2020-04-01	9	n	B.1.147	B.1.147	2020-04-20	2020-05-08	DEL
1707	19248	NA	France/CVL8297/2020	France	France	Europe	2020-03-25	4	n	NA	B.1.5	2020-03-26	2020-03-27	DEL
1708	19346	Canada/Qc-JUS-V5210111/2020	Chile/Concepcion_2/2020	Chile	Chile	L.Am/Carib.	2020-02-20	10	y	B.1.141	B.1.5	2020-03-17	2020-04-12	DEL
1709	19413	Canada/Qc-JUS-V6090718/2020	Spain/AN-IBV-98001740/2020	Spain	Spain	Europe	2020-03-17	12	n	B.1.183	B.1.183	2020-03-27	2020-04-12	DEL
1710	19524	Canada/Qc-L00234611/2020	unclear	unclear	unclear	unclear	2020-03-15	3	n	B.1	B.1.5	2020-03-22	2020-03-26	DEL
1711	19588	Canada/Qc-L00252176/2020	Kenya/C4199/2020	Kenya	Kenya	Africa/Mid.East	2020-03-24	2	n	B.1.5	B.1.5	2020-04-21	2020-04-26	DEL
1712	19722	Canada/Qc-L00237309/2020	Spain/AN-IBV-003947/2020	Spain	Spain	Europe	2020-03-22	3	n	B.1.5	B.1.5	2020-03-24	2020-03-25	DEL
1713	19777	Canada/Qc-L00240479/2020	Nigeria/AB03-CV135/2020	Nigeria	Nigeria	Africa/Mid.East	2020-03-22	3	n	B.1.5	B.1.5	2020-03-27	2020-03-28	DEL
1714	19791	Canada/Qc-L00237727/2020	unclear	unclear	unclear	unclear	2020-03-09	41	n	B.1.183	B.1.183	2020-03-19	2020-05-14	DEL
1715	19844	Canada/Qc-L00240979/2020	Switzerland/VD-ETHZ-100328/2020	Switzerland	Switzerland	Europe	2020-03-17	4	n	B.1.5	B.1.5	2020-03-27	2020-03-27	DEL
1716	19892	Canada/Qc-L00240115/2020	USA/CA-ALSR-1583/2020	USA	USA	USA	2020-03-24	2	n	B.1.5	B.1.5	2020-03-25	2020-03-25	DEL
1717	19910	Canada/Qc-L00233661/2020	unclear	unclear	unclear	unclear	2020-03-22	2	n	B.1.5	B.1.5	2020-03-23	2020-03-23	DEL
1718	19922	Canada/Qc-L00236526/2020	Thailand/Bangkok-CONI-0163/2020	Thailand	Thailand	Asia/Oceania	2020-03-23	3	n	B.1.5	B.1.5	2020-03-24	2020-03-25	DEL
1719	19960	Canada/Qc-L00234169/2020	Colombia/VAC-INS-79965/2020	Colombia	Colombia	L.Am/Carib.	2020-03-06	3	n	B.1.5	B.1.5	2020-03-19	2020-03-23	DEL
1720	19964	Canada/Qc-JUS-V5311365/2020	Mexico/PUE-InDRE-05/2020	Mexico	Mexico	L.Am/Carib.	2020-03-01	3	n	B.1	B.1	2020-03-30	2020-04-02	DEL
1721	20159	Canada/Qc-L00221722/2020	India/MH-NIV-2387/2020	India	India	Asia/Oceania	2020-03-07	2	n	B.1.5	B.1.5	2020-03-15	2020-03-15	DEL
1722	20168	Canada/Qc-L00240954/2020	Morocco/OUA677-19/2020;Morocco/OUA677_19/2020	unclear	unclear	unclear	2020-03-23	3	n	B.1	B.1	2020-03-27	2020-04-02	DEL
1723	20219	Canada/Qc-L00234878/2020	Netherlands/Utrecht_30/2020	Netherlands	Netherlands	Europe	2020-03-23	2	n	B.1	B.1	2020-03-24	2020-03-27	DEL
1724	20224	Canada/Qc-L00240029/2020	Kenya/C256/2020	Kenya	Kenya	Africa/Mid.East	2020-03-09	5	n	B.1.5	B.1.5	2020-03-15	2020-03-28	DEL
1725	20364	Canada/Qc-JUS-V5221215/2020	Singapore/374/2020	Singapore	Singapore	Asia/Oceania	2020-03-20	2	n	B.1	B.1	2020-03-21	2020-03-21	DEL
1726	20411	Canada/Qc-JUS-V5250344/2020	BosniaandHerzegovina/ChVir7365/2020	Bosnia and Herzegovina	Bosnia and Herzegovina	Europe	2020-03-14	6	n	B.1	B.1	2020-03-20	2020-04-08	DEL
1727	20442	Canada/Qc-L00233835/2020	Australia/VIC1050/2020	Australia	Australia	Asia/Oceania	2020-03-22	5	n	B.1.5	B.1.5	2020-03-23	2020-03-29	DEL
1728	20506	NA	Scotland/EDB283/2020	United Kingdom	United Kingdom	Europe	2020-03-27	7	n	NA	B.1.147	2020-03-29	2020-04-28	DEL
1729	20607	Canada/Qc-L00229727/2020	Sweden/20-51740/2020	Sweden	Sweden	Europe	2020-03-08	2	n	B.1.5	B.1.5	2020-03-20	2020-03-23	DEL
1730	20627	NA	France/HDF8236/2020	France	France	Europe	2020-03-19	5	n	NA	B.1	2020-03-25	2020-04-01	DEL
1731	20647	Canada/Qc-L00254283/2020	Switzerland/BL-UHB-42196077/2020	Switzerland	Switzerland	Europe	2020-03-16	10	n	B.1.128	B.1.128	2020-03-26	2020-04-27	DEL
1732	20673	Canada/Qc-L00241026/2020	DRC/3941/2020	Democratic Republic of the Congo	Democratic Republic of the Congo	Africa/Mid.East	2020-03-18	2	n	B.1.128	B.1.128	2020-03-27	2020-04-01	DEL
1733	20704	Canada/Qc-JUS-V6011719/2020	Switzerland/BS-UHB-42190783/2020	Switzerland	Switzerland	Europe	2020-03-14	2	n	B.1.128	B.1.128	2020-04-01	2020-04-06	DEL
1734	20710	NA	Switzerland/GE-SNRCI-7536/2020	Switzerland	Switzerland	Europe	2020-03-14	17	n	NA	B.1.128	2020-03-24	2020-05-16	DEL
1735	20730	Canada/Qc-JEW-Q9202339/2020	DRC/2133/2020	Democratic Republic of the Congo	Democratic Republic of the Congo	Africa/Mid.East	2020-04-01	9	n	B.1.128	B.1.128	2020-04-13	2020-05-20	DEL
1736	20729	Canada/Qc-L00232148/2020	DRC/2133/2020	Democratic Republic of the Congo	Democratic Republic of the Congo	Africa/Mid.East	2020-03-21	27	n	B.1.128	B.1.128	2020-03-22	2020-05-20	DEL
1737	20809	Canada/Qc-L00217831/2020	Switzerland/BS-UHB-42191874/2020	Switzerland	Switzerland	Europe	2020-03-09	2	n	B.1	B.1	2020-03-13	2020-03-13	DEL
1738	20851	Canada/Qc-JUS-V6020524/2020	Switzerland/BS-UHB-42193193/2020	Switzerland	Switzerland	Europe	2020-03-16	2	n	B.1.5	B.1.5	2020-03-31	2020-03-31	DEL
1739	21664	Canada/Qc-JUS-V5272029/2020	Germany/HE-FFM4/2020;Germany/HE-FFM6/2020	unclear	unclear	unclear	2020-01-27	262	y	B.1.5	B.1.1.176	2020-03-02	2020-05-26	DEL
1740	22400	Canada/Qc-L00232113/2020	Germany/BY-MVP-0011/2020	Germany	Germany	Europe	2020-03-17	2	n	B.1.1	B.1.1	2020-03-22	2020-03-22	DEL
1741	22607	Canada/Qc-L00219618/2020	Canada/NB-234/2020	Canada	Canada	Canada	2020-02-24	4	y	B.1.1	B.1.1	2020-03-10	2020-04-08	DEL
1742	22655	Canada/Qc-L00215981/2020	unclear	unclear	unclear	unclear	2020-03-11	3	n	B.1.1	B.1.1	2020-03-12	2020-03-18	DEL
1743	22706	Canada/Qc-L00241924/2020	Estonia/ChVir4305/2020;Estonia/ChVir4286/2020;Estonia/ChVir4301/2020	unclear	unclear	unclear	2020-02-23	2	y	B.1.1	B.1.1	2020-03-21	2020-04-01	DEL
1744	22783	Canada/Qc-JUS-V5280091/2020	Vietnam/VNHN_3085/2020	Vietnam	Vietnam	Asia/Oceania	2020-03-21	2	n	B.1.1	B.1.1	2020-03-26	2020-04-01	DEL
1745	22961	Canada/Qc-JUS-V5271479/2020	Taiwan/225/2020	Taiwan	Taiwan	Asia/Oceania	2020-03-12	4	n	B.1.1.10	B.1.1.10	2020-03-26	2020-03-26	DEL
1746	23011	NA	unclear	unclear	unclear	unclear	2020-03-11	24	n	NA	B.1.1	2020-03-18	2020-05-16	DEL
1747	23505	Canada/Qc-L00248124/2020	Canada/ON-OICR-SLB2869/2020	Canada	Canada	Canada	2020-04-09	2	n	B.1.1	B.1.1	2020-04-10	2020-04-10	DEL
1748	23509	Canada/Qc-L00218269/2020	unclear	unclear	unclear	unclear	2020-03-08	2	n	B.1.1	B.1.1	2020-03-14	2020-03-14	DEL
1749	23769	Canada/Qc-L00236439/2020	Greece/HPI-6465/2020	Greece	Greece	Europe	2020-03-14	2	n	B.1.1	B.1.1	2020-03-24	2020-04-29	DEL
1750	23830	Canada/Qc-JUS-V6050704/2020	Portugal/PT0304/2020	Portugal	Portugal	Europe	2020-03-14	2	y	B.1.1	B.1.1	2020-04-04	2020-04-04	DEL
1751	23923	Canada/Qc-L00236587/2020	Argentina/PAIS-A0005/2020	Argentina	Argentina	L.Am/Carib.	2020-03-23	2	n	B.1.1	B.1.1	2020-03-24	2020-03-24	DEL
1752	24082	Canada/Qc-JUS-V5281030/2020	Jordan/SR-049/2020	Jordan	Jordan	Africa/Mid.East	2020-03-11	9	n	B.1.1	B.1.1	2020-03-24	2020-04-17	DEL
1753	24301	Canada/Qc-JUS-V5230998/2020	SaudiArabia/KFSHRC31/2020	Saudi Arabia	Saudi Arabia	Africa/Mid.East	2020-03-09	3	n	B.1.1	B.1.1	2020-03-22	2020-03-27	DEL
1754	24309	Canada/Qc-L00219966/2020	SouthAfrica/KRISP-107/2020	South Africa	South Africa	Africa/Mid.East	2020-03-10	20	n	B.1.1	B.1.1	2020-03-15	2020-04-01	DEL
1755	24599	Canada/Qc-L00236396/2020	Belgium/ULG-10191/2020	Belgium	Belgium	Europe	2020-03-22	3	n	B.1.1	B.1.1	2020-03-24	2020-03-30	DEL
1756	24869	Canada/Qc-JEW-Q9141679/2020	UnitedArabEmirates/L2004034634/2020	United Arab Emirates	United Arab Emirates	Africa/Mid.East	2020-04-16	2	n	B.1.1	B.1.1	2020-05-14	2020-05-15	DEL
1757	25609	Canada/Qc-L00248343/2020	Turkey/KOC-IST-B91/2020	Turkey	Turkey	Africa/Mid.East	2020-03-27	2	n	B.1.9	B.1.9	2020-04-11	2020-04-14	DEL
1758	25699	NA	USA/NY-QDX-880/2020	USA	USA	USA	2020-03-16	10	n	NA	B.1	2020-05-09	2020-05-20	DEL
1759	25698	NA	USA/NY-QDX-880/2020	USA	USA	USA	2020-03-15	25	n	NA	B.1	2020-05-05	2020-06-01	DEL
1760	25813	NA	unclear	unclear	unclear	unclear	2020-03-10	11	n	NA	B.1.255	2020-03-15	2020-03-31	DEL
1761	25828	Canada/Qc-JUS-V5220339/2020	unclear	unclear	unclear	unclear	2020-03-13	4	n	B.1.255	B.1.255	2020-03-15	2020-03-24	DEL
1762	25854	NA	unclear	unclear	unclear	unclear	2020-03-18	14	n	NA	B.1.255	2020-03-22	2020-03-30	DEL
1763	25862	Canada/Qc-JUS-V5260114/2020	Mexico/BCN-ALSR-1699/2020	Mexico	Mexico	L.Am/Carib.	2020-03-18	8	n	B.1.255	B.1.255	2020-03-24	2020-03-30	DEL
1764	25872	Canada/Qc-L00250687/2020	Serbia/CA3002-04/2020	Serbia	Serbia	Europe	2020-03-19	4	n	B.1	B.1.255	2020-04-08	2020-04-17	DEL
1765	25879	Canada/Qc-JUS-V5262091/2020	Peru/LIM-INS-017/2020	Peru	Peru	L.Am/Carib.	2020-03-24	3	n	B.1.255	B.1.255	2020-03-26	2020-04-01	DEL
1766	25888	Canada/Qc-JUS-V6011317/2020	unclear	unclear	unclear	unclear	2020-03-29	2	n	B.1.255	B.1.255	2020-03-30	2020-04-01	DEL
1767	26055	Canada/Qc-L00218475/2020	unclear	unclear	unclear	unclear	2020-03-13	4	n	B.1.5	B.1.5	2020-03-14	2020-03-25	DEL
1768	26100	Canada/Qc-JUS-V5231353/2020	Luxembourg/LNS2580723/2020	Luxembourg	Luxembourg	Europe	2020-03-21	3	n	B.1.5	B.1.5	2020-03-22	2020-03-22	DEL
1769	26126	NA	unclear	unclear	unclear	unclear	2020-03-14	6	n	NA	B.1.5	2020-03-15	2020-03-31	DEL
1770	26173	Canada/Qc-L00237942/2020	BosniaandHerzegovina/ChVir7362/2020	Bosnia and Herzegovina	Bosnia and Herzegovina	Europe	2020-03-24	3	n	B.1.5	B.1.5	2020-03-25	2020-03-25	DEL
1771	26259	Canada/Qc-L00227703/2020	unclear	unclear	unclear	unclear	2020-03-18	5	n	B.1.5	B.1.5	2020-03-19	2020-03-24	DEL
1772	26417	Canada/Qc-L00245203/2020	Canada/ON-UHTC_0068/2020	Canada	Canada	Canada	2020-03-25	2	n	B.1.255	B.1.255	2020-04-02	2020-04-08	DEL
1773	26507	Canada/Qc-JUS-V5240719/2020	Netherlands/Utrecht_10014/2020;Netherlands/NA_168/2020	unclear	unclear	unclear	2020-03-13	3	y	B.1.22	B.1.22	2020-03-23	2020-03-29	DEL
1774	26619	Canada/Qc-L00227376/2020	Uruguay/UY-NYUMC931/2020	Uruguay	Uruguay	L.Am/Carib.	2020-03-17	2	n	B.1.5	B.1.5	2020-03-18	2020-03-18	DEL
1775	26689	Canada/Qc-L00232614/2020	unclear	unclear	unclear	unclear	2020-03-21	5	n	B.1.5	B.1.5	2020-03-22	2020-03-30	DEL
1776	26693	Canada/Qc-L00241439/2020	BosniaandHerzegovina/ChVir7387/2020	Bosnia and Herzegovina	Bosnia and Herzegovina	Europe	2020-03-26	2	n	B.1.5	B.1.5	2020-03-27	2020-03-30	DEL
1777	26696	Canada/Qc-JUS-V5241878/2020	India/KA-IB63/2020	India	India	Asia/Oceania	2020-03-22	2	n	B.1.5	B.1.5	2020-03-23	2020-03-23	DEL
1778	26791	Canada/Qc-L00247979/2020	Italy/LOM-ASST-15/2020	Italy	Italy	Europe	2020-04-01	2	n	B.1.5	B.1.5	2020-04-09	2020-04-09	DEL
1779	26805	Canada/Qc-L00243049/2020	NewZealand/20VR1561/2020	New Zealand	New Zealand	Asia/Oceania	2020-03-16	7	n	B.1	B.1	2020-03-24	2020-04-05	DEL
1780	26923	Canada/Qc-L00236258/2020	DRC/KN-0060/2020	Democratic Republic of the Congo	Democratic Republic of the Congo	Africa/Mid.East	2020-03-11	2	n	B.1	B.1	2020-03-24	2020-03-31	DEL
1781	26928	Canada/Qc-L00221605/2020	Australia/VIC418/2020	Australia	Australia	Asia/Oceania	2020-03-11	11	n	B.1	B.1	2020-03-16	2020-04-09	DEL
1782	26934	Canada/Qc-L00237091/2020	Australia/VIC418/2020	Australia	Australia	Asia/Oceania	2020-03-19	5	n	B.1	B.1	2020-03-23	2020-03-25	DEL
1783	27052	Canada/Qc-L00247917/2020	Turkey/HSGM-1049/2020	Turkey	Turkey	Africa/Mid.East	2020-03-10	2	n	B.1	B.1	2020-04-09	2020-04-09	DEL
1784	27083	Canada/Qc-L00245456/2020	France/IDF2359/2020	France	France	Europe	2020-03-12	2	n	B.1.356	B.1.356	2020-04-02	2020-04-02	DEL
1785	27177	Canada/Qc-JUS-V5291089/2020	Canada/BC_26101196/2020	Canada	Canada	Canada	2020-02-27	2	n	B.1	B.1	2020-03-29	2020-04-01	DEL
1786	27183	Canada/Qc-JUS-V5311185/2020	Kenya/D5/2020	Kenya	Kenya	Africa/Mid.East	2020-03-07	3	n	B.1	B.1	2020-03-23	2020-03-29	DEL
1787	27309	Canada/Qc-L00246532/2020	Canada/ON-UHTC_0066/2020	Canada	Canada	Canada	2020-03-21	6	n	B.1.347	B.1.347	2020-03-25	2020-04-21	DEL
1788	27389	Canada/Qc-JUS-V5271355/2020	USA/WA-S763/2020	USA	USA	USA	2020-03-25	2	n	B.1	B.1	2020-03-26	2020-03-27	DEL
1789	27399	Canada/Qc-JEW-Q9020970/2020	Canada/ON-OICR-SLB2806/2020	Canada	Canada	Canada	2020-03-22	2	n	B.1	B.1	2020-05-02	2020-05-06	DEL
1790	27415	Canada/Qc-JUS-V5250791/2020	France/IHU-0039/2020	France	France	Europe	2020-03-13	14	n	B.1	B.1	2020-03-25	2020-04-14	DEL
1791	27435	Canada/Qc-JUS-V5280940/2020	France/IHU-0537/2020	France	France	Europe	2020-03-22	3	n	B.1	B.1	2020-03-28	2020-03-29	DEL
1792	27450	Canada/Qc-JUS-V5252197/2020	Colombia/RIS-GVI-98006/2020	Colombia	Colombia	L.Am/Carib.	2020-02-25	162	n	B.1.359	B.1.3	2020-03-12	2020-05-16	DEL
1793	27453	NA	unclear	unclear	unclear	unclear	2020-03-08	22	n	NA	B.1	2020-03-12	2020-05-04	DEL
1794	27485	Canada/Qc-L00245796/2020	Canada/ON-OICR-SLB2827/2020	Canada	Canada	Canada	2020-04-01	2	n	B.1.3.1	B.1.3.1	2020-04-02	2020-04-06	DEL
1795	27611	Canada/Qc-JUS-V5280373/2020	USA/NY-NYUMC80/2020	USA	USA	USA	2020-03-11	64	n	B.1.3	B.1.3	2020-03-26	2020-04-30	DEL
1796	27679	NA	unclear	unclear	unclear	unclear	2020-03-17	13	n	NA	B.1.3	2020-03-18	2020-05-05	DEL
1797	27708	Canada/Qc-L00255451/2020	Israel/n14292/2020;Israel/CVL-n14292/2020	unclear	unclear	unclear	2020-04-01	4	n	B.1.3	B.1.3	2020-04-15	2020-05-14	DEL
1798	27715	Canada/Qc-JUS-V6141252/2020	unclear	unclear	unclear	unclear	2020-03-25	3	n	B.1.3	B.1.3	2020-04-13	2020-05-16	DEL
1799	27727	Canada/Qc-JUS-V6141397/2020	France/IHU-0470/2020	France	France	Europe	2020-04-04	5	n	B.1.3	B.1.3	2020-04-07	2020-04-28	DEL
1800	27733	Canada/Qc-L00250967/2020	Canada/ON-UHTC-0169/2020	Canada	Canada	Canada	2020-04-17	2	n	B.1.3	B.1.3	2020-04-18	2020-04-20	DEL
1801	27736	Canada/Qc-L00248887/2020	unclear	unclear	unclear	unclear	2020-04-12	3	n	B.1.3	B.1.3	2020-04-13	2020-04-15	DEL
1802	27757	Canada/Qc-JUS-V6161096/2020	unclear	unclear	unclear	unclear	2020-03-22	9	n	B.1.3	B.1.3	2020-03-23	2020-04-28	DEL
1803	27778	Canada/Qc-HMR-96153358/2020	Israel/2113161/2020	Israel	Israel	Africa/Mid.East	2020-04-01	3	n	B.1.3	B.1.3	2020-04-15	2020-04-15	DEL
1804	27804	Canada/Qc-L00233323/2020	SouthKorea/KCDC2175/2020	South Korea	South Korea	Asia/Oceania	2020-03-16	12	n	B.1.3	B.1.3	2020-03-22	2020-04-13	DEL
1805	27811	Canada/Qc-L00238550/2020	SouthKorea/KCDC2175/2020	South Korea	South Korea	Asia/Oceania	2020-03-16	7	n	B.1.3	B.1.3	2020-03-22	2020-04-13	DEL
1806	27841	NA	USA/NY-NYUMC562/2020	USA	USA	USA	2020-03-30	44	n	NA	B.1	2020-04-29	2020-05-26	DEL
1807	27892	Canada/Qc-L00234853/2020	DominicanRepublic/ICGEB_UNIBE032.2/2020	Dominican Republic	Dominican Republic	L.Am/Carib.	2020-03-17	5	n	B.1	B.1	2020-03-24	2020-04-01	DEL
1808	27954	Canada/Qc-L00233281/2020	SouthKorea/KCDC2151/2020	South Korea	South Korea	Asia/Oceania	2020-03-01	2	n	B.1	B.1	2020-03-22	2020-03-23	DEL
1809	27986	Canada/Qc-L00243036/2020	unclear	unclear	unclear	unclear	2020-03-02	5	n	B.1	B.1	2020-03-26	2020-04-07	DEL
1810	27988	Canada/Qc-L00241112/2020	CostaRica/INC-0040/2020	Costa Rica	Costa Rica	L.Am/Carib.	2020-03-02	3	n	B.1	B.1	2020-03-26	2020-03-30	DEL
1811	28208	Canada/Qc-L00235558/2020	France/IHU-0830/2020	France	France	Europe	2020-03-06	5	n	B.1	B.1	2020-03-24	2020-03-28	DEL
1812	28258	Canada/Qc-JUS-V5220462/2020	USA/NY-NYUMC7/2020	USA	USA	USA	2020-03-14	7	n	B.1.314	B.1.314	2020-03-20	2020-03-26	DEL
1813	28309	Canada/Qc-L00219066/2020	Germany/BE-RKI-Z-0008/2020;Germany/BE-RKI-Z-0009/2020	unclear	unclear	unclear	2020-03-11	3	n	B.1	B.1	2020-03-12	2020-04-15	DEL
1814	28334	NA	unclear	unclear	unclear	unclear	2020-03-07	21	n	NA	B.1	2020-03-10	2020-04-10	DEL
1815	28380	Canada/Qc-JUS-V5241827/2020	SouthKorea/KCDC2173/2020	South Korea	South Korea	Asia/Oceania	2020-03-22	3	n	B.1	B.1	2020-03-23	2020-03-23	DEL
1816	28383	Canada/Qc-L00234460/2020	Vietnam/HCMC-3349/2020	Vietnam	Vietnam	Asia/Oceania	2020-03-22	2	n	B.1	B.1	2020-03-23	2020-03-23	DEL
1817	28408	Canada/Qc-L00218371/2020	Luxembourg/LNS7687858/2020	Luxembourg	Luxembourg	Europe	2020-03-11	3	n	B.1	B.1	2020-03-14	2020-03-21	DEL
1818	28436	Canada/Qc-JUS-V5280459/2020	Australia/VIC633/2020	Australia	Australia	Asia/Oceania	2020-03-25	2	n	B.1	B.1	2020-03-26	2020-03-26	DEL
1819	28439	Canada/Qc-L00231296/2020	Israel/2089697/2020	Israel	Israel	Africa/Mid.East	2020-03-13	20	n	B.1	B.1	2020-03-22	2020-05-16	DEL
1820	28470	Canada/Qc-JUS-V5271816/2020	Israel/1639953/2020	Israel	Israel	Africa/Mid.East	2020-03-23	3	n	B.1	B.1	2020-03-26	2020-03-29	DEL
1821	28488	Canada/Qc-JUS-V5272166/2020	USA/NY-NYUMC825/2020	USA	USA	USA	2020-03-25	2	n	B.1	B.1	2020-03-26	2020-03-26	DEL
1822	28500	Canada/Qc-L00216532/2020	NewZealand/20VR0334/2020	New Zealand	New Zealand	Asia/Oceania	2020-03-08	3	n	B.1	B.1	2020-03-12	2020-03-29	DEL
1823	28505	Canada/Qc-L00214634/2020	Fujian/IM3520001T/2020	China	China	Asia/Oceania	2020-03-08	5	n	B.1	B.1	2020-03-12	2020-03-31	DEL
1824	28515	NA	Canada/BC_04020783/2020;Canada/BC_07833956/2020	unclear	unclear	unclear	2020-03-26	8	n	NA	B.1	2020-03-30	2020-04-06	DEL
1825	28525	Canada/Qc-L00218334/2020	CostaRica/INC-0031/2020	Costa Rica	Costa Rica	L.Am/Carib.	2020-03-10	5	n	B.1	B.1	2020-03-14	2020-04-11	DEL
1826	28624	NA	Canada/BC_7515663/2020	Canada	Canada	Canada	2020-02-26	12	y	NA	B.1.297.1	2020-03-20	2020-05-07	DEL
1827	28642	Canada/Qc-JUS-V5220405/2020	Canada/BC_17045358/2020	Canada	Canada	Canada	2020-02-26	12	n	B.1.265	B.1.265	2020-03-20	2020-03-31	DEL
1828	28679	Canada/Qc-JUS-V5242383/2020	unclear	unclear	unclear	unclear	2020-03-22	2	n	B.1.265	B.1.265	2020-03-23	2020-03-26	DEL
1829	28692	NA	unclear	unclear	unclear	unclear	2020-03-27	4	n	NA	B.1.265	2020-03-28	2020-03-31	DEL
1830	28740	Canada/Qc-L00221502/2020	Singapore/92/2020	Singapore	Singapore	Asia/Oceania	2020-03-10	4	n	B.1	B.1	2020-03-15	2020-04-05	DEL
1831	28846	NA	unclear	unclear	unclear	unclear	2020-03-16	6	n	NA	B.1	2020-03-17	2020-03-17	DEL
1832	28850	Canada/Qc-L00226938/2020	Denmark/ALAB-HH-244/2020	Denmark	Denmark	Europe	2020-03-16	2	n	B.1	B.1	2020-03-17	2020-03-17	DEL
1833	28861	NA	unclear	unclear	unclear	unclear	2020-03-19	5	n	NA	B.1	2020-03-20	2020-03-20	DEL
1834	28869	Canada/Qc-JUS-V6081592/2020	unclear	unclear	unclear	unclear	2020-03-21	28	n	B.1	B.1	2020-03-29	2020-04-09	DEL
1835	28871	Canada/Qc-JUS-V5300966/2020	Georgia/Tb-3118/2020	Georgia	Georgia	Asia/Oceania	2020-03-21	26	n	B.1	B.1	2020-03-29	2020-04-09	DEL
1836	28932	NA	France/ARA20154/2020	France	France	Europe	2020-03-25	60	n	NA	B.1	2020-03-29	2020-05-06	DEL
1837	29012	Canada/Qc-JUS-V5261819/2020	unclear	unclear	unclear	unclear	2020-03-11	3	n	B.1	B.1	2020-03-24	2020-03-25	DEL
1838	29031	Canada/Qc-JUS-V5220331/2020	Denmark/ALAB-SSI204/2020	Denmark	Denmark	Europe	2020-03-08	3	n	B.1.361	B.1	2020-03-20	2020-03-21	DEL
1839	29047	Canada/Qc-L00233849/2020	unclear	unclear	unclear	unclear	2020-03-20	2	n	B.1.313	B.1.313	2020-03-23	2020-03-23	DEL
1840	29046	Canada/Qc-L00230536/2020	unclear	unclear	unclear	unclear	2020-03-16	13	n	B.1	B.1	2020-03-21	2020-04-02	DEL
1841	29076	NA	unclear	unclear	unclear	unclear	2020-03-13	9	n	NA	B.1	2020-03-14	2020-03-25	DEL
1842	29083	Canada/Qc-L00238539/2020	USA/WA-UW-4741/2020	USA	USA	USA	2020-03-18	2	n	B.1	B.1	2020-03-25	2020-03-25	DEL
1843	29086	Canada/Qc-L00237883/2020	Colombia/VAC-GUR-0094/2020	Colombia	Colombia	L.Am/Carib.	2020-03-18	2	n	B.1	B.1	2020-03-25	2020-03-25	DEL
1844	29094	Canada/Qc-JUS-V6030836/2020	Vietnam/HCMC-3013/2020	Vietnam	Vietnam	Asia/Oceania	2020-03-18	3	n	B.1	B.1	2020-04-02	2020-04-05	DEL
1845	29097	NA	USA/MI-QDX-341/2020	USA	USA	USA	2020-03-19	18	n	NA	B.1	2020-03-24	2020-04-03	DEL
1846	29131	Canada/Qc-JUS-V5281609/2020	Nigeria/OY008-CV29/2020	Nigeria	Nigeria	Africa/Mid.East	2020-03-23	3	n	B.1	B.1	2020-03-27	2020-03-27	DEL
1847	29158	Canada/Qc-JUS-V6010544/2020	Canada/NB_249/2020	Canada	Canada	Canada	2020-03-28	3	n	B.1	B.1	2020-03-29	2020-04-04	DEL
1848	29177	Canada/Qc-JUS-V5300298/2020	Colombia/VAC-GVI-93352/2020;Colombia/VAC-GVI-93381/2020	unclear	unclear	unclear	2020-03-27	2	n	B.1	B.1	2020-03-28	2020-03-29	DEL
1849	29180	NA	unclear	unclear	unclear	unclear	2020-03-30	11	n	NA	B.1	2020-04-01	2020-04-10	DEL
1850	29189	Canada/Qc-JUS-V6011720/2020	Canada/BC_02511020/2020	Canada	Canada	Canada	2020-03-31	3	n	B.1	B.1	2020-04-01	2020-04-04	DEL
1851	29202	NA	unclear	unclear	unclear	unclear	2020-03-26	9	n	NA	B.1	2020-03-28	2020-03-29	DEL
1852	29219	NA	unclear	unclear	unclear	unclear	2020-03-23	8	n	NA	B.1	2020-03-25	2020-03-25	DEL
1853	29264	Canada/Qc-L00242105/2020	Australia/WA56/2020	Australia	Australia	Asia/Oceania	2020-03-23	2	n	B.1	B.1	2020-03-28	2020-03-28	DEL
1854	29274	Canada/Qc-JUS-V6110655/2020	Thailand/Bangkok-0082/2020	Thailand	Thailand	Asia/Oceania	2020-03-07	6	n	B.1	B.1	2020-04-01	2020-04-10	DEL
1855	29313	NA	unclear	unclear	unclear	unclear	2020-03-10	34	n	NA	B.1	2020-03-23	2020-05-07	DEL
1856	29352	Canada/Qc-L00240893/2020	Canada/NS_42/2020	Canada	Canada	Canada	2020-03-15	3	n	B.1	B.1	2020-03-27	2020-04-18	DEL
1857	29369	Canada/Qc-JUS-V6010855/2020	Canada/ON-OICR-SLB2822/2020;Denmark/ALAB-SSI-1334/2020	unclear	unclear	unclear	2020-03-25	2	n	B.1	B.1	2020-03-31	2020-03-31	DEL
1858	29373	Canada/Qc-JUS-V5301030/2020	Canada/ON_MU-S328/2020	Canada	Canada	Canada	2020-03-23	3	n	B.1	B.1	2020-03-29	2020-04-08	DEL
1859	29378	NA	Australia/VIC1202/2020	Australia	Australia	Asia/Oceania	2020-03-23	9	n	NA	B.1	2020-03-29	2020-04-10	DEL
1860	29388	Canada/Qc-L00214517/2020	unclear	unclear	unclear	unclear	2020-03-10	7	n	B.1	B.1	2020-03-11	2020-04-07	DEL
1861	29408	Canada/Qc-JUS-V6030511/2020	USA/UT-UPHL-03803/2020	USA	USA	USA	2020-03-25	2	n	B.1	B.1	2020-04-02	2020-04-03	DEL
1862	29422	Canada/Qc-L00227476/2020	Poland/1105644/2020	Poland	Poland	Europe	2020-03-17	2	n	B.1	B.1	2020-03-18	2020-03-18	DEL
1863	29426	Canada/Qc-JUS-V6040405/2020	Croatia/7R-S8new/2020	Croatia	Croatia	Europe	2020-03-24	3	n	B.1	B.1	2020-03-29	2020-04-04	DEL
1864	29432	Canada/Qc-L00237747/2020	USA/VA-DCLS-0711/2020	USA	USA	USA	2020-03-24	2	n	B.1	B.1	2020-03-25	2020-03-25	DEL
1865	29449	Canada/Qc-L00237972/2020	France/IDF3745/2020	France	France	Europe	2020-03-17	4	n	B.1	B.1	2020-03-25	2020-04-01	DEL
1866	29497	Canada/Qc-JUS-V5301543/2020	USA/CT-UW-2447/2020	USA	USA	USA	2020-03-26	3	n	B.1	B.1	2020-03-27	2020-03-30	DEL
1867	29540	Canada/Qc-JUS-V5242202/2020	Canada/NL_101/2020	Canada	Canada	Canada	2020-03-17	2	n	B.1	B.1	2020-03-22	2020-03-24	DEL
1868	29545	Canada/Qc-JUS-V6031086/2020	Russia/Vector_77628/2020	Russia	Russia	Europe	2020-03-17	7	n	B.1	B.1	2020-03-22	2020-04-10	DEL
1869	29560	Canada/Qc-JUS-V5271052/2020	USA/NY-NYUMC630/2020	USA	USA	USA	2020-03-23	4	n	B.1	B.1	2020-03-26	2020-04-02	DEL
1870	29576	Canada/Qc-JUS-V5281543/2020	Denmark/ALAB-SSI-792/2020	Denmark	Denmark	Europe	2020-03-23	4	n	B.1	B.1	2020-03-28	2020-04-01	DEL
1871	29580	Canada/Qc-JUS-V5281517/2020	Denmark/ALAB-SSI-570/2020	Denmark	Denmark	Europe	2020-03-23	9	n	B.1	B.1	2020-03-28	2020-04-09	DEL
1872	29599	Canada/Qc-JUS-V6040654/2020	England/BRIS-12D9F2/2020	United Kingdom	United Kingdom	Europe	2020-03-24	15	n	B.1	B.1	2020-03-30	2020-04-12	DEL
1873	29621	Canada/Qc-JUS-V6011772/2020	Thailand/Bangkok-CONI-0098/2020	Thailand	Thailand	Asia/Oceania	2020-03-25	29	n	B.1	B.1	2020-03-29	2020-04-10	DEL
1874	29661	Canada/Qc-JUS-V5280680/2020	Hungary/SRC-00067/2020	Hungary	Hungary	Europe	2020-03-13	3	n	B.1	B.1	2020-03-26	2020-03-26	DEL
1875	29676	Canada/Qc-JUS-V6110711/2020	England/LOND-D5F34/2020	United Kingdom	United Kingdom	Europe	2020-04-08	3	n	B.1.356	B.1.356	2020-04-10	2020-04-10	DEL
1876	29742	NA	Austria/CeMM0565/2020	Austria	Austria	Europe	2020-03-24	8	n	NA	B.1	2020-03-26	2020-03-26	DEL
1877	29750	NA	unclear	unclear	unclear	unclear	2020-03-24	11	n	NA	B.1	2020-03-26	2020-03-27	DEL
1878	29767	Canada/Qc-JUS-V5240354/2020	USA/WY-WYPHL-00028/2020	USA	USA	USA	2020-03-18	2	n	B.1	B.1	2020-03-23	2020-03-27	DEL
1879	29770	Canada/Qc-JUS-V5241836/2020	Wales/PHWC-2E1EB/2020	United Kingdom	United Kingdom	Europe	2020-03-18	3	n	B.1	B.1	2020-03-23	2020-03-23	DEL
1880	29773	NA	unclear	unclear	unclear	unclear	2020-03-18	48	n	NA	B.1	2020-03-26	2020-04-26	DEL
